# Supplementary material for: Experimental annotation of the human pathogen Candida albicans coding and noncoding transcribed regions using high-resolution tiling arrays
Source: Genome Biol. 2010 Jul 9;11(7):R71. doi: 10.1186/gb-2010-11-7-r71 (PMC2926782; doi:10.1186/gb-2010-11-7-r71)
Supplement: Additional file 2 — Table S1. Genome-scale detection of unannotated transcribed segments in C. albicans growing in different conditions. [file gb-2010-11-7-r71-S2.xls]

## Sheet: Legend
Genome-scale detection of unannotated transcribed segments in C. albicans SC5314. RNAP-I, -II and -III occupancies are shown.

## Sheet: Table S1
	Transfrag ID	Chromosome	Start	Stop	Number of probe	Strand	RNAP I	RNAP II (Rpo21)	RNAP II (Rpb3)	RNAP III	Conservation with C. dubliniensis
	TF1C1	1	709	1417	13	C	0.08	0.91	0.95	0.38	NO
	TF1W339	1	1653	2951	23	W	0.17	0.06	-0.18	0.24	YES
	TF1C441	1	2951	3305	7	C	0.06	0.24	0.91	0.87	YES
	TF1W91	1	5370	5429	2	W	-0.1	1.1	1.15	0.2	NO
	TF1C92	1	5547	5606	2	C	-0.15	1.05	1.3	0.6	NO
	TF1W16	1	5724	5901	4	W	-0.2	0.9	-0.78	-0.03	NO
	TF1C17	1	6137	6314	4	C	-0.17	0.93	1.12	0.23	NO
	TF1W2	1	6727	7435	13	W	-0.08	1.31	1.18	0.15	NO
	TF1W4	1	7612	8025	8	W	-0.07	0.65	0.38	0.16	NO
	TF1C338	1	27377	27495	3	C	0.23	0.17	0.57	0.2	YES
	TF1C93	1	27731	27790	2	C	0	-0.6	-0.8	0	NO
	TF1W94	1	33631	33690	2	W	0.05	0.6	1.7	0.1	NO
	TF1C28	1	35991	36109	3	C	0	0.9	1.1	0.2	NO
	TF1W95	1	57290	57349	2	W	-0.1	1.2	1.25	-0.1	NO
	TF1C29	1	62836	62954	3	C	0.07	0.2	0.43	-0.03	NO
	TF1C335	1	69031	69090	2	C	0	0.5	0	0.1	YES
	TF1W96	1	111157	111216	2	W	-0.05	-0.8	-0.2	-0.2	NO
	TF1W97	1	135170	135229	2	W	0.15	-1.2	-0.55	0.2	NO
	TF1C439	1	141896	141955	2	C	-0.2	0.2	-0.1	-0.1	YES
	TF1W98	1	142191	142250	2	W	-0.2	0.3	0.65	-0.2	NO
	TF1C30	1	142663	142781	3	C	0.03	0.77	1.4	0	NO
	TF1C31	1	144020	144138	3	C	0	0.47	0.23	0	NO
	TF1W99	1	144905	144964	2	W	0.1	1.1	1.05	-0.05	NO
	TF1W32	1	145908	146026	3	W	0.2	0.43	1.57	-0.2	NO
	TF1W33	1	146321	146439	3	W	-0.3	0.4	0.5	0.2	NO
	TF1C100	1	147029	147088	2	C	-0.3	0.6	1.6	0.3	NO
	TF1C101	1	149507	149566	2	C	0.1	-0.15	-0.4	-0.45	NO
	TF1C102	1	153932	153991	2	C	0	-0.35	0.8	0.05	NO
	TF1W18	1	157767	157944	4	W	-0.15	-0.45	-1.12	0	NO
	TF1W103	1	163962	164021	2	W	-0.05	0.85	1.65	0.3	NO
	TF1C104	1	163962	164021	2	C	-0.05	0.85	1.65	0.3	NO
	TF1C344	1	164375	164434	2	C	0.05	0.7	-0.4	0.15	YES
	TF1C105	1	168269	168328	2	C	0.1	0.4	0.4	0.15	NO
	TF1W7	1	179538	179833	6	W	-0.25	-1.13	0.17	-0.03	NO
	TF1W106	1	181131	181190	2	W	0	-0.05	0.55	0.1	NO
	TF1C333	1	229983	230219	5	C	-0.14	-0.14	-0.92	-0.08	YES
	TF1C343	1	230750	231399	12	C	0.03	0.45	-0.55	0.04	YES
	TF1W397	1	231458	231753	6	W	-0.02	0.43	-0.12	0.15	YES
	TF1W34	1	231871	231989	3	W	0.07	0.6	1.17	0.07	NO
	TF1C107	1	231930	231989	2	C	0.1	0.7	1.1	0.1	NO
	TF1W19	1	232520	232697	4	W	0.1	-0.8	-0.75	0.1	NO
	TF1W451	1	238479	238538	2	W	0	0.2	-0.4	0	YES
	TF1W423	1	252816	252875	2	W	0.1	0.15	0.15	-0.2	YES
	TF1C400	1	267920	267979	2	C	0	0.8	0.05	0.4	YES
	TF1C464	1	274469	274528	2	C	0	0.25	0.45	0.2	YES
	TF1W353	1	291579	291638	2	W	0.25	-0.1	0.45	0.2	YES
	TF1W412	1	302022	302081	2	W	-0.05	0.75	1.25	0.05	YES
	TF1C108	1	328808	328867	2	C	-0.2	0.1	1.4	-0.1	NO
	TF1W35	1	329634	329752	3	W	0.07	0.53	-0.27	0	NO
	TF1C382	1	344443	344502	2	C	-0.1	0.9	0.75	0.1	YES
	TF1W36	1	345033	345151	3	W	0.07	0.73	0.87	-0.03	NO
	TF1C109	1	349163	349222	2	C	0.4	0.2	0.7	0	NO
	TF1C110	1	349399	349458	2	C	0.2	0.6	0.65	-0.2	NO
	TF1C111	1	349635	349694	2	C	0.3	1.5	1.4	0.2	NO
	TF1W37	1	350284	350402	3	W	-0.57	0.27	-0.07	-0.4	NO
	TF1C326	1	353529	353824	6	C	-0.07	-0.82	-1.4	-1.65	YES
	TF1C112	1	354001	354060	2	C	0	0.55	-0.55	-5.4	NO
	TF1C370	1	355653	355712	2	C	-0.2	0.5	0.55	-0.6	YES
	TF1W350	1	359547	359606	2	W	0.05	0.35	1.3	0.1	YES
	TF1W113	1	405272	405331	2	W	0.15	0	-0.1	0.2	NO
	TF1W417	1	408989	409048	2	W	0.1	0.75	0.9	0	YES
	TF1W458	1	410523	410641	3	W	0.2	0.77	1.6	0	YES
	TF1C114	1	425568	425627	2	C	0	0.8	0.6	-0.05	NO
	TF1C115	1	427397	427456	2	C	0.2	0.2	0.2	0	NO
	TF1C354	1	445274	445333	2	C	0.5	0.4	0.65	0.3	YES
	TF1C116	1	445569	445628	2	C	0.05	0.75	1.2	0.3	NO
	TF1W38	1	446926	447044	3	W	0	0.23	-1.07	0.07	NO
	TF1W443	1	447162	447221	2	W	0.1	0	-0.5	0	YES
	TF1C117	1	447516	447575	2	C	0.1	-0.2	-1.5	-0.05	NO
	TF1W39	1	460378	460496	3	W	-0.07	0.5	0.2	0.13	NO
	TF1W445	1	464213	464331	3	W	0.13	0.27	0.6	0.03	YES
	TF1C118	1	465039	465098	2	C	-0.1	0.1	0.5	-0.15	NO
	TF1C355	1	472355	472414	2	C	-0.1	-0.6	0.2	0.2	YES
	TF1W119	1	472768	472827	2	W	-0.1	-0.15	-1.1	0.05	NO
	TF1W40	1	473358	473476	3	W	-0.23	0.13	-0.57	0.03	NO
	TF1W20	1	473771	473948	4	W	0	-0.05	0	0.17	NO
	TF1C120	1	474007	474066	2	C	0	0.1	-0.55	0	NO
	TF1W121	1	486810	486869	2	W	0.1	-2.3	-1.9	0.3	NO
	TF1W122	1	496545	496604	2	W	-0.1	-0.15	0.25	-0.2	NO
	TF1W123	1	497076	497135	2	W	-0.25	0	1	0	NO
	TF1C124	1	497135	497194	2	C	-0.4	0.6	1.25	0.05	NO
	TF1W125	1	497371	497430	2	W	0.05	0.55	1.3	0	NO
	TF1W318	1	497666	497725	2	W	0	0	0.5	-0.1	YES
	TF1C126	1	498138	498197	2	C	0.1	-0.25	-1.1	0	NO
	TF1W127	1	503802	503861	2	W	0	-0.4	-0.9	0.2	NO
	TF1C465	1	512888	512947	2	C	-0.2	-0.85	-1	-0.1	YES
	TF1C424	1	513478	513596	3	C	-0.3	0.77	0.87	-0.17	YES
	TF1C128	1	514422	514481	2	C	-0.15	0.9	1.1	0.05	NO
	TF1C129	1	514776	514835	2	C	-0.05	0.6	0.55	0	NO
	TF1W41	1	521030	521148	3	W	-0.5	-2.67	-2.87	0.07	NO
	TF1W130	1	523272	523331	2	W	-0.1	0.2	1.1	0	NO
	TF1C42	1	523508	523626	3	C	0.1	0.13	0.1	-0.03	NO
	TF1W131	1	529467	529526	2	W	0.1	0.7	0.3	0.1	NO
	TF1C327	1	534541	534600	2	C	0.1	0.7	1.2	-0.2	YES
	TF1W132	1	534600	534659	2	W	0.05	0.8	0.75	-0.15	NO
	TF1C3	1	535780	536429	12	C	0	0.83	-0.12	-2.53	NO
	TF1C446	1	561740	561799	2	C	0	0.7	0.9	0.1	YES
	TF1W133	1	563923	563982	2	W	0.05	-0.6	0.3	-0.45	NO
	TF1C434	1	564631	564749	3	C	0.2	0.17	0.3	0.17	YES
	TF1W134	1	565339	565398	2	W	0	0.75	0.8	0.1	NO
	TF1W135	1	569056	569115	2	W	0	-0.5	-0.1	0.1	NO
	TF1W136	1	572065	572124	2	W	-0.3	0.2	1.1	-0.35	NO
	TF1C459	1	573245	573304	2	C	0	0.95	1.05	0.1	YES
	TF1C137	1	575251	575310	2	C	0.1	0.4	0.8	0.1	NO
	TF1C138	1	595960	596019	2	C	0	0.3	-0.6	-0.1	NO
	TF1W330	1	603866	603925	2	W	0.15	0.6	-0.05	0.2	YES
	TF1C139	1	611772	611831	2	C	0	0.55	-0.1	0.05	NO
	TF1C360	1	624339	624398	2	C	0.05	0.5	1.55	0.25	YES
	TF1C466	1	624752	624811	2	C	0.25	1.5	2.3	0.3	YES
	TF1W140	1	633425	633484	2	W	0	-2.1	-0.9	0.2	NO
	TF1W141	1	644576	644635	2	W	-0.4	-1.45	-0.75	-0.25	NO
	TF1W142	1	664990	665049	2	W	-0.2	0.45	1.05	0.1	NO
	TF1C312	1	666819	666878	2	C	0.2	0.4	0.15	0.25	YES
	TF1C435	1	676554	676790	5	C	-0.2	-1.96	-2.56	-0.58	YES
	TF1C143	1	693546	693605	2	C	0.05	0.9	1.45	0	NO
	TF1C144	1	693841	693900	2	C	-0.4	0.5	0.55	-0.3	NO
	TF1W378	1	699623	699682	2	W	-0.05	0.15	0.8	-0.1	YES
	TF1C145	1	699977	700036	2	C	-0.05	0.2	0.6	0.15	NO
	TF1W402	1	700390	701216	15	W	0.04	-1.51	-1.75	-0.09	YES
	TF1C410	1	708945	709063	3	C	0.07	-1.23	-1.43	0.2	YES
	TF1C43	1	714668	714786	3	C	-0.1	-0.77	0.33	0.1	NO
	TF1C146	1	730657	730716	2	C	0.1	0.1	0.1	-0.1	NO
	TF1W418	1	736616	736675	2	W	-0.2	-0.05	0	0	YES
	TF1W147	1	757974	758033	2	W	0.1	0	0.7	0.1	NO
	TF1W379	1	772783	772842	2	W	0.05	0.85	0.5	0.05	YES
	TF1C332	1	772901	772960	2	C	-0.05	0.9	0.55	-0.05	YES
	TF1W148	1	795085	795144	2	W	0.1	-0.6	0.3	0.1	NO
	TF1W149	1	799510	799569	2	W	-0.2	0.4	1.35	-0.1	NO
	TF1W150	1	801339	801398	2	W	0	0.8	1.4	-0.15	NO
	TF1C21	1	811723	811900	4	C	-0.15	0.02	0.7	0.15	NO
	TF1C44	1	816561	816679	3	C	0.03	0.3	0.53	0.07	NO
	TF1C387	1	818390	818449	2	C	0.1	0.75	1.6	0	YES
	TF1W151	1	819983	820042	2	W	-0.2	0.4	0.65	-0.05	NO
	TF1C152	1	839099	839158	2	C	-0.1	-0.45	-0.1	0.1	NO
	TF1C153	1	842108	842167	2	C	-0.2	0.7	0.95	0.2	NO
	TF1C321	1	860988	861401	8	C	0.09	-0.26	0.16	-0.04	YES
	TF1C154	1	867065	867124	2	C	0.25	0.05	1.35	0	NO
	TF1W8	1	871431	871726	6	W	-0.03	-0.23	0.1	0	NO
	TF1W155	1	875856	875915	2	W	-0.3	-0.2	-0.2	0	NO
	TF1W156	1	878334	878393	2	W	-0.2	0.4	0.4	-0.1	NO
	TF1C22	1	888541	888718	4	C	-0.17	-1.25	-1.95	-0.08	NO
	TF1C45	1	889072	889190	3	C	0.27	-1.07	-0.67	0.3	NO
	TF1C157	1	892789	892848	2	C	0	0.45	1.4	0.3	NO
	TF1W158	1	893851	893910	2	W	-0.15	0.5	-0.25	0.15	NO
	TF1C341	1	894677	894736	2	C	-0.1	0.75	0.4	-0.05	YES
	TF1W383	1	896211	896270	2	W	0.15	0.75	0.2	0.1	YES
	TF1C384	1	896211	896270	2	C	0.15	0.75	0.2	0.1	YES
	TF1W361	1	897745	897804	2	W	-0.2	-0.2	-0.3	-0.2	YES
	TF1C320	1	901167	901285	3	C	0.1	0.17	0.57	0.13	YES
	TF1W159	1	946951	947010	2	W	-0.1	-0.4	-4.2	-0.3	NO
	TF1W160	1	947305	947364	2	W	-0.2	-0.95	-0.45	-0.1	NO
	TF1C349	1	949016	949193	4	C	-0.03	0.1	-0.8	-0.03	YES
	TF1C420	1	972852	972911	2	C	-0.2	0.85	1.65	0	YES
	TF1C161	1	993620	993679	2	C	-0.1	0.3	0.6	0.05	NO
	TF1C162	1	1012264	1012323	2	C	0.15	0.4	0.8	0.1	NO
	TF1C425	1	1026070	1026188	3	C	-0.13	0.3	0.13	0.07	YES
	TF1W430	1	1026601	1026719	3	W	0.07	0.97	1.8	0.23	YES
	TF1W163	1	1032855	1032914	2	W	-0.3	-0.3	-0.3	-0.25	NO
	TF1C46	1	1033445	1033563	3	C	0	0.17	0.13	-0.33	NO
	TF1W164	1	1035982	1036041	2	W	-0.3	0.45	0.95	0	NO
	TF1W375	1	1047841	1047900	2	W	0.1	-0.15	-0.05	-0.05	YES
	TF1W165	1	1051676	1051735	2	W	0.05	0.2	-0.1	-0.15	NO
	TF1C166	1	1063358	1063417	2	C	0.15	0.65	0.65	0.15	NO
	TF1C47	1	1074745	1074863	3	C	-0.2	0.37	0.33	-0.13	NO
	TF1C467	1	1075040	1075099	2	C	-0.2	0.4	-0.1	0.1	YES
	TF1C48	1	1075217	1075335	3	C	0.17	0.57	0.47	0.1	NO
	TF1C167	1	1079701	1079760	2	C	0	0.8	0.1	0.05	NO
	TF1C329	1	1088492	1088905	8	C	0.02	0.71	0.51	0.06	YES
	TF1W168	1	1089082	1089141	2	W	0.15	0.6	1.6	0.05	NO
	TF1C169	1	1090321	1090380	2	C	0	0.85	1.05	0.1	NO
	TF1W346	1	1090616	1091147	10	W	0.19	0.67	1.02	0.16	YES
	TF1W362	1	1094097	1094156	2	W	-0.1	0.5	0.85	0	YES
	TF1W456	1	1096339	1096516	4	W	-0.38	-2.4	-1.7	0.03	YES
	TF1W323	1	1097696	1097755	2	W	-0.05	-0.75	-0.7	-0.45	YES
	TF1W170	1	1138111	1138170	2	W	-0.1	-0.6	-0.5	0.1	NO
	TF1W171	1	1143008	1143067	2	W	0.2	0.7	0.3	-0.1	NO
	TF1C172	1	1158171	1158230	2	C	0.15	0.3	0.7	-0.1	NO
	TF1W49	1	1163186	1163304	3	W	-0.1	0.2	-0.17	0	NO
	TF1W173	1	1165251	1165310	2	W	0.15	1.25	0.05	-0.1	NO
	TF1C411	1	1166254	1166372	3	C	0.03	-0.53	-0.87	-0.07	YES
	TF1C174	1	1225844	1225903	2	C	-0.1	0.5	1.1	0.2	NO
	TF1W175	1	1230210	1230269	2	W	0	0.6	0.1	0.05	NO
	TF1C9	1	1233101	1233396	6	C	-0.18	-0.05	-0.43	0.02	NO
	TF1W176	1	1235874	1235933	2	W	0.2	0.65	1.1	-0.1	NO
	TF1C23	1	1242836	1243013	4	C	-0.1	-0.08	-1.33	0.03	NO
	TF1W177	1	1243131	1243190	2	W	-0.1	0.05	-0.15	-0.3	NO
	TF1C24	1	1243249	1243426	4	C	0.05	0.25	0.43	0.03	NO
	TF1C178	1	1243603	1243662	2	C	-0.05	0	0.4	0.3	NO
	TF1W347	1	1244311	1244429	3	W	0.03	0	0.37	-0.07	YES
	TF1C50	1	1249739	1249857	3	C	-0.13	-0.23	-0.43	-0.57	NO
	TF1W179	1	1250093	1250152	2	W	0.25	0.3	-0.1	-0.05	NO
	TF1C180	1	1250919	1250978	2	C	-0.1	0.35	0.3	0.2	NO
	TF1W51	1	1260595	1260713	3	W	0.07	0.93	0.73	0.2	NO
	TF1C181	1	1263663	1263722	2	C	0.1	0.35	0.65	0.15	NO
	TF1C182	1	1265020	1265079	2	C	0.15	-0.1	0.3	0.2	NO
	TF1W52	1	1278236	1278354	3	W	0.13	-1.27	-1.23	0.13	NO
	TF1W463	1	1291393	1291570	4	W	-0.62	-1.27	-1.48	-1.25	YES
	TF1C10	1	1291747	1291983	5	C	-0.14	-1.72	-2.1	-0.38	NO
	TF1W53	1	1294343	1294461	3	W	0.3	0.13	-0.63	0.3	NO
	TF1W436	1	1294638	1294756	3	W	0.17	0.33	-0.33	0.13	YES
	TF1W388	1	1303193	1303252	2	W	0.15	0.85	1.3	0.1	YES
	TF1W454	1	1303960	1304019	2	W	0.2	0.75	0.8	0.2	YES
	TF1W468	1	1304137	1304196	2	W	-0.3	0.6	0.3	0.4	YES
	TF1W183	1	1305730	1305789	2	W	0.15	-0.05	0.45	0.05	NO
	TF1C184	1	1322958	1323017	2	C	-0.6	0.45	0.1	-0.1	NO
	TF1C185	1	1328209	1328268	2	C	0.05	0.6	1.5	-0.3	NO
	TF1W186	1	1330215	1330274	2	W	-0.3	-0.1	0.9	-0.1	NO
	TF1W187	1	1331572	1331631	2	W	0	0.9	1.3	0.2	NO
	TF1W399	1	1334227	1334345	3	W	-0.03	-1.6	-1.8	0.2	YES
	TF1W11	1	1334581	1334817	5	W	-0.06	-2.46	-1.5	-0.02	NO
	TF1W448	1	1335230	1335289	2	W	-0.2	0.3	-0.2	-0.1	YES
	TF1C188	1	1335348	1335407	2	C	-0.25	-0.25	0.3	0	NO
	TF1C54	1	1336764	1336882	3	C	0	-0.2	1.4	0.2	NO
	TF1C189	1	1337177	1337236	2	C	-1.1	-0.05	0.55	-0.25	NO
	TF1W469	1	1337413	1337472	2	W	-0.2	-0.6	-0.9	-0.5	YES
	TF1C356	1	1341543	1341602	2	C	-0.45	0.35	-0.1	-0.4	YES
	TF1C190	1	1341897	1341956	2	C	0.25	0.5	0.6	0.05	NO
	TF1C191	1	1342369	1342428	2	C	-0.1	0.6	1.3	0.25	NO
	TF1C192	1	1344257	1344316	2	C	0	-0.05	0.2	-0.1	NO
	TF1C193	1	1348859	1348918	2	C	0.1	0.3	0.65	0.1	NO
	TF1C194	1	1349803	1349862	2	C	0.1	0.2	0.9	-0.6	NO
	TF1C195	1	1350452	1350511	2	C	0.05	-0.2	0.9	0	NO
	TF1W196	1	1356470	1356529	2	W	0.3	0.1	-0.05	0.15	NO
	TF1W197	1	1358417	1358476	2	W	-0.4	0.1	1.6	0.15	NO
	TF1W55	1	1364022	1364140	3	W	0.07	-0.23	0.7	0.13	NO
	TF1C421	1	1380070	1380129	2	C	-0.25	-2.4	-2.35	0.15	YES
	TF1W56	1	1397239	1397357	3	W	0.1	0.47	1	-0.1	NO
	TF1C198	1	1397770	1397829	2	C	-0.35	-0.05	0.45	-0.3	NO
	TF1C404	1	1421311	1421606	6	C	-0.18	-1.2	-1	0.03	YES
	TF1W57	1	1431577	1431695	3	W	-0.13	-0.53	0.23	-0.3	NO
	TF1C199	1	1438480	1438539	2	C	-0.1	1.1	1.9	0.4	NO
	TF1W453	1	1456888	1457183	6	W	-0.32	-1.7	-1.93	0.02	YES
	TF1W200	1	1458540	1458599	2	W	0.1	0.55	1	0.2	NO
	TF1W58	1	1458835	1458953	3	W	0.07	0.1	-1.23	0.1	NO
	TF1C59	1	1497421	1497539	3	C	-0.1	-0.43	0.33	0.17	NO
	TF1C201	1	1500607	1500666	2	C	0.1	1.1	0.5	0	NO
	TF1C413	1	1507274	1507333	2	C	0.2	0.35	0.3	0.1	YES
	TF1W428	1	1512938	1513056	3	W	0	0.57	0.37	-0.03	YES
	TF1C202	1	1522968	1523027	2	C	-0.1	0.35	0.15	0.1	NO
	TF1W203	1	1523145	1523204	2	W	-0.1	0.5	1.3	0	NO
	TF1C204	1	1523322	1523381	2	C	-0.3	0.65	0.9	0.2	NO
	TF1C457	1	1525741	1525800	2	C	-0.2	1.15	1.5	-0.05	YES
	TF1C426	1	1535653	1535712	2	C	0	0	0.6	0.1	YES
	TF1C336	1	1538957	1539016	2	C	-0.05	0.45	1.2	0	YES
	TF1C342	1	1540255	1540314	2	C	0	-0.1	0.25	-0.15	YES
	TF1C345	1	1540432	1540491	2	C	-0.15	0.3	0.3	0.05	YES
	TF1W205	1	1541966	1542025	2	W	0.1	0.05	0.9	0.15	NO
	TF1C432	1	1545270	1545329	2	C	0	0.55	0.85	0.2	YES
	TF1C403	1	1549164	1549223	2	C	-0.1	0.3	0.15	0.2	YES
	TF1C206	1	1552881	1552940	2	C	-0.1	0.1	0.2	-0.1	NO
	TF1W449	1	1570935	1571053	3	W	0	-1.3	-1.87	-0.23	YES
	TF1W380	1	1578074	1578133	2	W	0	0.5	1.05	-0.1	YES
	TF1C444	1	1578605	1578664	2	C	-0.3	1	1.15	0.1	YES
	TF1W60	1	1580729	1580847	3	W	0.17	-0.43	-0.47	-0.03	NO
	TF1C61	1	1592883	1593001	3	C	0.13	0.57	-0.07	0.13	NO
	TF1C62	1	1593296	1593414	3	C	-0.7	0.23	0.67	-0.03	NO
	TF1C313	1	1594063	1594122	2	C	0.1	0.2	0.35	0.05	YES
	TF1W374	1	1599727	1599845	3	W	-0.33	0	-0.1	-0.2	YES
	TF1C207	1	1604034	1604093	2	C	-0.35	0	-0.4	-0.1	NO
	TF1W208	1	1604093	1604152	2	W	-0.1	-0.2	-0.25	0.05	NO
	TF1C63	1	1608459	1608577	3	C	-0.03	0.7	1.7	0.07	NO
	TF1C64	1	1610229	1610347	3	C	0.2	0.1	0.37	0.1	NO
	TF1W422	1	1614654	1615598	17	W	-0.37	-0.88	-1.46	0	YES
	TF1C209	1	1625097	1625156	2	C	0	0.15	0.8	0.1	NO
	TF1C210	1	1629876	1629935	2	C	0	-0.15	-0.2	-0.55	NO
	TF1W211	1	1630289	1630348	2	W	0.1	-0.2	0.3	-0.25	NO
	TF1C25	1	1636543	1636720	4	C	-0.05	0.02	-0.1	-0.08	NO
	TF1W212	1	1639257	1639316	2	W	0	0.75	1.85	0.15	NO
	TF1W213	1	1654420	1654479	2	W	0	1.1	0.95	0.25	NO
	TF1W214	1	1655954	1656013	2	W	0	0.5	0.2	0.2	NO
	TF1C215	1	1656190	1656249	2	C	0.1	0.45	0.7	0.3	NO
	TF1C12	1	1657075	1657311	5	C	0.1	0.26	-0.04	0.08	NO
	TF1W416	1	1662798	1663388	11	W	-0.12	-0.42	-0.41	-0.23	YES
	TF1W409	1	1663506	1663624	3	W	0	-1.33	-0.73	-0.83	YES
	TF1W442	1	1663801	1663978	4	W	-0.53	-0.5	0.72	0.03	YES
	TF1W438	1	1664214	1665394	21	W	-0.37	-1.05	-0.05	-0.66	YES
	TF1W405	1	1665748	1666043	6	W	0.15	-0.37	1.23	-0.08	YES
	TF1W65	1	1669524	1669642	3	W	0.2	-0.03	-0.17	-0.2	NO
	TF1C216	1	1680675	1680734	2	C	0	-0.05	-0.4	0.15	NO
	TF1C217	1	1714246	1714305	2	C	0.2	-0.1	0.6	0.2	NO
	TF1W218	1	1714541	1714600	2	W	0.05	-0.6	-1.4	-0.05	NO
	TF1C219	1	1717845	1717904	2	C	0	0.2	0.75	0.25	NO
	TF1W357	1	1728288	1728524	5	W	-0.04	-2.1	-3.02	0.02	YES
	TF1C373	1	1728642	1728878	5	C	-0.52	-2.88	-2.8	-0.2	YES
	TF1C470	1	1729232	1729291	2	C	0.2	-2.1	-1.7	0	YES
	TF1C391	1	1735958	1736017	2	C	-0.1	0.6	0.5	-0.05	YES
	TF1C220	1	1738259	1738318	2	C	-0.1	0.25	0.65	-0.25	NO
	TF1W221	1	1739616	1739675	2	W	0.1	0.8	1.45	-0.05	NO
	TF1C319	1	1745044	1745103	2	C	0.2	1	1.55	0.05	YES
	TF1W222	1	1746696	1746755	2	W	0	0.15	0.15	0	NO
	TF1W358	1	1784692	1784810	3	W	0.03	0.47	-1.07	0	YES
	TF1C462	1	1784810	1784987	4	C	-0.17	0.65	-0.9	0.03	YES
	TF1W223	1	1789707	1789766	2	W	0.1	0.65	-2.2	-0.1	NO
	TF1C381	1	1814074	1814133	2	C	0.1	0.1	1.1	0.05	YES
	TF1C406	1	1814782	1814841	2	C	-0.1	0.5	1.2	0	YES
	TF1W311	1	1815726	1815962	5	W	-0.14	-0.12	0.64	0.14	YES
	TF1W224	1	1825933	1825992	2	W	0	0.25	0.7	0.05	NO
	TF1C471	1	1826287	1826346	2	C	0.1	0.2	0.1	-0.2	YES
	TF1W66	1	1830594	1830712	3	W	0.07	1.17	1.43	0.23	NO
	TF1W225	1	1830889	1830948	2	W	0.05	1.15	1	0	NO
	TF1W67	1	1831302	1831420	3	W	0.03	0.93	1.8	0.17	NO
	TF1W398	1	1833426	1833485	2	W	0	-0.5	0.25	0.05	YES
	TF1W392	1	1833662	1833721	2	W	-0.05	-1.6	-0.3	0.1	YES
	TF1W377	1	1836258	1836553	6	W	0.22	-0.05	-0.22	0.1	YES
	TF1C5	1	1841391	1841745	7	C	0	0.19	0.73	0.06	NO
	TF1W226	1	1841686	1841745	2	W	0	0.9	1.4	0.1	NO
	TF1C68	1	1841981	1842099	3	C	-0.03	0.73	0.87	0	NO
	TF1C429	1	1860566	1860920	7	C	0.11	0.31	-1.76	0.11	YES
	TF1W437	1	1865817	1865876	2	W	-0.25	-0.35	-1.2	-0.25	YES
	TF1W227	1	1872484	1872543	2	W	0.1	0.65	1	0	NO
	TF1C228	1	1876024	1876083	2	C	-0.1	0.1	0.7	0.1	NO
	TF1C372	1	1886526	1886585	2	C	-0.25	0.75	0.15	-0.2	YES
	TF1W351	1	1886644	1886703	2	W	0	0.7	0.55	-0.15	YES
	TF1C229	1	1887647	1887706	2	C	0	-0.25	-0.75	-0.1	NO
	TF1C230	1	1943048	1943107	2	C	0.1	-0.4	-0.6	0.1	NO
	TF1W231	1	1943579	1943638	2	W	-0.1	0.1	-0.5	0.05	NO
	TF1W232	1	1947886	1947945	2	W	-0.3	0	-0.8	-0.2	NO
	TF1W393	1	1952488	1953196	13	W	-0.43	-3.38	-2.92	-0.25	YES
	TF1W69	1	1955674	1955792	3	W	-0.1	0.4	0.87	0.03	NO
	TF1W233	1	1956205	1956264	2	W	0.05	-0.3	0.95	0.1	NO
	TF1W234	1	1969598	1969657	2	W	0.05	0.5	-0.2	-0.1	NO
	TF1C366	1	1979982	1980041	2	C	0.1	0.1	0.65	0.2	YES
	TF1W70	1	1989304	1989422	3	W	-0.07	0.93	0.97	-0.27	NO
	TF1C235	1	1996561	1996620	2	C	0	0.2	-1.2	0.05	NO
	TF1W314	1	2007004	2007063	2	W	0.1	0.7	0.2	-0.1	YES
	TF1C348	1	2019866	2019925	2	C	0.05	0.5	0.1	-0.1	YES
	TF1W236	1	2030899	2030958	2	W	-0.1	0.8	-0.6	0.05	NO
	TF1W71	1	2053850	2053968	3	W	-0.03	0.83	1.67	0.27	NO
	TF1W237	1	2054204	2054263	2	W	-0.1	0.5	0.8	0.05	NO
	TF1W408	1	2098985	2099044	2	W	0.1	0.75	0.4	0	YES
	TF1W317	1	2100106	2100165	2	W	0.1	1	1.15	0.1	YES
	TF1C238	1	2100814	2100873	2	C	0	0.35	1.3	0.25	NO
	TF1C239	1	2101168	2101227	2	C	0	0.2	0.4	0.1	NO
	TF1C363	1	2101404	2101463	2	C	0.2	-0.3	0.1	0	YES
	TF1W240	1	2101817	2101876	2	W	0.05	0.25	0	0.1	NO
	TF1W472	1	2102466	2102525	2	W	0.05	-0.8	-0.4	0.05	YES
	TF1C407	1	2105593	2105888	6	C	-0.13	-2.6	-2.55	0.13	YES
	TF1W241	1	2155507	2155566	2	W	0.05	0.9	1.2	0	NO
	TF1W325	1	2164534	2165360	15	W	-0.07	0.68	0.02	-1.23	YES
	TF1W242	1	2180110	2180169	2	W	-0.1	0.45	0.7	0.1	NO
	TF1C324	1	2180641	2180700	2	C	0.05	0.8	-0.05	0.05	YES
	TF1C389	1	2185715	2185774	2	C	-0.1	0.05	0.4	-0.25	YES
	TF1W72	1	2187603	2187721	3	W	0.03	0.4	0.77	0.07	NO
	TF1W419	1	2194978	2195096	3	W	-0.07	-0.3	0.57	0.1	YES
	TF1C243	1	2199285	2199344	2	C	-0.2	0.2	0.85	0	NO
	TF1C244	1	2204241	2204300	2	C	-0.3	0.35	0.6	0	NO
	TF1W245	1	2204536	2204595	2	W	0.05	0.6	0.85	0.2	NO
	TF1W455	1	2217634	2217870	5	W	0	-2.58	-2.7	0.04	YES
	TF1C246	1	2223180	2223239	2	C	0.1	0.4	0.1	0.1	NO
	TF1C247	1	2242945	2243004	2	C	-0.05	0.3	0.4	0.2	NO
	TF1W248	1	2243063	2243122	2	W	0	1.1	0.6	0.1	NO
	TF1W249	1	2244243	2244302	2	W	0	1	0.65	0.1	NO
	TF1W250	1	2253506	2253565	2	W	0.05	0.8	1.4	0.1	NO
	TF1W251	1	2257105	2257164	2	W	-0.3	0.2	0.4	-0.1	NO
	TF1C252	1	2270734	2270793	2	C	0.15	1.5	1.95	0.05	NO
	TF1C13	1	2279112	2279348	5	C	-0.26	-0.56	-1.28	-0.1	NO
	TF1W334	1	2281531	2281708	4	W	0	0.28	-0.1	-0.1	YES
	TF1W73	1	2289732	2289850	3	W	0	-0.3	0.53	0.17	NO
	TF1C452	1	2290204	2290263	2	C	0.05	0.05	1.3	0	YES
	TF1W253	1	2291797	2291856	2	W	0	0.5	0.45	-0.1	NO
	TF1C396	1	2295101	2295455	7	C	0	-0.04	-0.71	0.07	YES
	TF1C376	1	2299290	2299349	2	C	-0.3	-1.15	-0.7	0.05	YES
	TF1C450	1	2299526	2299644	3	C	0.1	-2.5	-2.3	0.07	YES
	TF1C364	1	2308848	2308907	2	C	-0.1	0.5	0.7	-0.1	YES
	TF1W254	1	2310972	2311031	2	W	0.15	0.3	0.85	0.1	NO
	TF1C433	1	2314630	2314984	7	C	-0.06	0.31	0.66	-0.11	YES
	TF1C255	1	2326371	2326430	2	C	-0.3	0.6	1.1	-0.1	NO
	TF1C256	1	2326843	2326902	2	C	0.1	1.2	0.65	0	NO
	TF1C257	1	2337168	2337227	2	C	0.1	0.6	1.25	0.1	NO
	TF1C367	1	2340413	2340472	2	C	0	0.1	-0.4	0	YES
	TF1W258	1	2343540	2343599	2	W	0.05	0.05	0.3	0.2	NO
	TF1W359	1	2345487	2345605	3	W	-0.07	0.87	0.7	-0.03	YES
	TF1C259	1	2346490	2346549	2	C	-0.1	-0.15	0.65	-0.1	NO
	TF1W369	1	2346785	2347257	9	W	-0.19	-1.7	-0.9	-0.32	YES
	TF1C14	1	2351918	2352154	5	C	0.02	-1.08	-0.8	-0.06	NO
	TF1W260	1	2360119	2360178	2	W	-0.5	0.1	-0.15	-0.05	NO
	TF1W6	1	2363777	2364131	7	W	0.07	-0.37	0.2	-0.16	NO
	TF1C261	1	2381300	2381359	2	C	0.2	0.6	0.6	-0.15	NO
	TF1C473	1	2385961	2386020	2	C	-0.15	-0.5	-0.6	-0.05	YES
	TF1C262	1	2401596	2401655	2	C	0.25	-0.1	1	0.15	NO
	TF1C474	1	2406375	2406434	2	C	0.15	-1.1	-1.6	0.15	YES
	TF1W447	1	2407496	2407555	2	W	-0.4	-3.15	-3.55	-0.25	YES
	TF1W263	1	2422187	2422246	2	W	0	-0.25	0.75	0.3	NO
	TF1C414	1	2422659	2422777	3	C	0.13	0.3	0.03	0.47	YES
	TF1W385	1	2428913	2428972	2	W	0.2	0.3	0.1	0.2	YES
	TF1C74	1	2429444	2429562	3	C	-0.03	-0.27	-0.23	0	NO
	TF1W340	1	2437350	2437468	3	W	-0.1	0.6	0.33	0	YES
	TF1W475	1	2440949	2441008	2	W	-0.15	0.5	1	0.2	YES
	TF1C75	1	2441598	2441716	3	C	-0.3	0.13	-0.77	-0.17	NO
	TF1C401	1	2454578	2454637	2	C	-0.45	-1.95	-2.2	-0.5	YES
	TF1C76	1	2474520	2474638	3	C	-0.37	0.37	0.57	0.07	NO
	TF1W328	1	2484196	2484255	2	W	0.1	0.55	0.35	0.2	YES
	TF1W371	1	2485907	2486025	3	W	0.27	0.97	1.87	-0.03	YES
	TF1W440	1	2486497	2486556	2	W	0	0.1	-0.2	0.05	YES
	TF1W264	1	2487677	2487736	2	W	-0.05	0.65	-0.5	0.05	NO
	TF1W77	1	2512575	2512693	3	W	0.07	0.97	1.37	0.13	NO
	TF1W26	1	2512811	2512988	4	W	0.17	0.15	0.95	0.12	NO
	TF1C27	1	2515820	2515997	4	C	0	0.28	0.55	-0.03	NO
	TF1W78	1	2524375	2524493	3	W	0.4	0.07	-0.1	-0.07	NO
	TF1C265	1	2530806	2530865	2	C	0.05	-0.95	-0.1	-0.25	NO
	TF1C266	1	2582608	2582667	2	C	-0.15	0.5	0.5	-0.05	NO
	TF1W431	1	2583788	2584024	5	W	0.08	-2.52	-2.42	0.04	YES
	TF1C267	1	2589452	2589511	2	C	-0.1	1.05	2	-3.4	NO
	TF1W268	1	2591989	2592048	2	W	0	0.8	1.2	-0.1	NO
	TF1W269	1	2609276	2609335	2	W	-0.25	0.8	1.7	0.05	NO
	TF1W79	1	2616828	2616946	3	W	0.03	1.37	1.4	0.2	NO
	TF1C365	1	2631578	2631696	3	C	-0.13	0.73	1.2	-0.2	YES
	TF1C461	1	2632758	2632817	2	C	-0.3	0.15	0.4	0.1	YES
	TF1C270	1	2666742	2666801	2	C	-0.35	-0.95	-0.95	-0.2	NO
	TF1C271	1	2668807	2668866	2	C	-0.2	-1.1	-1.8	-0.05	NO
	TF1W272	1	2669456	2669515	2	W	0	-0.8	-1	0.15	NO
	TF1W80	1	2695003	2695121	3	W	0.3	0.47	0.27	0.2	NO
	TF1C476	1	2719311	2719370	2	C	0.05	-0.5	-0.3	0.1	YES
	TF1W273	1	2721966	2722025	2	W	0.1	0.05	-0.15	-0.15	NO
	TF1W386	1	2722261	2722615	7	W	0.01	-0.23	-0.43	-0.09	YES
	TF1C274	1	2729105	2729164	2	C	-0.9	0.1	0.35	-0.2	NO
	TF1W81	1	2751407	2751525	3	W	-0.13	0.7	0.73	-0.03	NO
	TF1C275	1	2752351	2752410	2	C	0.1	0.3	1.4	0.2	NO
	TF1C276	1	2767219	2767278	2	C	0.7	0.35	0.85	0	NO
	TF1C277	1	2772057	2772116	2	C	-0.5	0.8	0.9	-0.1	NO
	TF1C278	1	2774535	2774594	2	C	-0.3	0.4	1.9	0.15	NO
	TF1W279	1	2776364	2776423	2	W	0.05	-0.2	-0.3	0	NO
	TF1W82	1	2788518	2788636	3	W	0.5	-0.23	-0.13	-0.1	NO
	TF1C83	1	2788931	2789049	3	C	0.27	0.23	0.2	0.1	NO
	TF1W280	1	2796837	2796896	2	W	0	0.9	0.8	0.1	NO
	TF1C281	1	2797191	2797250	2	C	-0.05	0.55	0.5	-0.1	NO
	TF1C84	1	2798784	2798902	3	C	-0.3	0.23	-0.07	0.03	NO
	TF1C282	1	2799138	2799197	2	C	-0.3	0.1	-0.45	0.1	NO
	TF1W283	1	2799374	2799433	2	W	0.1	0.3	-0.3	0.2	NO
	TF1C85	1	2800554	2800672	3	C	0.1	-0.03	-0.57	0.03	NO
	TF1W15	1	2807103	2807339	5	W	0.2	0.74	1.7	0.14	NO
	TF1W368	1	2829995	2830113	3	W	-0.13	1.13	1.33	0.27	YES
	TF1W427	1	2831116	2831647	10	W	0.05	-2.65	-2.5	0.23	YES
	TF1C477	1	2839376	2839435	2	C	0	-2.5	-1.65	0.05	YES
	TF1W331	1	2847813	2847931	3	W	0.07	0.67	0.17	0.03	YES
	TF1C284	1	2851530	2851589	2	C	0.15	0.6	0.55	0.1	NO
	TF1W322	1	2853241	2853300	2	W	0.05	0.9	0.7	-0.1	YES
	TF1W285	1	2866457	2866516	2	W	0.25	-1.1	-1.2	0.1	NO
	TF1C286	1	2872003	2872062	2	C	0.05	0.2	-0.15	-0.4	NO
	TF1C287	1	2889880	2889939	2	C	-0.7	0.3	1.45	-0.15	NO
	TF1W288	1	2889998	2890057	2	W	-0.4	0.15	0.9	-0.45	NO
	TF1W289	1	2902152	2902211	2	W	-0.1	0.35	0.15	-0.3	NO
	TF1W290	1	2906931	2906990	2	W	0	-1.4	-1.1	-0.15	NO
	TF1W291	1	2909468	2909527	2	W	-0.05	0.75	-0.3	0	NO
	TF1C86	1	2911297	2911415	3	C	0.03	-0.23	-0.27	0.03	NO
	TF1C87	1	2924690	2924808	3	C	0	0.83	1.13	-0.03	NO
	TF1C88	1	2934130	2934248	3	C	-0.07	0.9	0.9	0.1	NO
	TF1W337	1	2937906	2937965	2	W	0.05	0.25	0.85	0.1	YES
	TF1C292	1	2938142	2938201	2	C	0.2	0.9	0.95	0.2	NO
	TF1C293	1	2938378	2938437	2	C	0.05	1	1	0.3	NO
	TF1W294	1	2950886	2950945	2	W	0.05	0.95	2.05	0.15	NO
	TF1W295	1	2954721	2954780	2	W	0.05	0.55	-0.1	0.05	NO
	TF1C394	1	2960267	2960739	9	C	-0.09	-2.64	-2.99	0.23	YES
	TF1W89	1	2962863	2962981	3	W	0.07	0.3	1.57	0.17	NO
	TF1W315	1	2975017	2975961	17	W	0.06	0.09	0.62	0.05	YES
	TF1W352	1	2984693	2984752	2	W	-0.45	0.5	1.55	0	YES
	TF1W296	1	2990829	2990888	2	W	0.1	0.4	-0.1	0.15	NO
	TF1C297	1	2992481	2992540	2	C	-0.1	0.6	1.2	0.1	NO
	TF1C90	1	2999325	2999443	3	C	-0.1	0.2	-0.1	0.2	NO
	TF1W298	1	3024105	3024164	2	W	0	1.35	1.7	0	NO
	TF1C299	1	3040920	3040979	2	C	-0.05	0.75	1.55	0	NO
	TF1W300	1	3041215	3041274	2	W	-0.45	-0.25	-0.2	-0.3	NO
	TF1W301	1	3049475	3049534	2	W	-0.1	0.7	-0.9	0.05	NO
	TF1C390	1	3057381	3057853	9	C	-0.58	-0.37	-0.07	-0.37	YES
	TF1W302	1	3059564	3059623	2	W	0.2	0.6	0.8	0.05	NO
	TF1C303	1	3067352	3067411	2	C	0	0	-0.65	0.15	NO
	TF1C304	1	3072485	3072544	2	C	0.1	0.45	1.05	0	NO
	TF1C305	1	3083400	3083459	2	C	-0.15	0.65	0.2	0.1	NO
	TF1C395	1	3105702	3105761	2	C	0	-0.8	-1.45	0.15	YES
	TF1W415	1	3111366	3111425	2	W	0.2	0.9	1.4	0	YES
	TF1C306	1	3119095	3119154	2	C	0.5	0.5	0.85	0.3	NO
	TF1C460	1	3120570	3120865	6	C	-0.15	-2.95	-2.6	0.07	YES
	TF1W316	1	3132311	3132606	6	W	0.15	-0.15	0.92	0.1	YES
	TF1W307	1	3160867	3160926	2	W	0.2	0.5	0	-0.05	NO
	TF1W308	1	3161516	3161575	2	W	0.2	0.8	-0.05	0.05	NO
	TF1W309	1	3161929	3161988	2	W	-0.1	0.9	0.9	0.1	NO
	TF1C310	1	3162106	3162165	2	C	0	0.7	-0.35	0.1	NO
	TF2C3	2	178	827	12	C	-0.07	-0.03	-0.34	0.36	NO
	TF2C39	2	1417	1535	3	C	-0.07	0.23	0.7	-0.5	NO
	TF2C17	2	1712	1948	5	C	-0.04	1.26	0.98	0.38	NO
	TF2W87	2	1889	1948	2	W	-0.1	1.1	0.95	0.7	NO
	TF2W40	2	2302	2420	3	W	-0.17	1	0.8	0.2	NO
	TF2W88	2	14574	14633	2	W	0.1	1.2	1.7	-0.05	NO
	TF2W275	2	17996	18645	12	W	-0.02	0.64	0.71	0.14	YES
	TF2C89	2	32805	32864	2	C	0.05	0.7	0	-0.1	NO
	TF2C90	2	44074	44133	2	C	0	0.5	1.25	0.1	NO
	TF2C330	2	97764	97823	2	C	0	-1.5	-1.3	0	YES
	TF2W325	2	109623	109682	2	W	0	0.75	1.3	0.2	YES
	TF2C266	2	110272	110508	5	C	0.08	0.9	1.54	0.1	YES
	TF2W91	2	116526	116585	2	W	0.1	0.2	0.3	0.1	NO
	TF2W92	2	129211	129270	2	W	-0.25	0.8	0.05	0.05	NO
	TF2C310	2	148032	148150	3	C	-0.2	-0.03	-0.03	-2.93	YES
	TF2C247	2	162192	162369	4	C	0.18	0.7	-0.35	-0.05	YES
	TF2C332	2	162605	162664	2	C	0	0.8	-0.6	0.2	YES
	TF2C307	2	163785	163844	2	C	-0.1	0.9	1.1	-0.05	YES
	TF2C312	2	169508	169567	2	C	0.15	-0.1	0.7	0.05	YES
	TF2C334	2	169862	170039	4	C	-0.1	0.7	0.22	0.15	YES
	TF2W41	2	177709	177827	3	W	0	-0.07	-1.27	-0.03	NO
	TF2C42	2	180010	180128	3	C	-0.5	-0.27	-1.47	-0.5	NO
	TF2W43	2	194878	194996	3	W	0.07	-0.2	0	0.03	NO
	TF2C93	2	198831	198890	2	C	-0.45	-0.2	-0.7	-0.2	NO
	TF2W94	2	199834	199893	2	W	0.2	0.4	0.4	0.35	NO
	TF2C339	2	204436	204554	3	C	-0.17	-2.63	-2.4	-0.07	YES
	TF2W95	2	218006	218065	2	W	0.05	0.75	0.75	-0.2	NO
	TF2W96	2	218242	218301	2	W	-0.1	0.6	0.9	-0.15	NO
	TF2W18	2	218478	218714	5	W	-0.08	0.36	1.26	-0.34	NO
	TF2W97	2	222490	222549	2	W	0.2	0.05	0.35	-0.1	NO
	TF2C98	2	222667	222726	2	C	-0.4	-0.1	0.1	0	NO
	TF2W44	2	223198	223316	3	W	-0.1	0.43	0.67	-0.23	NO
	TF2C45	2	229393	229511	3	C	-1.67	0.53	0.7	0.07	NO
	TF2C99	2	229924	229983	2	C	-0.1	0.55	0.9	0	NO
	TF2C100	2	236827	236886	2	C	-0.1	-1.25	-0.05	-0.1	NO
	TF2C101	2	239482	239541	2	C	-0.25	0.15	0.9	-0.15	NO
	TF2C102	2	243730	243789	2	C	0	0.15	0.2	0.05	NO
	TF2C46	2	250987	251105	3	C	0	-0.3	0.03	0.13	NO
	TF2C103	2	252403	252462	2	C	-0.1	0.15	1.5	0.1	NO
	TF2W104	2	252639	252698	2	W	0.15	0.5	0.3	0.1	NO
	TF2W256	2	253288	253406	3	W	0.13	0.37	0.3	0.1	YES
	TF2W105	2	279956	280015	2	W	-0.05	0.05	-0.7	0	NO
	TF2W106	2	287626	287685	2	W	-0.1	-2.5	-2.9	-0.1	NO
	TF2W344	2	289455	289514	2	W	-0.2	-0.8	-1.9	0.1	YES
	TF2C107	2	313645	313704	2	C	0	0.35	0.75	0.1	NO
	TF2W108	2	314117	314176	2	W	0.2	0.05	0.6	0.15	NO
	TF2C109	2	316595	316654	2	C	0.15	0.5	-0.35	-0.05	NO
	TF2C110	2	319486	319545	2	C	-0.1	0.7	0.8	-0.05	NO
	TF2W47	2	321020	321138	3	W	0.3	0.63	1.67	-0.03	NO
	TF2C111	2	322082	322141	2	C	-0.1	-0.5	0.15	-0.35	NO
	TF2W243	2	325681	325740	2	W	-0.1	0.9	0.6	-0.35	YES
	TF2W317	2	336183	336301	3	W	-0.03	0	0.13	0	YES
	TF2C112	2	346685	346744	2	C	-0.2	0.55	1.8	0	NO
	TF2W113	2	349045	349104	2	W	0.05	0.85	0.8	0.05	NO
	TF2W114	2	349399	349458	2	W	0.25	0.8	1.2	0.3	NO
	TF2W115	2	349694	349753	2	W	0.25	0.9	1.6	0.2	NO
	TF2W116	2	350166	350225	2	W	0.25	0.05	1	-0.1	NO
	TF2C117	2	355948	356007	2	C	0	0.1	0.75	0.2	NO
	TF2C118	2	360491	360550	2	C	-0.05	-0.4	-0.7	0.05	NO
	TF2C119	2	362261	362320	2	C	-0.2	0.15	0.5	-0.15	NO
	TF2C120	2	363382	363441	2	C	0.05	0.2	0.05	-0.1	NO
	TF2W121	2	363500	363559	2	W	0	0.5	0.55	-0.1	NO
	TF2C122	2	364857	364916	2	C	0	-0.85	-0.05	0.35	NO
	TF2W123	2	367748	367807	2	W	0.15	-0.1	1.25	-0.2	NO
	TF2W124	2	368102	368161	2	W	0.2	0.7	1.25	-0.05	NO
	TF2C125	2	368397	368456	2	C	-0.4	0.4	0.1	-0.4	NO
	TF2C126	2	392233	392292	2	C	0	0	-0.25	-0.15	NO
	TF2C127	2	404505	404564	2	C	0	0.95	1.45	0.2	NO
	TF2W329	2	407396	407750	7	W	-0.26	-3.11	-2.13	0.03	YES
	TF2C48	2	409815	409933	3	C	-0.47	-0.57	-0.53	-0.07	NO
	TF2W251	2	424388	424506	3	W	0.07	-1.67	-1.03	-0.1	YES
	TF2W27	2	432353	432530	4	W	0.03	-0.62	-0.55	0	NO
	TF2C49	2	439197	439315	3	C	0	0.83	1.4	0.03	NO
	TF2C128	2	439846	439905	2	C	0	0.8	1.2	0.1	NO
	TF2W129	2	440200	440259	2	W	0.2	0.9	1.65	0.35	NO
	TF2W28	2	442737	442914	4	W	-0.38	-0.27	-0.27	-0.3	NO
	TF2C291	2	443091	443209	3	C	-0.2	0.27	0.97	0.03	YES
	TF2C50	2	455186	455304	3	C	0.03	0.5	0.2	0.13	NO
	TF2C130	2	503094	503153	2	C	0.15	-0.7	0.2	0.25	NO
	TF2W283	2	506811	507047	5	W	-0.18	-0.18	0.48	0.1	YES
	TF2W131	2	531827	531886	2	W	0.1	-0.6	-0.1	0.25	NO
	TF2C132	2	553362	553421	2	C	0	-0.4	0.05	0	NO
	TF2C133	2	560029	560088	2	C	0.2	0.1	-0.45	0.05	NO
	TF2W345	2	582154	582213	2	W	0	0.05	-0.1	0	YES
	TF2C314	2	582980	583039	2	C	0.1	-0.2	1.6	-0.1	YES
	TF2W297	2	604987	605046	2	W	-0.05	-1.3	-1.75	-0.1	YES
	TF2C346	2	605164	605223	2	C	0.05	0.55	1.5	-0.05	YES
	TF2C274	2	608527	608881	7	C	-0.03	0.03	-0.37	-0.1	YES
	TF2C134	2	609471	609530	2	C	0.1	0.2	0.3	0.05	NO
	TF2C272	2	623159	623395	5	C	0.06	-0.46	0.18	-0.1	YES
	TF2C51	2	626817	626935	3	C	0.1	-0.53	0.27	0.1	NO
	TF2C135	2	629354	629413	2	C	-0.2	0.45	0.4	0	NO
	TF2W347	2	660624	660683	2	W	0.3	0.35	1.55	0.05	YES
	TF2C253	2	661096	661214	3	C	0.17	1.13	1.27	-0.03	YES
	TF2C136	2	662040	662099	2	C	0.15	0.4	0.2	0	NO
	TF2C137	2	662807	662866	2	C	0.05	0.8	1.4	0.05	NO
	TF2W19	2	663279	663515	5	W	-0.16	-0.62	-0.2	-0.02	NO
	TF2C11	2	731837	732132	6	C	0.07	0.13	0.72	-0.07	NO
	TF2W138	2	732132	732191	2	W	0	0.15	0.6	0	NO
	TF2W267	2	733371	733666	6	W	0.03	0.45	1.12	0.03	YES
	TF2W139	2	734256	734315	2	W	-0.25	0.1	-0.2	0.1	NO
	TF2C140	2	737147	737206	2	C	-0.1	0.75	1	0.1	NO
	TF2W141	2	739448	739507	2	W	0.25	0.55	0.8	0.2	NO
	TF2C142	2	739507	739566	2	C	0.15	0.6	1	0.15	NO
	TF2C143	2	739802	739861	2	C	-0.1	0.5	0.5	0.15	NO
	TF2W144	2	740215	740274	2	W	0.3	-0.65	0.6	0.3	NO
	TF2C145	2	746882	746941	2	C	0.1	0.75	0.9	0	NO
	TF2W348	2	757856	757915	2	W	0.15	-0.4	-1.25	0.05	YES
	TF2W52	2	780807	780925	3	W	-0.07	1.03	0.87	0.1	NO
	TF2C146	2	795439	795498	2	C	-1	-0.05	-0.95	-0.1	NO
	TF2W147	2	795498	795557	2	W	-0.6	0	-0.8	0.1	NO
	TF2W148	2	818980	819039	2	W	0.15	0.25	0.9	0	NO
	TF2C149	2	830249	830308	2	C	0.1	0.2	0.3	0.1	NO
	TF2C53	2	863879	863997	3	C	-0.2	-0.7	-2.6	-0.5	NO
	TF2W150	2	870133	870192	2	W	-0.05	0.1	0.6	-0.1	NO
	TF2W151	2	870428	870487	2	W	-0.2	-0.15	0	0	NO
	TF2W250	2	878452	878511	2	W	0	0.4	-0.6	0.3	YES
	TF2C152	2	883880	883939	2	C	-0.05	0.15	0.15	-0.1	NO
	TF2W153	2	907480	907539	2	W	0.2	0.2	0.15	0.05	NO
	TF2C54	2	914560	914678	3	C	0	-0.37	-0.43	0.13	NO
	TF2C154	2	931198	931257	2	C	-0.2	-0.15	-0.4	0.1	NO
	TF2C155	2	934856	934915	2	C	-0.1	0.45	0.1	-0.05	NO
	TF2C156	2	935269	935328	2	C	0.1	0.1	0.4	0.1	NO
	TF2W157	2	940048	940107	2	W	-0.2	-0.05	-0.7	0.1	NO
	TF2W20	2	962527	962763	5	W	-0.28	-0.8	-0.7	-0.06	NO
	TF2C158	2	963412	963471	2	C	-0.5	-0.85	-1.7	-0.15	NO
	TF2W159	2	964061	964120	2	W	0	0.25	0.3	0	NO
	TF2W21	2	964297	964533	5	W	0.04	0.28	0.52	0.14	NO
	TF2C55	2	969725	969843	3	C	-0.07	-1	-0.53	0.17	NO
	TF2W262	2	969961	970256	6	W	-0.17	-1.05	-0.95	-0.08	YES
	TF2W6	2	970551	970964	8	W	-0.19	-1.7	-1.85	-0.14	NO
	TF2W261	2	971377	971613	5	W	-0.44	-1.22	-0.94	-0.12	YES
	TF2C56	2	987838	987956	3	C	-0.1	0.23	0.9	0.03	NO
	TF2C160	2	990493	990552	2	C	0.3	0.7	0.35	0.15	NO
	TF2C57	2	990788	990906	3	C	-0.2	0.1	0.33	-0.07	NO
	TF2C284	2	991437	991555	3	C	0	0.4	0	0.13	YES
	TF2C161	2	997396	997455	2	C	0.15	0.3	1.2	0.1	NO
	TF2W162	2	1007426	1007485	2	W	0.05	1.05	1.6	-0.1	NO
	TF2C315	2	1022353	1022766	8	C	-0.06	0.8	0.67	-0.26	YES
	TF2W309	2	1025480	1025834	7	W	0.09	0.73	0.63	-0.11	YES
	TF2C7	2	1026660	1027073	8	C	0	0.9	0.7	-4.03	NO
	TF2W58	2	1032501	1032619	3	W	0	-1.9	-0.67	-0.5	NO
	TF2W163	2	1034271	1034330	2	W	0	-0.4	-1.8	0	NO
	TF2W326	2	1044537	1044596	2	W	0.2	-0.95	-0.5	0	YES
	TF2W29	2	1079288	1079465	4	W	0.03	0.45	0.23	-0.08	NO
	TF2W293	2	1079760	1079878	3	W	-0.1	0.57	0.17	-0.07	YES
	TF2C59	2	1099289	1099407	3	C	0	-0.4	-0.4	0.03	NO
	TF2W164	2	1104658	1104717	2	W	0.3	0.5	0.35	-0.05	NO
	TF2W281	2	1106192	1106369	4	W	-0.28	-0.05	-0.28	-0.32	YES
	TF2C319	2	1111679	1111856	4	C	-0.57	-2.8	-3.12	-2.45	YES
	TF2C60	2	1117461	1117579	3	C	0.2	0.43	0.07	0.2	NO
	TF2C22	2	1117815	1118051	5	C	0.06	0.24	-0.76	-0.14	NO
	TF2C301	2	1140648	1140707	2	C	0.1	0	0.45	0.05	YES
	TF2W340	2	1141179	1141297	3	W	0.07	-3.23	-2.4	-0.07	YES
	TF2C341	2	1142713	1142831	3	C	-0.2	-1.53	-1.63	-0.07	YES
	TF2W263	2	1143657	1143775	3	W	-0.23	-1.27	-0.23	-4.43	YES
	TF2W61	2	1147020	1147138	3	W	-0.23	1.13	1.37	0.1	NO
	TF2W165	2	1147374	1147433	2	W	-0.15	1.1	1	-0.1	NO
	TF2W300	2	1147610	1147846	5	W	-0.14	1.2	1.34	-0.06	YES
	TF2W328	2	1148141	1148318	4	W	-0.35	0.98	1.27	0	YES
	TF2W321	2	1148790	1148849	2	W	-0.1	1.15	1.8	0	YES
	TF2W349	2	1149380	1149439	2	W	0.05	0.7	1.5	0.1	YES
	TF2W166	2	1156165	1156224	2	W	0.05	0.6	0.9	0.1	NO
	TF2C264	2	1156401	1156519	3	C	0.2	0.2	0.43	0.07	YES
	TF2C62	2	1165074	1165192	3	C	0.2	0.27	-0.6	0.07	NO
	TF2C279	2	1188733	1188792	2	C	0.15	0.6	0.8	-0.2	YES
	TF2W167	2	1191152	1191211	2	W	0	-0.1	0.6	0.2	NO
	TF2C303	2	1191270	1191329	2	C	0.1	-0.2	-0.25	0.2	YES
	TF2C350	2	1200887	1200946	2	C	0.2	0.45	-0.1	-0.2	YES
	TF2W269	2	1204191	1204368	4	W	0.08	-0.25	-0.7	0.03	YES
	TF2C168	2	1218764	1218823	2	C	0.1	-0.3	0.1	0.1	NO
	TF2C278	2	1222776	1222835	2	C	0.1	0.45	0.8	0.2	YES
	TF2W169	2	1222894	1222953	2	W	0.1	0.5	1.1	0.1	NO
	TF2C304	2	1283841	1283900	2	C	0.1	0.8	1.1	-0.05	YES
	TF2C302	2	1304550	1304904	7	C	-0.14	-1.4	-0.67	-0.41	YES
	TF2C170	2	1309093	1309152	2	C	0	0.3	0.2	0.1	NO
	TF2W171	2	1310568	1310627	2	W	0.05	0.05	-0.35	0	NO
	TF2C249	2	1316704	1316763	2	C	-0.2	0.3	-0.1	-0.1	YES
	TF2W286	2	1330392	1330451	2	W	0.2	0.45	0.6	-0.1	YES
	TF2W63	2	1331867	1331985	3	W	0.33	-0.13	-0.07	0.3	NO
	TF2W4	2	1332634	1333106	9	W	-0.54	-2.14	-2.86	-0.51	NO
	TF2W172	2	1338357	1338416	2	W	0.1	0.45	0.5	0	NO
	TF2W30	2	1340776	1340953	4	W	-0.12	-0.28	-0.5	-0.17	NO
	TF2C12	2	1344434	1344729	6	C	0.23	-0.67	-0.98	0.27	NO
	TF2W280	2	1346381	1346440	2	W	-0.1	0.2	1.35	-0.1	YES
	TF2W259	2	1348505	1348623	3	W	-0.07	-0.87	-0.77	-0.23	YES
	TF2C255	2	1348682	1348918	5	C	-0.3	-0.8	0.64	-0.52	YES
	TF2W173	2	1361721	1361780	2	W	0	0.5	0.3	0.2	NO
	TF2C174	2	1361898	1361957	2	C	-0.3	0.75	1.45	-0.3	NO
	TF2W175	2	1362311	1362370	2	W	0.15	1.1	1.6	-0.05	NO
	TF2W64	2	1362665	1362783	3	W	0.1	0.2	-0.07	-0.03	NO
	TF2C265	2	1363078	1363373	6	C	-0.17	0.07	0.28	0.3	YES
	TF2C176	2	1363550	1363609	2	C	0.05	-0.1	0.05	0	NO
	TF2W177	2	1363963	1364022	2	W	0.25	0.15	0.75	-0.05	NO
	TF2C178	2	1364553	1364612	2	C	-0.1	0.8	1.05	-0.3	NO
	TF2W31	2	1368034	1368211	4	W	-0.08	0.38	0.27	0.1	NO
	TF2W23	2	1369214	1369450	5	W	-0.06	-1.34	-1.62	0.06	NO
	TF2W24	2	1369922	1370158	5	W	0.16	-0.64	-1.6	0.26	NO
	TF2W179	2	1370630	1370689	2	W	-0.1	-0.25	0.35	0.05	NO
	TF2W180	2	1370925	1370984	2	W	-0.05	0.6	1.9	-0.1	NO
	TF2C181	2	1373934	1373993	2	C	-0.05	0.15	0.35	-0.15	NO
	TF2C182	2	1374288	1374347	2	C	-0.45	0.4	0.85	0	NO
	TF2C32	2	1377592	1377769	4	C	-0.03	-0.58	-0.8	0.15	NO
	TF2C183	2	1377946	1378005	2	C	0	-0.45	-0.9	0.05	NO
	TF2C184	2	1381840	1381899	2	C	0.1	-0.1	-0.35	0	NO
	TF2W65	2	1382548	1382666	3	W	0	0.1	0.37	0.27	NO
	TF2W185	2	1382843	1382902	2	W	-0.1	0.7	0.35	0.05	NO
	TF2W66	2	1386029	1386147	3	W	0.17	0.07	-0.37	0	NO
	TF2C248	2	1393876	1393935	2	C	0	0	0.95	-0.05	YES
	TF2C67	2	1394407	1394525	3	C	0	0.23	-0.07	-0.17	NO
	TF2C186	2	1395115	1395174	2	C	-0.25	-1.9	-0.55	-0.05	NO
	TF2C68	2	1417417	1417535	3	C	-0.1	0	0.5	-0.1	NO
	TF2W187	2	1421488	1421547	2	W	-0.15	0.3	0.45	-0.35	NO
	TF2W69	2	1421724	1421842	3	W	0	0.6	-0.03	-0.3	NO
	TF2C188	2	1424969	1425028	2	C	0	0.5	-0.25	0.2	NO
	TF2W271	2	1425795	1426149	7	W	0.06	-0.29	-1.6	-0.24	YES
	TF2W189	2	1427565	1427624	2	W	0.1	0.7	1.05	0.1	NO
	TF2C190	2	1429099	1429158	2	C	0.05	-0.45	1.15	0.2	NO
	TF2C191	2	1455885	1455944	2	C	0.2	0.2	-0.3	0	NO
	TF2C282	2	1456475	1456534	2	C	0	0.3	-0.2	0.35	YES
	TF2C192	2	1457596	1457655	2	C	0.05	0.6	0.5	0.05	NO
	TF2W193	2	1464971	1465030	2	W	-0.2	0.2	-0.05	-0.3	NO
	TF2W70	2	1471166	1471284	3	W	0.13	0.5	0.77	0.3	NO
	TF2C71	2	1471756	1471874	3	C	0.17	0.63	0.1	0.13	NO
	TF2C335	2	1498129	1498306	4	C	-0.03	-2.7	-2.55	0.17	YES
	TF2C5	2	1544916	1545388	9	C	0.11	0.3	-1.31	-0.18	NO
	TF2C72	2	1545742	1545860	3	C	0.2	0.5	0.17	0.13	NO
	TF2C194	2	1558014	1558073	2	C	0.2	0.3	0.85	0.1	NO
	TF2W322	2	1577189	1577248	2	W	0.35	0.65	0.9	0.5	YES
	TF2W195	2	1585213	1585272	2	W	0.2	-0.3	-0.5	0.15	NO
	TF2C196	2	1586865	1586924	2	C	-0.1	0.15	0.5	-0.1	NO
	TF2C197	2	1591644	1591703	2	C	-0.05	-0.95	-0.8	0.1	NO
	TF2W299	2	1606807	1607515	13	W	-0.01	0.66	-0.16	0.08	YES
	TF2W333	2	1637841	1638195	7	W	-0.04	1.36	0.93	-5.16	YES
	TF2C320	2	1640378	1640496	3	C	0.33	0.07	0.77	0.2	YES
	TF2W198	2	1652591	1652650	2	W	-0.1	0.1	0.8	-0.3	NO
	TF2W199	2	1652886	1652945	2	W	0	1.1	1.7	0.1	NO
	TF2W200	2	1673182	1673241	2	W	-0.15	0.15	1	-0.05	NO
	TF2C8	2	1674775	1675129	7	C	0.01	0.7	0.53	0.01	NO
	TF2W201	2	1677548	1677607	2	W	0.3	0.8	0.3	0.2	NO
	TF2C270	2	1697431	1697490	2	C	0.15	-0.2	0.3	0.15	YES
	TF2W351	2	1697785	1697844	2	W	-0.1	0.9	0.95	0.45	YES
	TF2C246	2	1697903	1698021	3	C	0	0.67	0.4	0.27	YES
	TF2C202	2	1698198	1698257	2	C	-0.1	0.3	1	-0.05	NO
	TF2C203	2	1702918	1702977	2	C	-0.05	0.5	0.6	0.2	NO
	TF2W277	2	1703508	1704157	12	W	0.05	0.44	0.39	0.15	YES
	TF2C323	2	1703626	1703685	2	C	0	0.5	0.85	0.25	YES
	TF2C204	2	1704039	1704098	2	C	-0.1	0.2	0.2	0.05	NO
	TF2C73	2	1714305	1714423	3	C	-0.13	-1.03	-1.27	-0.07	NO
	TF2C205	2	1715013	1715072	2	C	-0.15	0	-0.2	-0.1	NO
	TF2C9	2	1723863	1724217	7	C	-0.19	-0.47	0.44	0.1	NO
	TF2C273	2	1736017	1736135	3	C	-0.3	-0.03	0.1	-0.17	YES
	TF2W206	2	1738790	1738849	2	W	-0.25	0.35	1.1	-0.05	NO
	TF2W74	2	1741917	1742035	3	W	0.3	0.43	1	0.27	NO
	TF2C75	2	1743333	1743451	3	C	-0.4	0.03	-0.63	-0.1	NO
	TF2C33	2	1743687	1743864	4	C	0.12	0.25	0.42	-0.05	NO
	TF2W76	2	1746165	1746283	3	W	-0.33	0.17	0.73	-0.3	NO
	TF2W296	2	1749292	1749410	3	W	-0.2	-1.67	-1.53	-0.2	YES
	TF2C207	2	1758437	1758496	2	C	0.1	0.8	0.5	0	NO
	TF2W208	2	1763806	1763865	2	W	-0.3	0.5	0.65	-0.05	NO
	TF2C209	2	1770709	1770768	2	C	-0.1	0.8	1.1	0.3	NO
	TF2W210	2	1773777	1773836	2	W	0	0.25	0.3	-0.75	NO
	TF2C211	2	1774308	1774367	2	C	0.35	-0.1	-0.5	0.25	NO
	TF2W212	2	1783512	1783571	2	W	0.15	0.2	0.8	0.2	NO
	TF2W77	2	1797318	1797436	3	W	-0.27	0.1	0.2	-0.03	NO
	TF2C213	2	1802805	1802864	2	C	0.1	0.75	0.4	-0.2	NO
	TF2W78	2	1804103	1804221	3	W	0.1	1.03	1.47	0.23	NO
	TF2C214	2	1805460	1805519	2	C	-0.1	0.95	1.15	0.1	NO
	TF2W276	2	1810593	1810652	2	W	0	0.15	0.95	0	YES
	TF2W215	2	1815608	1815667	2	W	0.1	0.35	1.45	-0.25	NO
	TF2W260	2	1823278	1823337	2	W	0.2	-0.2	0.3	0.15	YES
	TF2C331	2	1823573	1823691	3	C	0	-0.93	-0.7	-0.07	YES
	TF2C342	2	1828352	1828470	3	C	-0.1	-0.43	0.03	-0.07	YES
	TF2C343	2	1828824	1828942	3	C	0.17	0.03	0.33	0.23	YES
	TF2C336	2	1829178	1829355	4	C	0.12	0.03	0.3	0.2	YES
	TF2C216	2	1830181	1830240	2	C	0.35	0.55	1.3	0.15	NO
	TF2C327	2	1834134	1834193	2	C	0.3	-0.3	-0.2	-0.2	YES
	TF2C217	2	1834370	1834429	2	C	0.3	0.2	1	0.1	NO
	TF2C311	2	1838500	1838618	3	C	-0.03	0.4	0.53	0.1	YES
	TF2W305	2	1839031	1839090	2	W	0.1	0.7	1	0	YES
	TF2W288	2	1841096	1841155	2	W	-0.1	1.35	1.6	-0.15	YES
	TF2C308	2	1841745	1841804	2	C	0.1	0.9	0.7	-0.1	YES
	TF2C306	2	1842158	1842217	2	C	-0.5	0.4	0.75	-0.1	YES
	TF2W25	2	1851303	1851539	5	W	0.2	-1.44	-0.78	0.14	NO
	TF2W218	2	1857970	1858029	2	W	-0.2	0.65	1.6	0	NO
	TF2W13	2	1864932	1865227	6	W	0.03	-0.47	-0.4	-0.03	NO
	TF2C337	2	1865581	1865758	4	C	-0.18	-0.17	0.57	-0.25	YES
	TF2C219	2	1876496	1876555	2	C	0.1	1.2	1.7	0	NO
	TF2C352	2	1877440	1877499	2	C	0.05	0.9	0.3	-0.55	YES
	TF2C318	2	1886113	1886408	6	C	-0.07	-1.27	-1.58	-0.07	YES
	TF2C220	2	1887883	1887942	2	C	-0.5	0.85	0.8	-5.2	NO
	TF2C221	2	1888532	1888591	2	C	-0.05	0.8	1.4	-2.85	NO
	TF2W79	2	1914787	1914905	3	W	0.23	0.7	0.43	0.23	NO
	TF2W268	2	1918858	1919094	5	W	0.08	0	-0.26	-0.08	YES
	TF2C34	2	1923224	1923401	4	C	0.35	-2.05	-1.92	0.3	NO
	TF2W35	2	1924050	1924227	4	W	0	1.08	1.18	0.3	NO
	TF2W10	2	1924463	1924817	7	W	0.1	0.73	0.6	0.23	NO
	TF2W80	2	1925289	1925407	3	W	0.13	1.13	1.43	0	NO
	TF2W285	2	1953432	1953550	3	W	-0.27	-1.27	-1.07	-0.37	YES
	TF2C290	2	1953786	1954317	10	C	-0.35	-1.36	-0.75	0.02	YES
	TF2W222	2	1954376	1954435	2	W	0.05	-0.2	-0.3	-0.05	NO
	TF2W223	2	1960394	1960453	2	W	-0.1	-0.05	-0.1	0	NO
	TF2C254	2	1963344	1963403	2	C	0.15	0.55	-0.4	-0.15	YES
	TF2W224	2	1964111	1964170	2	W	-0.1	0.95	0.3	0.25	NO
	TF2W353	2	1964524	1964583	2	W	0.2	0.9	0.15	0	YES
	TF2C244	2	1972312	1972371	2	C	0	-0.2	0.2	-0.05	YES
	TF2W225	2	1975557	1975616	2	W	-0.2	-0.2	0	-0.2	NO
	TF2C354	2	1977091	1977150	2	C	0.05	0	0.45	0.25	YES
	TF2W298	2	1979451	1979510	2	W	0.3	0.05	-0.05	0.15	YES
	TF2C226	2	1989304	1989363	2	C	0.1	0.6	-0.2	0.25	NO
	TF2C227	2	1989599	1989658	2	C	0.1	0.35	0.55	0.1	NO
	TF2C228	2	2022521	2022580	2	C	-0.2	0.7	0.55	-0.2	NO
	TF2W36	2	2030132	2030309	4	W	-0.2	-0.6	-0.65	0.1	NO
	TF2W229	2	2032846	2032905	2	W	0.1	-0.65	-1.4	-0.1	NO
	TF2C230	2	2033082	2033141	2	C	0.2	-0.1	-0.05	0.2	NO
	TF2W37	2	2033495	2033672	4	W	0.08	0	0.65	0.17	NO
	TF2W231	2	2034026	2034085	2	W	-0.1	0.6	1.8	0.1	NO
	TF2C81	2	2034144	2034262	3	C	-0.1	0.2	1.33	-0.17	NO
	TF2C82	2	2040280	2040398	3	C	-0.03	0.27	-0.1	-0.1	NO
	TF2W232	2	2055266	2055325	2	W	-0.3	0.55	1.3	-0.2	NO
	TF2C2	2	2063585	2064352	14	C	0.2	0.42	0.37	0	NO
	TF2C14	2	2066358	2066653	6	C	0	-0.23	-0.48	-0.27	NO
	TF2C233	2	2073733	2073792	2	C	-0.1	-0.3	0.2	-0.2	NO
	TF2C234	2	2080341	2080400	2	C	0.2	-0.1	0.3	0	NO
	TF2C235	2	2080695	2080754	2	C	-0.05	0.4	1.5	0	NO
	TF2W236	2	2083822	2083881	2	W	0	0.45	1.4	0	NO
	TF2C258	2	2086418	2087244	15	C	-0.28	-0.35	-0.05	0.12	YES
	TF2W237	2	2091846	2091905	2	W	0.3	1	0.9	-0.1	NO
	TF2C238	2	2095622	2095681	2	C	0	-0.4	-2.1	-0.45	NO
	TF2C287	2	2101699	2101758	2	C	-0.05	0.8	1.65	0.1	YES
	TF2C257	2	2102171	2102230	2	C	0.05	0.05	-0.15	0.2	YES
	TF2W295	2	2102466	2102643	4	W	-0.03	-0.12	0.1	0.08	YES
	TF2W239	2	2106242	2106301	2	W	0.05	0.4	0.85	0	NO
	TF2W240	2	2106950	2107009	2	W	-0.5	-0.25	-0.05	-0.2	NO
	TF2C83	2	2114148	2114266	3	C	0	0.53	1	0	NO
	TF2W313	2	2119576	2119635	2	W	-0.05	0.1	0.4	0.2	YES
	TF2W292	2	2119812	2119871	2	W	0.1	0.2	0.15	0.35	YES
	TF2W245	2	2120048	2120107	2	W	-0.15	-0.2	-0.6	0.1	YES
	TF2W38	2	2120343	2120520	4	W	-0.05	0.03	0.2	0.08	NO
	TF2C241	2	2130078	2130137	2	C	0.1	0.8	0.65	0	NO
	TF2W316	2	2134798	2134857	2	W	0.25	0.6	0.7	0.05	YES
	TF2W294	2	2139105	2139164	2	W	-0.75	0.15	0.65	-0.35	YES
	TF2W252	2	2139636	2139754	3	W	0.07	0.77	1.33	0.1	YES
	TF2W84	2	2140521	2140639	3	W	-0.1	0.37	0.97	-0.03	NO
	TF2C15	2	2141229	2141524	6	C	-0.1	0.32	0.47	0.07	NO
	TF2C26	2	2156274	2156510	5	C	-0.08	0.22	-0.34	-0.16	NO
	TF2W338	2	2179520	2179697	4	W	-0.25	-1.95	-2.73	-0.18	YES
	TF2W324	2	2180523	2180582	2	W	0.1	0	-0.5	-0.35	YES
	TF2C16	2	2185656	2185951	6	C	0.13	0.07	0.3	-0.17	NO
	TF2W289	2	2194034	2194093	2	W	-0.1	0.15	0.2	0	YES
	TF2W85	2	2229965	2230083	3	W	-0.27	0.87	0.2	-0.1	NO
	TF2W242	2	2230378	2230437	2	W	-0.3	0.7	0.2	0.1	NO
	TF2C86	2	2230791	2230909	3	C	-0.17	0.9	0.83	0.07	NO
	TF2W1	2	2231027	2231912	16	W	0.01	-0.08	-0.52	0.09	NO
	TF3C6	3	1417	1948	10	C	0.16	0.96	0.82	0.23	NO
	TF3W18	3	9618	9795	4	W	-0.1	0.8	0.35	0.07	NO
	TF3C19	3	9972	10149	4	C	-0.2	0.67	0	0.15	NO
	TF3W3	3	11152	11919	14	W	0.05	0.57	0.74	0.57	NO
	TF3C2	3	11742	12745	18	C	0.23	0.7	-0.09	0.37	NO
	TF3C64	3	15341	15400	2	C	-0.25	-0.6	-0.9	-0.1	NO
	TF3C28	3	43484	43602	3	C	-0.03	0.43	0.4	0.23	NO
	TF3W218	3	43602	43661	2	W	-0.05	0.35	0.95	0.2	YES
	TF3C234	3	44369	44428	2	C	0.15	0.8	1.4	0.15	YES
	TF3C65	3	50328	50387	2	C	0.1	0.5	0.8	0.1	NO
	TF3W9	3	88324	88678	7	W	0.01	-0.13	0.1	0.13	NO
	TF3C20	3	97351	97528	4	C	0	0.33	0.08	-0.05	NO
	TF3W10	3	103251	103605	7	W	0.14	-0.01	-0.37	-0.09	NO
	TF3C29	3	115818	115936	3	C	0.17	0.3	0.37	0.17	NO
	TF3W30	3	116467	116585	3	W	0	0.17	0	0	NO
	TF3W226	3	122662	122780	3	W	0	0.2	-0.5	-0.23	YES
	TF3C66	3	129624	129683	2	C	-0.5	1.05	1.45	-0.05	NO
	TF3W236	3	130391	130450	2	W	0.2	0.6	0.8	0.1	YES
	TF3C31	3	130509	130627	3	C	0.03	0.8	0.57	0.1	NO
	TF3C245	3	132161	132279	3	C	-0.1	0.67	1.1	-0.17	YES
	TF3W247	3	132515	132633	3	W	0	-0.73	-0.7	0.27	YES
	TF3C67	3	136940	136999	2	C	-0.1	-1.4	-0.85	0.1	NO
	TF3C68	3	140185	140244	2	C	0.2	-0.5	-0.85	0	NO
	TF3C15	3	143135	143371	5	C	-0.18	-0.2	0.6	0.1	NO
	TF3W217	3	147973	148032	2	W	-0.2	-0.1	-0.15	-0.2	YES
	TF3C194	3	153165	153224	2	C	0	0.7	1	0.05	YES
	TF3W216	3	153696	154050	7	W	-0.09	-0.26	-0.43	0.1	YES
	TF3W69	3	171809	171868	2	W	0	0.3	0.4	-0.4	NO
	TF3W258	3	182901	182960	2	W	0.1	0.25	0.1	0.2	YES
	TF3W238	3	186500	186618	3	W	0.03	0.93	1.03	-0.17	YES
	TF3W205	3	198005	198064	2	W	-0.2	0.15	-0.3	-0.7	YES
	TF3W70	3	207386	207445	2	W	0.2	0.9	1.8	0.2	NO
	TF3W71	3	216295	216354	2	W	0	0.45	1.15	-0.3	NO
	TF3W72	3	221133	221192	2	W	0.1	-0.3	0.25	0.05	NO
	TF3W73	3	230691	230750	2	W	0.4	0.7	0.95	0.05	NO
	TF3W74	3	234113	234172	2	W	-0.35	0.25	1.25	-0.2	NO
	TF3W32	3	234939	235057	3	W	-0.13	0.63	0.87	0	NO
	TF3C75	3	234939	234998	2	C	-0.25	0.6	1.2	-0.05	NO
	TF3W76	3	235352	235411	2	W	-0.15	0.4	0.25	0.3	NO
	TF3C77	3	244792	244851	2	C	-0.1	-0.3	1.05	0	NO
	TF3C78	3	245854	245913	2	C	-0.1	0.9	1.95	-0.25	NO
	TF3C79	3	249866	249925	2	C	0	-0.25	0.1	0.1	NO
	TF3W21	3	259011	259188	4	W	0.17	0.05	-1.4	-0.12	NO
	TF3W33	3	263849	263967	3	W	0.13	0.6	0.4	-0.13	NO
	TF3W80	3	264262	264321	2	W	-0.2	0.45	0.1	-0.1	NO
	TF3C34	3	268923	269041	3	C	-0.13	0.03	-0.2	-0.37	NO
	TF3C228	3	271991	272050	2	C	0.2	0.6	0.35	0.25	YES
	TF3W81	3	284263	284322	2	W	0.05	0.5	1	-0.1	NO
	TF3C82	3	296476	296535	2	C	0	0.15	0.7	0.1	NO
	TF3C35	3	301255	301373	3	C	0	0.03	-0.27	-0.03	NO
	TF3W36	3	304146	304264	3	W	0.3	0.77	-0.57	0.07	NO
	TF3W37	3	304500	304618	3	W	0.13	-0.13	0	0.03	NO
	TF3W83	3	305739	305798	2	W	0.05	1.1	1.3	0.05	NO
	TF3W84	3	306034	306093	2	W	-0.05	0.9	1.25	0.2	NO
	TF3C85	3	306565	306624	2	C	0.1	0.1	0.95	0.2	NO
	TF3C38	3	314707	314825	3	C	-0.37	0.4	0.83	-0.27	NO
	TF3C22	3	316949	317126	4	C	-0.33	-0.2	-0.1	0.05	NO
	TF3C86	3	333528	333587	2	C	-0.1	-0.05	-1.55	0	NO
	TF3C23	3	333882	334059	4	C	-0.25	0.65	-1.1	-0.18	NO
	TF3C39	3	334295	334413	3	C	-0.1	0.63	-2.3	0	NO
	TF3C203	3	339310	339369	2	C	0	0.8	0.1	-0.2	YES
	TF3W87	3	339959	340018	2	W	-0.1	0.7	1.4	0	NO
	TF3C221	3	361789	362438	12	C	-0.4	-2.25	-2.16	-0.12	YES
	TF3W232	3	362261	362438	4	W	-0.47	-2.55	-2.42	-0.3	YES
	TF3C88	3	364798	364857	2	C	-0.15	0.1	0.35	-0.2	NO
	TF3W89	3	378604	378663	2	W	0.15	0.6	0.35	0	NO
	TF3C90	3	380787	380846	2	C	0	0.25	2.7	0.2	NO
	TF3W91	3	381377	381436	2	W	-0.2	0.05	1.2	-0.05	NO
	TF3C189	3	425037	425096	2	C	-0.05	0.8	1.05	0	YES
	TF3C92	3	486869	486928	2	C	-0.3	-0.3	0.2	0	NO
	TF3W93	3	486987	487046	2	W	-0.2	0.15	0.4	0.05	NO
	TF3C193	3	491353	491707	7	C	0.1	-0.43	-1.43	0.23	YES
	TF3W94	3	492120	492179	2	W	0.3	0.2	0.25	0.1	NO
	TF3W95	3	496191	496250	2	W	-0.1	0.8	1.2	0.1	NO
	TF3C197	3	496250	496309	2	C	-0.1	0.85	0.6	0.1	YES
	TF3C96	3	523213	523272	2	C	0.2	0.3	1	-0.1	NO
	TF3W97	3	524039	524098	2	W	0.1	0.5	0.65	0.1	NO
	TF3W98	3	538376	538435	2	W	0.2	-3.55	-3.85	0.5	NO
	TF3W202	3	541857	541916	2	W	-0.05	-0.85	-1.2	-0.1	YES
	TF3C191	3	546400	546636	5	C	0.02	-0.34	-0.2	-0.2	YES
	TF3W99	3	549999	550058	2	W	-0.05	1.05	0.6	-0.05	NO
	TF3W210	3	551356	551415	2	W	-0.05	0.2	0.3	-4.65	YES
	TF3W11	3	568230	568584	7	W	-0.03	-0.17	-0.24	0	NO
	TF3C16	3	593364	593600	5	C	0.06	0.74	0.54	-0.12	NO
	TF3W100	3	602922	602981	2	W	-0.5	-0.5	-0.55	0	NO
	TF3C208	3	646641	646759	3	C	0.13	0.27	-0.23	-0.07	YES
	TF3W212	3	665462	665639	4	W	0.15	0.4	0.45	0.15	YES
	TF3W101	3	683693	683752	2	W	0.1	1	1.15	0.1	NO
	TF3W190	3	707470	707529	2	W	0	1.05	1.3	0.1	YES
	TF3C195	3	707647	707765	3	C	0	0.27	0.07	-0.17	YES
	TF3W199	3	709476	709535	2	W	0	0.15	1.6	-0.05	YES
	TF3C256	3	711777	711895	3	C	0.1	0.67	0.43	0.13	YES
	TF3C242	3	713960	714019	2	C	-0.05	1	0.85	-0.55	YES
	TF3C257	3	725288	725406	3	C	0	-0.17	-0.8	0.03	YES
	TF3W206	3	731542	731601	2	W	0.05	0.95	-0.15	-0.2	YES
	TF3C213	3	767532	767709	4	C	0.05	0.85	1.5	0.12	YES
	TF3C249	3	779627	779745	3	C	0	0.47	1.5	0.63	YES
	TF3W40	3	781751	781869	3	W	0	0.73	1.23	0.17	NO
	TF3W102	3	784524	784583	2	W	0	-0.45	1	0.2	NO
	TF3C219	3	810720	810779	2	C	0.1	0.65	0.1	-0.1	YES
	TF3W188	3	813257	813316	2	W	-0.2	0.2	0.55	0	YES
	TF3C103	3	835441	835500	2	C	-0.2	0.3	0.9	-2.35	NO
	TF3C41	3	840043	840161	3	C	0.23	0.63	1.43	-0.1	NO
	TF3C104	3	840987	841046	2	C	0	0.15	0.2	-0.05	NO
	TF3C105	3	847654	847713	2	C	0.2	0.4	-0.2	-0.05	NO
	TF3W106	3	848008	848067	2	W	0.35	0.5	0.5	0	NO
	TF3W250	3	866003	866298	6	W	-0.12	-3.12	-3.28	0.45	YES
	TF3W237	3	874322	874381	2	W	-0.1	0.2	-0.4	-0.1	YES
	TF3W42	3	882169	882287	3	W	-0.07	0.67	0.47	-0.1	NO
	TF3W43	3	888187	888305	3	W	0.23	0.9	0.73	0.17	NO
	TF3W107	3	948249	948308	2	W	-0.05	0.7	1.8	0.1	NO
	TF3C108	3	957512	957571	2	C	-0.15	0.55	1.05	0	NO
	TF3C109	3	957866	957925	2	C	0.05	0	-0.2	0.05	NO
	TF3C110	3	980286	980345	2	C	-0.25	0.1	0.7	-0.35	NO
	TF3C111	3	1003178	1003237	2	C	-0.2	0.4	0.85	0.15	NO
	TF3C112	3	1019344	1019403	2	C	0	0.8	1.5	0.25	NO
	TF3W230	3	1040466	1041056	11	W	-0.11	-0.17	-0.97	-0.13	YES
	TF3C243	3	1058107	1058166	2	C	0.2	0.5	1.3	-0.1	YES
	TF3C251	3	1058638	1058697	2	C	-0.35	0.1	0.5	0.1	YES
	TF3W187	3	1086191	1086309	3	W	0.03	1	1.6	0.17	YES
	TF3C24	3	1089023	1089200	4	C	0.05	0.02	0.3	0.12	NO
	TF3C13	3	1089495	1089790	6	C	0.15	0.4	0.37	0.08	NO
	TF3C113	3	1116930	1116989	2	C	-0.1	1	1.9	-0.2	NO
	TF3C114	3	1120824	1120883	2	C	0.05	0.6	0.7	0.15	NO
	TF3C115	3	1122948	1123007	2	C	-0.15	0.65	1.2	0	NO
	TF3C222	3	1129615	1129851	5	C	-0.04	0.06	-0.18	0.02	YES
	TF3C116	3	1145722	1145781	2	C	-0.1	0.45	2	-0.45	NO
	TF3W117	3	1156932	1156991	2	W	0.25	0.5	0.8	0.1	NO
	TF3C118	3	1160944	1161003	2	C	-0.05	0	0.9	-0.1	NO
	TF3W119	3	1163304	1163363	2	W	0.2	0.65	0.8	-0.2	NO
	TF3W120	3	1163540	1163599	2	W	0.25	-0.45	-0.4	0.15	NO
	TF3C185	3	1167198	1167257	2	C	0.1	0.6	0.9	0.15	YES
	TF3C44	3	1167611	1167729	3	C	-0.73	0.23	0.67	-0.3	NO
	TF3C45	3	1167847	1167965	3	C	-1.23	0.6	0.87	-0.47	NO
	TF3W25	3	1167965	1168142	4	W	-0.25	0.3	1.12	-0.03	NO
	TF3C121	3	1175458	1175517	2	C	-0.05	0.6	-0.25	0.25	NO
	TF3W12	3	1177405	1177759	7	W	0.04	-0.3	-0.83	0.11	NO
	TF3C122	3	1186609	1186668	2	C	-0.55	-0.3	0.3	-0.5	NO
	TF3C123	3	1190857	1190916	2	C	-0.65	0.4	0.55	0.05	NO
	TF3C248	3	1192096	1192568	9	C	-0.44	-2.81	-3.19	-0.21	YES
	TF3W124	3	1192686	1192745	2	W	0.1	-3.3	-2.65	0.05	NO
	TF3C125	3	1194869	1194928	2	C	-0.1	0.6	-0.6	-0.1	NO
	TF3W126	3	1199766	1199825	2	W	-0.15	1.1	0.75	0.15	NO
	TF3W127	3	1201359	1201418	2	W	-0.2	-0.3	-0.45	-0.3	NO
	TF3W200	3	1204722	1204781	2	W	-0.05	-0.25	1.25	0.2	YES
	TF3W46	3	1204958	1205076	3	W	0.13	0.37	0.17	0.07	NO
	TF3W47	3	1205312	1205430	3	W	0.1	0.4	0.87	-0.03	NO
	TF3W128	3	1212038	1212097	2	W	0.1	0.35	0.3	0.1	NO
	TF3W48	3	1212805	1212923	3	W	0.17	0.8	0.83	0.13	NO
	TF3W129	3	1215165	1215224	2	W	-0.25	0.1	0.75	-0.1	NO
	TF3W130	3	1215814	1215873	2	W	-0.1	-0.65	-0.85	0.2	NO
	TF3C131	3	1218351	1218410	2	C	-0.1	0.4	1	-0.1	NO
	TF3W132	3	1218764	1218823	2	W	0.05	0.6	0.85	0.2	NO
	TF3C133	3	1218941	1219000	2	C	0.1	0.4	0.2	0.1	NO
	TF3W134	3	1219000	1219059	2	W	0.05	0.45	-0.35	0.1	NO
	TF3W135	3	1219177	1219236	2	W	0.2	0.7	0.1	0.4	NO
	TF3C239	3	1219649	1219767	3	C	0.03	0.2	0.67	-0.03	YES
	TF3C136	3	1220298	1220357	2	C	0.35	0.5	0.25	0.5	NO
	TF3W198	3	1221183	1221242	2	W	0.5	0.35	0.25	0.2	YES
	TF3W137	3	1221419	1221478	2	W	-0.1	0.6	0.7	0	NO
	TF3W220	3	1221832	1221891	2	W	0	0.65	-0.25	0	YES
	TF3C49	3	1222245	1222363	3	C	-0.27	0.37	0.97	0.1	NO
	TF3C138	3	1223189	1223248	2	C	0.25	0.2	-0.2	0.05	NO
	TF3C139	3	1223661	1223720	2	C	0	0.9	0.4	0	NO
	TF3C140	3	1239709	1239768	2	C	0.2	0.25	0.1	-0.1	NO
	TF3W50	3	1260064	1260182	3	W	0.13	0.83	1.03	0.1	NO
	TF3C141	3	1262483	1262542	2	C	-0.05	0.4	-0.2	0.2	NO
	TF3W51	3	1263073	1263191	3	W	-0.4	-0.37	-1.33	-0.47	NO
	TF3C142	3	1267793	1267852	2	C	-0.2	0.15	-0.3	-0.05	NO
	TF3C17	3	1268265	1268501	5	C	0.06	0.16	0.18	0.26	NO
	TF3W143	3	1268501	1268560	2	W	0.15	-0.1	-0.25	0.3	NO
	TF3W52	3	1271746	1271864	3	W	-0.2	0.53	1.3	-0.03	NO
	TF3W144	3	1272513	1272572	2	W	0.2	0.9	0.8	0.3	NO
	TF3W53	3	1277764	1277882	3	W	-0.17	0.13	0.73	-0.07	NO
	TF3W145	3	1278354	1278413	2	W	-0.05	0.45	0.65	-0.2	NO
	TF3W146	3	1278649	1278708	2	W	0.1	0.6	1.2	0.1	NO
	TF3C147	3	1278944	1279003	2	C	-0.3	-1.35	-0.1	-0.2	NO
	TF3W204	3	1285316	1285375	2	W	0.2	-0.25	0.1	0	YES
	TF3W148	3	1285906	1285965	2	W	-0.15	-0.4	-0.55	-0.2	NO
	TF3W149	3	1287912	1287971	2	W	-0.2	0	-0.6	-0.2	NO
	TF3C150	3	1289151	1289210	2	C	-0.15	0.75	1.3	0.2	NO
	TF3C54	3	1295464	1295582	3	C	0.13	0.13	0.33	-0.07	NO
	TF3C151	3	1296762	1296821	2	C	0.05	0.4	0.4	0.25	NO
	TF3C152	3	1297765	1297824	2	C	0.05	-0.15	0.15	-0.6	NO
	TF3C153	3	1305376	1305435	2	C	0	0.55	1.1	-0.3	NO
	TF3C55	3	1305553	1305671	3	C	-0.03	0.3	1.2	0.03	NO
	TF3W154	3	1305789	1305848	2	W	-0.4	-0.9	0.1	-0.55	NO
	TF3W56	3	1345437	1345555	3	W	0.1	0.53	0.73	0.17	NO
	TF3C155	3	1348328	1348387	2	C	0.1	0.7	0.2	0.1	NO
	TF3W156	3	1348623	1348682	2	W	0.2	0.5	0.15	0.2	NO
	TF3C233	3	1352694	1353520	15	C	0.07	0.7	0.83	0.09	YES
	TF3C157	3	1358240	1358299	2	C	-0.2	0.65	0.9	0.1	NO
	TF3C26	3	1359538	1359715	4	C	0.12	0.15	1.05	-0.08	NO
	TF3W158	3	1360305	1360364	2	W	-0.2	0.3	0.65	-0.15	NO
	TF3C57	3	1365969	1366087	3	C	-0.37	0.77	1.2	-0.03	NO
	TF3W259	3	1390218	1390277	2	W	0	-0.1	0.05	0.05	YES
	TF3C159	3	1393227	1393286	2	C	0.1	0.05	0.2	-0.15	NO
	TF3W58	3	1393581	1393699	3	W	-0.1	-0.63	-0.47	0.1	NO
	TF3C235	3	1396767	1396826	2	C	0.05	0.5	0.4	0.25	YES
	TF3C253	3	1402549	1403257	13	C	-0.02	-0.49	0.05	0.28	YES
	TF3W241	3	1403434	1404083	12	W	0.1	0.17	0.34	0.43	YES
	TF3W260	3	1404260	1404319	2	W	-0.1	-1.05	-1.85	0.15	YES
	TF3C254	3	1404260	1404673	8	C	0.07	-0.44	-0.99	0.38	YES
	TF3C261	3	1405322	1405381	2	C	0.2	-0.05	0.05	0.05	YES
	TF3C262	3	1405676	1405735	2	C	-0.05	-2.1	-1.2	0.1	YES
	TF3W263	3	1441902	1441961	2	W	-0.1	-0.05	0.8	0	YES
	TF3C160	3	1443495	1443554	2	C	0.15	0.7	1.9	0.15	NO
	TF3W229	3	1446209	1446268	2	W	0.05	0.75	0.2	0.3	YES
	TF3W161	3	1467390	1467449	2	W	0.15	0.7	-0.7	-0.1	NO
	TF3C162	3	1470458	1470517	2	C	-0.05	-0.2	-0.5	-0.5	NO
	TF3C163	3	1475591	1475650	2	C	-0.1	0.45	-0.4	-0.35	NO
	TF3W225	3	1475945	1476889	17	W	0.05	0.07	0.04	0.01	YES
	TF3C231	3	1480193	1480370	4	C	0.18	0.15	-0.47	-0.05	YES
	TF3W164	3	1481432	1481491	2	W	-0.05	0.8	0.15	0.15	NO
	TF3C207	3	1490459	1490872	8	C	0	-0.11	0.47	0.01	YES
	TF3C165	3	1496005	1496064	2	C	-0.7	-0.1	-0.3	-0.25	NO
	TF3C166	3	1501787	1501846	2	C	0	0.6	0.7	0.1	NO
	TF3W59	3	1510578	1510696	3	W	0.13	0.6	1.33	-0.13	NO
	TF3W255	3	1531169	1531346	4	W	0.2	0.67	-1.32	-0.05	YES
	TF3W215	3	1548751	1548810	2	W	-0.3	0.6	2	-0.9	YES
	TF3C167	3	1563737	1563796	2	C	0.05	0.75	0.4	0.2	NO
	TF3C168	3	1564858	1564917	2	C	-0.25	0.9	0.9	0.05	NO
	TF3W169	3	1574062	1574121	2	W	0.2	0.55	0.8	0	NO
	TF3C214	3	1574416	1574711	6	C	-0.05	-0.98	-2.42	-0.02	YES
	TF3C170	3	1579903	1579962	2	C	0	-0.45	0.25	0	NO
	TF3C171	3	1589756	1589815	2	C	-0.05	0.75	1.6	-0.05	NO
	TF3W240	3	1605922	1605981	2	W	0.05	0.3	0.4	0.2	YES
	TF3W172	3	1606276	1606335	2	W	-0.2	0.2	0.65	-0.15	NO
	TF3C201	3	1606512	1606748	5	C	-0.12	0.08	-0.82	-0.18	YES
	TF3W246	3	1606984	1607043	2	W	-0.05	0.65	0.45	-0.1	YES
	TF3C209	3	1607043	1607102	2	C	0.15	0.4	0.9	0	YES
	TF3W186	3	1607574	1607869	6	W	-0.4	-0.63	-1.32	-0.1	YES
	TF3C173	3	1616247	1616306	2	C	-0.05	-0.4	-0.95	0.15	NO
	TF3C174	3	1619197	1619256	2	C	-0.3	0.6	1.2	-0.1	NO
	TF3W60	3	1619256	1619374	3	W	-0.17	0.53	1	-0.2	NO
	TF3C175	3	1623386	1623445	2	C	0	0.05	0.5	-0.05	NO
	TF3W176	3	1626808	1626867	2	W	-0.05	0.5	0.8	-0.2	NO
	TF3C177	3	1626985	1627044	2	C	-0.15	1.1	1.2	0.1	NO
	TF3C178	3	1637605	1637664	2	C	0.1	0.3	0.8	0.25	NO
	TF3C179	3	1637841	1637900	2	C	0	-0.35	-0.1	0.1	NO
	TF3W14	3	1647635	1647930	6	W	-0.17	0.58	0.85	-0.12	NO
	TF3W211	3	1649051	1649110	2	W	0.05	0.25	-0.05	-0.05	YES
	TF3C180	3	1649582	1649641	2	C	0	-0.1	0.2	0.05	NO
	TF3W252	3	1669701	1669760	2	W	-0.1	0.7	0.25	0.05	YES
	TF3W224	3	1670055	1670114	2	W	0	-0.9	-0.8	0.1	YES
	TF3C227	3	1689997	1690056	2	C	0	0	-1.8	0	YES
	TF3C181	3	1712830	1712889	2	C	-0.1	0.15	-1.1	-0.4	NO
	TF3C196	3	1723391	1723450	2	C	-0.2	0.2	-0.05	-0.1	YES
	TF3W61	3	1724040	1724158	3	W	0.17	0.87	1.6	0.03	NO
	TF3W192	3	1728170	1728288	3	W	-0.03	0.83	1.5	-0.03	YES
	TF3W244	3	1729586	1729645	2	W	0.05	-0.1	-0.25	-0.15	YES
	TF3W223	3	1761446	1761741	6	W	0.02	-0.07	-0.13	0.1	YES
	TF3W27	3	1786639	1786816	4	W	0	0.15	-0.35	0.22	NO
	TF3W5	3	1788999	1789648	12	W	0.11	0.53	-0.18	0.27	NO
	TF3C8	3	1789766	1790179	8	C	0.09	0.81	0.28	0.24	NO
	TF3C7	3	1790415	1790887	9	C	0.19	1.34	1.77	0.09	NO
	TF3C182	3	1791064	1791123	2	C	-0.15	1.3	1.25	-0.1	NO
	TF3W183	3	1791123	1791182	2	W	0.1	1.4	0.8	0.2	NO
	TF3W62	3	1791477	1791595	3	W	-0.07	0.83	1.03	0.47	NO
	TF3W1	3	1793660	1795017	24	W	0.05	-0.22	-0.39	0.4	NO
	TF3W63	3	1795253	1795371	3	W	0.03	0.57	2.3	0.43	NO
	TF3W4	3	1797495	1798203	13	W	-0.18	0.85	0.55	0.32	NO
	TF3C184	3	1798970	1799029	2	C	-0.05	1.6	1	0.1	NO
	TF4C8	4	2125	2420	6	C	-0.13	-0.37	-1.18	0.1	NO
	TF4W178	4	55579	55638	2	W	0.2	0.6	0	0.5	YES
	TF4W43	4	81008	81067	2	W	-0.1	-0.4	-0.1	0.2	NO
	TF4W44	4	93103	93162	2	W	0.1	0.65	0.75	0.05	NO
	TF4W45	4	100714	100773	2	W	0.2	0.05	-0.1	-0.05	NO
	TF4C46	4	109092	109151	2	C	-0.05	-0.5	-1.55	-0.1	NO
	TF4W47	4	123370	123429	2	W	0.1	0.4	1.3	0.05	NO
	TF4C194	4	131099	131158	2	C	0.05	-0.05	1.1	-0.1	YES
	TF4C48	4	147619	147678	2	C	0.25	-0.3	-1.1	0.2	NO
	TF4C174	4	147914	147973	2	C	0	-0.15	-0.1	0.05	YES
	TF4W216	4	149507	149625	3	W	-0.2	0.87	0.67	0.13	YES
	TF4C220	4	155584	155643	2	C	-0.05	0.2	-0.8	-0.1	YES
	TF4W49	4	164611	164670	2	W	-0.3	0.2	0.5	-0.7	NO
	TF4W50	4	172517	172576	2	W	0.15	0.4	0.75	0.2	NO
	TF4W51	4	173107	173166	2	W	0.45	-0.05	0.2	-0.1	NO
	TF4C183	4	173520	173579	2	C	-0.8	0.1	1.55	-0.45	YES
	TF4C52	4	191987	192046	2	C	0	0.4	0.7	0.15	NO
	TF4C19	4	194701	194819	3	C	0.17	0.83	0.73	0	NO
	TF4W53	4	201781	201840	2	W	0.2	0.2	0.7	0	NO
	TF4C54	4	216177	216236	2	C	0	0.7	1.4	0	NO
	TF4W55	4	216531	216590	2	W	0.05	1.35	2.3	0.3	NO
	TF4C56	4	226207	226266	2	C	0	0.2	0.4	-0.05	NO
	TF4W57	4	251754	251813	2	W	0	0.2	0.6	-0.05	NO
	TF4W58	4	262728	262787	2	W	0.1	0.35	0.85	-0.05	NO
	TF4C59	4	263318	263377	2	C	-1.3	0.15	0.9	-0.05	NO
	TF4C20	4	275649	275767	3	C	-0.07	0.5	0.93	0.17	NO
	TF4W2	4	277124	277537	8	W	-0.14	-0.44	-0.41	-0.04	NO
	TF4W60	4	279012	279071	2	W	-0.3	-0.9	-2.2	0	NO
	TF4W61	4	279307	279366	2	W	-0.1	-0.85	-1.35	0.05	NO
	TF4C3	4	279661	280074	8	C	-0.29	-0.54	-0.69	-0.15	NO
	TF4C173	4	287331	287449	3	C	0.2	0.7	1.17	0.07	YES
	TF4C21	4	294411	294529	3	C	-0.17	-1.3	-0.2	0.33	NO
	TF4C172	4	316654	316772	3	C	-0.43	-1.27	-2.4	-0.03	YES
	TF4W62	4	318601	318660	2	W	0.35	0.25	1.1	0.3	NO
	TF4W16	4	319840	320017	4	W	-0.1	0.15	-0.17	-0.42	NO
	TF4C9	4	324914	325209	6	C	-0.3	-2.18	-2.1	-0.22	NO
	TF4C179	4	325386	325622	5	C	0.2	-1.68	-0.54	-0.02	YES
	TF4W22	4	325681	325799	3	W	-0.07	-2.47	-2.43	-0.07	NO
	TF4C192	4	325917	326802	16	C	0.03	-2.41	-1.32	0.04	YES
	TF4C205	4	327274	327392	3	C	-0.4	-2.43	-2.33	-0.63	YES
	TF4C63	4	339310	339369	2	C	-0.15	-0.65	-0.6	-0.2	NO
	TF4C64	4	347747	347806	2	C	-0.05	0.05	-0.85	0.1	NO
	TF4W65	4	351346	351405	2	W	0.25	1.1	0.8	-0.25	NO
	TF4C23	4	374002	374120	3	C	0.23	-2.17	-1.47	0.1	NO
	TF4W10	4	375654	375949	6	W	-0.02	0.73	1.12	-0.08	NO
	TF4C66	4	378722	378781	2	C	0.15	1	1.1	-0.2	NO
	TF4C197	4	384740	384799	2	C	0.25	0.35	0.85	0.4	YES
	TF4C182	4	384976	385271	6	C	0	0.68	0.62	0.07	YES
	TF4C67	4	392233	392292	2	C	0	-0.55	-0.45	0	NO
	TF4W68	4	393236	393295	2	W	0	1.2	1.3	0	NO
	TF4C221	4	402617	402676	2	C	0	0.85	0.75	0.15	YES
	TF4W211	4	403856	404033	4	W	0.05	0.2	0.8	0	YES
	TF4W14	4	413945	414181	5	W	0	0.96	0.9	0.04	NO
	TF4C24	4	420671	420789	3	C	0.2	0.5	0.5	0.27	NO
	TF4C159	4	445982	446100	3	C	-0.03	-1.1	-0.17	-0.13	YES
	TF4C69	4	456307	456366	2	C	0.1	0.3	0.2	0.05	NO
	TF4C70	4	470408	470467	2	C	-0.1	-2.5	-2.2	-0.1	NO
	TF4C71	4	473594	473653	2	C	-0.2	0.5	-1	0	NO
	TF4W25	4	476957	477075	3	W	-0.07	0.2	0	0.03	NO
	TF4W72	4	477842	477901	2	W	-0.6	0.5	0.05	0.15	NO
	TF4C26	4	478314	478432	3	C	0.07	0.9	1.57	-0.1	NO
	TF4C73	4	479022	479081	2	C	0.05	0.75	0.6	0.1	NO
	TF4C74	4	482149	482208	2	C	-0.15	-0.25	-0.15	0	NO
	TF4W75	4	500203	500262	2	W	0.2	0.5	1.3	0.3	NO
	TF4W76	4	500793	500852	2	W	0.05	0.4	0.85	0	NO
	TF4C77	4	501029	501088	2	C	-0.1	0.1	0.2	-0.05	NO
	TF4W208	4	509407	509466	2	W	-0.3	0.7	0.7	0.1	YES
	TF4W202	4	509879	509938	2	W	0	1	1.4	0.2	YES
	TF4W27	4	515779	515897	3	W	0.07	0.9	1.03	0.1	NO
	TF4W78	4	517136	517195	2	W	0.05	0.45	1.2	-0.05	NO
	TF4C11	4	520440	520735	6	C	0.13	0.32	0.55	0.05	NO
	TF4W28	4	521030	521148	3	W	0.1	0.8	0.63	0.27	NO
	TF4W79	4	521502	521561	2	W	0.05	0.25	-0.3	-0.05	NO
	TF4C29	4	521797	521915	3	C	-0.07	0	0.43	-0.17	NO
	TF4W30	4	523213	523331	3	W	-0.13	0.2	0.93	-0.1	NO
	TF4W31	4	529467	529585	3	W	-0.03	0.23	-0.43	0.1	NO
	TF4W200	4	546282	546400	3	W	-0.17	0.1	0.8	0.07	YES
	TF4W80	4	558731	558790	2	W	0.1	-0.6	-0.7	0.05	NO
	TF4W81	4	563510	563569	2	W	0	0.8	1.6	-0.05	NO
	TF4W32	4	563687	563805	3	W	-0.2	0.97	1.53	-0.03	NO
	TF4C33	4	566224	566342	3	C	0.1	0.8	1.03	0	NO
	TF4C82	4	567876	567935	2	C	0	0.75	1.45	-0.1	NO
	TF4W83	4	569351	569410	2	W	-0.2	0.55	1.45	0	NO
	TF4C212	4	605046	605105	2	C	0.3	-0.3	0.25	0.2	YES
	TF4C163	4	606344	606403	2	C	-0.1	1	1.1	0.25	YES
	TF4W84	4	636257	636316	2	W	0.1	0.85	0.95	-0.15	NO
	TF4W85	4	636847	636906	2	W	-0.25	0.55	1	0	NO
	TF4C86	4	644340	644399	2	C	-0.1	-0.7	-1.1	0.15	NO
	TF4C87	4	644576	644635	2	C	-0.2	-0.6	-0.45	-0.1	NO
	TF4W88	4	648588	648647	2	W	-0.1	0.55	0.6	0.05	NO
	TF4C201	4	682218	682277	2	C	-0.25	-0.45	1.9	0.05	YES
	TF4C166	4	686525	686584	2	C	0	-0.55	-1	-0.1	YES
	TF4C89	4	690006	690065	2	C	-0.1	-0.15	-0.45	0.15	NO
	TF4C90	4	690714	690773	2	C	-0.4	1	1.5	0	NO
	TF4W91	4	702573	702632	2	W	-0.2	0.4	0.55	-0.05	NO
	TF4W193	4	716379	716438	2	W	0.3	1.15	1	0.15	YES
	TF4W92	4	721689	721748	2	W	0	-0.4	-0.65	0.05	NO
	TF4W93	4	728356	728415	2	W	0.2	1.2	0.5	0.2	NO
	TF4C94	4	765467	765526	2	C	0.05	0.3	0.55	-0.2	NO
	TF4W185	4	770128	770246	3	W	-0.1	0.37	-0.13	-0.2	YES
	TF4C215	4	774848	775084	5	C	0.16	0.38	0.8	0.08	YES
	TF4C222	4	775320	775379	2	C	0.15	0.6	0	0.05	YES
	TF4C214	4	776677	777031	7	C	0.14	0.37	0.19	-0.07	YES
	TF4W217	4	777680	777798	3	W	-0.63	-0.37	0.47	-0.57	YES
	TF4W218	4	778506	778624	3	W	-0.17	0.43	-0.43	0	YES
	TF4C95	4	781338	781397	2	C	-0.3	0.7	-0.8	-3.5	NO
	TF4W15	4	781692	781928	5	W	0.06	0.44	-2.44	-0.74	NO
	TF4W96	4	798094	798153	2	W	0.05	1.2	1.55	0	NO
	TF4C97	4	799923	799982	2	C	-0.05	0.85	1.2	0.1	NO
	TF4W98	4	811192	811251	2	W	0.35	0.85	1.4	0.2	NO
	TF4C99	4	821989	822048	2	C	-0.05	0.2	-0.2	0	NO
	TF4W100	4	823818	823877	2	W	0.15	0.6	1.05	0.1	NO
	TF4W101	4	824290	824349	2	W	0	0.55	1.35	0.1	NO
	TF4W102	4	824703	824762	2	W	-0.2	0.5	1.2	0	NO
	TF4C103	4	825116	825175	2	C	-0.4	0.25	1.4	-0.4	NO
	TF4W104	4	832314	832373	2	W	0.05	0.8	0.85	0.1	NO
	TF4C105	4	841872	841931	2	C	-0.65	0.45	0.7	-0.1	NO
	TF4W5	4	842698	843052	7	W	-0.14	0.2	0.57	-0.26	NO
	TF4C213	4	844173	844291	3	C	-0.37	-0.07	0.6	0.33	YES
	TF4C17	4	845294	845471	4	C	-0.08	-1	-1.9	-0.18	NO
	TF4C190	4	851548	851607	2	C	0.1	-0.1	-0.9	0.3	YES
	TF4W219	4	852492	852610	3	W	-0.27	0.63	0.77	-0.07	YES
	TF4C167	4	853259	853318	2	C	0.15	1.3	1.3	0.05	YES
	TF4W106	4	853849	853908	2	W	-0.1	0.1	0.3	-0.1	NO
	TF4W107	4	858274	858333	2	W	0.2	0.3	1.9	0.15	NO
	TF4C108	4	863938	863997	2	C	0.15	0.75	1	0.1	NO
	TF4W223	4	880163	880222	2	W	-0.05	-0.25	0.4	-0.1	YES
	TF4W198	4	880458	880635	4	W	-0.12	-1.15	-0.88	-0.12	YES
	TF4W109	4	887125	887184	2	W	0	0.35	0.35	0.15	NO
	TF4W177	4	887361	887420	2	W	-0.1	0.15	0.2	-0.1	YES
	TF4C34	4	887715	887833	3	C	-0.27	-0.57	-0.3	0.13	NO
	TF4W110	4	887892	887951	2	W	0.05	0	0.4	0.2	NO
	TF4C35	4	894205	894323	3	C	-0.1	0.33	-0.03	0.1	NO
	TF4W175	4	902878	902996	3	W	0.43	-0.03	-0.23	0.13	YES
	TF4C111	4	908719	908778	2	C	0	0.85	1.6	0.1	NO
	TF4W112	4	921817	921876	2	W	0.15	0.6	0.7	0.15	NO
	TF4W206	4	936331	936390	2	W	0	0.3	0.5	0.15	YES
	TF4C209	4	940815	941228	8	C	-0.28	0.36	0.53	-0.15	YES
	TF4W160	4	942290	942349	2	W	0.1	0.65	0.75	0	YES
	TF4C189	4	949311	949370	2	C	0	-0.3	0.2	0.15	YES
	TF4C165	4	954208	954267	2	C	-0.45	-0.2	0.6	0	YES
	TF4W162	4	963943	964061	3	W	0	-1.1	-1.23	-0.1	YES
	TF4W113	4	977985	978044	2	W	0.05	0.05	-0.4	0.1	NO
	TF4W114	4	991850	991909	2	W	0.1	0.75	-0.55	-0.05	NO
	TF4W115	4	992086	992145	2	W	-0.3	1.45	0.9	0.4	NO
	TF4W116	4	995685	995744	2	W	0.4	1.1	0.65	0.35	NO
	TF4W117	4	1007249	1007308	2	W	0	0.8	0.95	-2.5	NO
	TF4W118	4	1020878	1020937	2	W	0.15	0.2	0.9	-0.2	NO
	TF4W186	4	1026483	1026542	2	W	0.1	1.2	1.6	0.1	YES
	TF4W224	4	1030967	1031026	2	W	0	0.75	0.2	0.3	YES
	TF4C36	4	1031262	1031380	3	C	-0.07	0.53	-0.03	0.07	NO
	TF4W119	4	1044537	1044596	2	W	-0.2	0.6	1.35	-0.2	NO
	TF4C158	4	1046602	1046661	2	C	-0.2	0.4	0.7	0.15	YES
	TF4W120	4	1047664	1047723	2	W	0.05	0.65	1.1	0	NO
	TF4C225	4	1054980	1055039	2	C	-0.15	-2.15	-2.15	-0.05	YES
	TF4C168	4	1076574	1076928	7	C	-0.39	-0.56	-0.6	-0.54	YES
	TF4W121	4	1086250	1086309	2	W	0.1	0.5	0.9	0.1	NO
	TF4W122	4	1096516	1096575	2	W	0	0.6	1.2	0.2	NO
	TF4C181	4	1100233	1100292	2	C	0	0.6	0.8	0	YES
	TF4C123	4	1102711	1102770	2	C	0.15	0.75	1.8	-0.05	NO
	TF4W124	4	1104127	1104186	2	W	0.1	0.65	0.55	-0.05	NO
	TF4C37	4	1106605	1106723	3	C	-0.13	0.7	1.77	-0.03	NO
	TF4W125	4	1107254	1107313	2	W	0.05	0.6	0.9	0.1	NO
	TF4C126	4	1107667	1107726	2	C	0.1	0.3	0.4	0	NO
	TF4W6	4	1108080	1108434	7	W	0.24	-0.09	0.19	0.06	NO
	TF4C164	4	1113449	1113508	2	C	-0.1	0.3	0.45	0.05	YES
	TF4C157	4	1113626	1113685	2	C	0.05	1.05	0.65	0	YES
	TF4C127	4	1114393	1114452	2	C	-0.1	0.8	0.25	0.25	NO
	TF4W128	4	1128199	1128258	2	W	0.05	0.65	0.95	-0.3	NO
	TF4W129	4	1137639	1137698	2	W	-0.1	0.1	0.1	0	NO
	TF4C130	4	1138406	1138465	2	C	0.05	0.55	0.8	0.2	NO
	TF4C131	4	1138996	1139055	2	C	0	0.7	1.1	0.05	NO
	TF4W132	4	1158702	1158761	2	W	-0.2	0.4	1.3	0.05	NO
	TF4W133	4	1164661	1164720	2	W	0	0.7	1.2	0.1	NO
	TF4C134	4	1164661	1164720	2	C	0	0.7	1.2	0.1	NO
	TF4C38	4	1166372	1166490	3	C	-0.07	0.2	0.6	0.1	NO
	TF4W169	4	1166726	1166844	3	W	-0.03	0.8	1.17	0.1	YES
	TF4C135	4	1177936	1177995	2	C	0	-0.3	0	0	NO
	TF4W136	4	1186373	1186432	2	W	-0.3	0.2	0.85	-0.05	NO
	TF4W137	4	1188202	1188261	2	W	0	0.2	1.35	-0.1	NO
	TF4W138	4	1190385	1190444	2	W	-0.1	-0.55	-1.3	0.1	NO
	TF4W18	4	1192568	1192745	4	W	0.15	0.35	0.72	0	NO
	TF4C139	4	1194397	1194456	2	C	-0.1	-0.4	0.4	0.15	NO
	TF4W140	4	1219767	1219826	2	W	-0.6	0.2	0.65	-0.5	NO
	TF4W196	4	1230210	1230505	6	W	0.02	0.42	0.5	-0.15	YES
	TF4W187	4	1244842	1244901	2	W	-0.1	0.6	0.65	0.2	YES
	TF4C226	4	1244960	1245019	2	C	0.15	0.5	0.7	0.4	YES
	TF4C141	4	1255344	1255403	2	C	-0.1	0.85	1.5	0.15	NO
	TF4C203	4	1259651	1259887	5	C	-0.04	0.16	-0.4	-0.24	YES
	TF4C180	4	1260713	1260949	5	C	-0.04	0.1	-0.12	-1.7	YES
	TF4C12	4	1286968	1287263	6	C	0.02	-0.2	-0.12	0.1	NO
	TF4C170	4	1295346	1295405	2	C	-0.1	1	1.2	0.1	YES
	TF4W142	4	1295582	1295641	2	W	0.05	0.85	0.5	0	NO
	TF4C199	4	1298768	1298827	2	C	0.2	1.1	0.6	0.1	YES
	TF4C143	4	1308326	1308385	2	C	-0.25	0.85	1.3	0	NO
	TF4W210	4	1308444	1308562	3	W	0.17	0.77	1.3	0.2	YES
	TF4C207	4	1316704	1316763	2	C	-0.05	1.1	0.85	-0.1	YES
	TF4C144	4	1317471	1317530	2	C	-0.15	0.7	1.25	0.1	NO
	TF4C176	4	1319418	1319595	4	C	-0.05	1.23	1.92	0.12	YES
	TF4C39	4	1319949	1320067	3	C	-0.2	0.53	1.33	-0.5	NO
	TF4W204	4	1324374	1324433	2	W	0	0.05	-0.1	-0.9	YES
	TF4C184	4	1378005	1378064	2	C	0.15	0.65	0.5	-0.35	YES
	TF4C227	4	1381840	1381899	2	C	0	-2.6	-2.3	0.15	YES
	TF4W145	4	1402077	1402136	2	W	0.05	0.95	1.75	0.2	NO
	TF4C146	4	1403965	1404024	2	C	0	0.4	0.6	0.25	NO
	TF4W147	4	1406620	1406679	2	W	0.3	0.6	0.8	0.1	NO
	TF4C148	4	1406856	1406915	2	C	-0.1	0.2	0.6	-0.2	NO
	TF4W149	4	1418420	1418479	2	W	-0.05	0.7	1	0.05	NO
	TF4C150	4	1418597	1418656	2	C	-0.2	0.45	1.15	-0.1	NO
	TF4W151	4	1425795	1425854	2	W	-0.1	0.2	1.4	0.05	NO
	TF4W152	4	1426031	1426090	2	W	-0.1	-0.6	-0.2	-0.1	NO
	TF4C153	4	1440427	1440486	2	C	0.15	0.4	0.8	0.2	NO
	TF4W4	4	1449454	1449867	8	W	0.14	-0.04	-0.93	0.05	NO
	TF4C40	4	1454410	1454528	3	C	-0.3	-0.23	-0.4	0.3	NO
	TF4C154	4	1456888	1456947	2	C	0.05	-1	-0.75	0	NO
	TF4W191	4	1465325	1465384	2	W	-0.3	0.35	0.4	0.05	YES
	TF4C7	4	1467390	1467744	7	C	-0.2	-0.7	-1	-0.34	NO
	TF4W195	4	1470163	1470281	3	W	0	-0.17	-1.03	0	YES
	TF4W188	4	1470576	1470871	6	W	-0.02	0.52	-0.4	0.15	YES
	TF4C161	4	1472405	1472464	2	C	0	-0.1	-0.35	-0.2	YES
	TF4W156	4	1488925	1489161	5	W	0.02	-0.2	-1.46	0.06	YES
	TF4W171	4	1489338	1489515	4	W	0	-0.25	-0.28	-0.22	YES
	TF4C155	4	1494058	1494117	2	C	0.25	-1.05	-0.7	0.35	NO
	TF4C41	4	1541140	1541258	3	C	0.07	-0.3	-1.4	0.2	NO
	TF4C1	4	1599373	1600789	25	C	-0.02	1.18	1.06	0.18	NO
	TF4W42	4	1601025	1601143	3	W	-0.07	0.9	1.17	0.23	NO
	TF4C13	4	1601202	1601497	6	C	-0.15	1.2	1.3	0.45	NO
	TF5W20	5	296	473	4	W	0.12	1.5	1.05	0.42	NO
	TF5W55	5	650	709	2	W	0.05	0.9	-0.1	0.2	NO
	TF5C21	5	3305	3482	4	C	0.13	0.12	0.2	0.2	NO
	TF5C56	5	3659	3718	2	C	0	0.8	0.35	0.25	NO
	TF5W177	5	6550	7081	10	W	0.03	0.19	-0.05	0.22	YES
	TF5C57	5	30091	30150	2	C	0.4	-0.35	0	0	NO
	TF5C58	5	40357	40416	2	C	-0.1	0.8	0.85	-0.15	NO
	TF5C59	5	45372	45431	2	C	-0.05	0.5	0.55	0.15	NO
	TF5W60	5	68559	68618	2	W	0.2	-0.7	-1.55	-0.1	NO
	TF5C61	5	72807	72866	2	C	0.1	0.2	0.35	-0.15	NO
	TF5C11	5	78294	78589	6	C	-0.05	0.73	0.95	0.1	NO
	TF5C62	5	86849	86908	2	C	-0.3	-0.9	-0.05	-0.1	NO
	TF5W31	5	88678	88796	3	W	0.1	0.77	0.73	0	NO
	TF5W63	5	89268	89327	2	W	0.05	0.5	1.05	0.1	NO
	TF5W64	5	99475	99534	2	W	0.25	1.2	0.95	-0.2	NO
	TF5C168	5	100419	100537	3	C	-0.1	0.93	1.17	-0.1	YES
	TF5W65	5	101245	101304	2	W	0.1	0.95	1.35	0.1	NO
	TF5W172	5	101953	102012	2	W	-0.2	0.8	0.8	0	YES
	TF5C66	5	102189	102248	2	C	-0.2	0.7	1.2	-0.3	NO
	TF5C67	5	102543	102602	2	C	0	0.75	1	0.05	NO
	TF5C68	5	108443	108502	2	C	0	1	1.1	0.15	NO
	TF5W69	5	109564	109623	2	W	0.25	0.5	0.9	0.1	NO
	TF5W70	5	116644	116703	2	W	0	0.8	1.55	0.2	NO
	TF5C71	5	133341	133400	2	C	0	0.65	0.55	0.2	NO
	TF5C171	5	134108	134167	2	C	-0.2	0.4	1	0	YES
	TF5W32	5	136291	136409	3	W	0.23	1.13	1.2	0.27	NO
	TF5W72	5	146380	146439	2	W	0.1	-0.4	-0.6	0.25	NO
	TF5W33	5	150097	150215	3	W	0.03	0.7	1.13	0.1	NO
	TF5W3	5	150392	151041	12	W	-0.17	0.35	-0.59	-0.13	NO
	TF5C12	5	153755	154050	6	C	-0.03	0.28	-0.78	-0.1	NO
	TF5C73	5	154581	154640	2	C	0	0.95	0.05	0	NO
	TF5W160	5	155466	155584	3	W	-0.1	0.43	-0.07	0.27	YES
	TF5W74	5	164257	164316	2	W	-0.2	0.55	0.6	0.5	NO
	TF5C183	5	188388	188860	9	C	-0.09	-1.71	-1.82	-0.27	YES
	TF5C1	5	192518	193698	21	C	0.06	-0.41	-0.56	0.29	NO
	TF5W75	5	201722	201781	2	W	-0.1	0.45	0.25	0.25	NO
	TF5W194	5	223139	223198	2	W	-0.2	-2.5	-2.4	0.05	YES
	TF5W76	5	228567	228626	2	W	-0.1	-0.8	-0.3	-0.25	NO
	TF5W77	5	228921	228980	2	W	-0.1	-1	-0.55	-0.2	NO
	TF5C13	5	232166	232461	6	C	-0.42	-0.98	-1.43	-0.55	NO
	TF5C34	5	233169	233287	3	C	0	-0.67	-0.7	-0.27	NO
	TF5C78	5	240190	240249	2	C	0.1	0.9	0.55	0.05	NO
	TF5C79	5	241429	241488	2	C	-0.05	0.75	1.35	0	NO
	TF5C170	5	241901	242019	3	C	0	0.77	1.4	-0.13	YES
	TF5C187	5	246739	246916	4	C	-0.2	0.28	0.15	0.12	YES
	TF5W181	5	250692	250751	2	W	0	0.2	0.45	-0.05	YES
	TF5C22	5	256651	256828	4	C	-0.08	0.5	0.1	0.27	NO
	TF5C188	5	265324	265560	5	C	-0.02	-2.06	-2.3	0.18	YES
	TF5W80	5	276121	276180	2	W	0.05	0.85	0.5	0.1	NO
	TF5C35	5	280133	280251	3	C	0	0.2	-0.23	-0.17	NO
	TF5W195	5	292700	292759	2	W	0.3	0.3	0.6	0.35	YES
	TF5C81	5	336596	336655	2	C	0.1	0	0.7	-0.05	NO
	TF5C185	5	337363	337422	2	C	0.05	1.05	1.45	0.1	YES
	TF5W16	5	351346	351582	5	W	-0.14	-0.74	-0.62	-0.14	NO
	TF5W82	5	359547	359606	2	W	0	1.1	0.8	0	NO
	TF5W17	5	370639	370875	5	W	0.12	0.32	0.58	0.02	NO
	TF5C83	5	374179	374238	2	C	-0.1	0.7	1.1	0	NO
	TF5C84	5	404918	404977	2	C	-1.8	1.2	1.3	0.15	NO
	TF5W85	5	405272	405331	2	W	0	0.75	1.35	0.1	NO
	TF5C86	5	407278	407337	2	C	0.1	0.65	1.5	-0.05	NO
	TF5W166	5	443740	443858	3	W	-0.3	-0.07	-0.5	-0.2	YES
	TF5W87	5	444330	444389	2	W	0	-0.9	0.15	-0.15	NO
	TF5C88	5	469936	469995	2	C	0.2	1.15	1.05	0.4	NO
	TF5W89	5	498492	498551	2	W	-0.2	0.05	1.4	-0.15	NO
	TF5C90	5	500321	500380	2	C	0	0.9	1.3	0.25	NO
	TF5W36	5	507873	507991	3	W	0.13	0.7	1.17	0.03	NO
	TF5W91	5	513773	513832	2	W	0.25	-0.75	0.1	0.2	NO
	TF5W37	5	516782	516900	3	W	0.17	1.17	1.3	0.13	NO
	TF5C92	5	522977	523036	2	C	0	0.75	0.8	0.05	NO
	TF5C93	5	527520	527579	2	C	0	0.9	0.5	0	NO
	TF5C179	5	556961	557256	6	C	-0.28	-0.9	-0.58	-0.57	YES
	TF5W38	5	560973	561091	3	W	-0.27	0.6	0.53	-0.17	NO
	TF5C39	5	561681	561799	3	C	-0.5	0.13	-0.13	-0.03	NO
	TF5W94	5	562566	562625	2	W	0.1	1	0.8	0	NO
	TF5C40	5	562684	562802	3	C	0	0.47	0.57	-0.1	NO
	TF5C41	5	564513	564631	3	C	0	0.27	1.1	0	NO
	TF5W159	5	580443	580502	2	W	-0.05	0.4	0.3	0.25	YES
	TF5W95	5	586402	586461	2	W	0.1	-0.6	0.8	0.1	NO
	TF5W96	5	592597	592656	2	W	0.1	1.05	2.1	0.3	NO
	TF5C97	5	593069	593128	2	C	0.15	0.4	0.2	-0.4	NO
	TF5C98	5	593364	593423	2	C	0.1	0.75	0	0.05	NO
	TF5C18	5	598674	598910	5	C	0.16	-0.18	-0.02	-0.42	NO
	TF5C42	5	599028	599146	3	C	0.03	-0.1	0.37	-0.17	NO
	TF5W99	5	599500	599559	2	W	0	0.1	1.5	-0.15	NO
	TF5W100	5	600090	600149	2	W	-0.2	0.6	1.1	0.1	NO
	TF5C101	5	604456	604515	2	C	0.3	-0.5	-0.95	0.1	NO
	TF5C43	5	623277	623395	3	C	0	-0.1	0	0.13	NO
	TF5C165	5	636670	636788	3	C	-0.07	0.23	0.93	0.1	YES
	TF5W2	5	637850	638794	17	W	-0.35	-2.16	-2.52	-0.44	NO
	TF5C102	5	645107	645166	2	C	0	-0.3	-1.15	-0.7	NO
	TF5W103	5	647880	647939	2	W	0.15	0.65	0.55	-0.05	NO
	TF5C104	5	648352	648411	2	C	0	0.7	1.1	-0.05	NO
	TF5W105	5	653898	653957	2	W	0	0.2	0.2	-0.15	NO
	TF5C173	5	655491	655550	2	C	0.05	0.8	1.15	0.1	YES
	TF5W106	5	656081	656140	2	W	0.1	0.9	0.5	0.1	NO
	TF5W14	5	667173	667468	6	W	-0.05	-0.27	0.22	0.02	NO
	TF5W23	5	667704	667881	4	W	-0.08	-0.57	-1.23	0.2	NO
	TF5W44	5	679032	679150	3	W	0.03	0.6	1.2	0.2	NO
	TF5C107	5	681982	682041	2	C	0.1	0.6	1.3	0.4	NO
	TF5C45	5	694726	694844	3	C	-0.1	0.6	-0.2	-0.2	NO
	TF5C46	5	694962	695080	3	C	0.1	0.5	0.17	-0.23	NO
	TF5C24	5	695257	695434	4	C	0	0.32	1.17	0.5	NO
	TF5C108	5	699033	699092	2	C	-0.2	0.2	0.1	0	NO
	TF5W19	5	699151	699387	5	W	-0.08	-0.26	-0.02	0	NO
	TF5W164	5	706703	706762	2	W	-0.15	1.15	2.15	0	YES
	TF5W109	5	707824	707883	2	W	0.15	0.7	1.7	0.2	NO
	TF5C47	5	719506	719624	3	C	-0.27	-0.1	-0.5	0.1	NO
	TF5C110	5	721217	721276	2	C	0.05	0.2	0	0.1	NO
	TF5C15	5	722633	722928	6	C	-0.25	0.05	-0.13	-0.12	NO
	TF5W196	5	730716	730775	2	W	0.15	0.6	0.3	0.1	YES
	TF5W48	5	731542	731660	3	W	-0.5	0.3	-1.2	0	NO
	TF5C111	5	740451	740510	2	C	-0.1	0.7	0.9	0	NO
	TF5C112	5	741218	741277	2	C	0.3	0.15	0.55	0	NO
	TF5C113	5	748593	748652	2	C	-0.05	-0.9	-0.5	0.05	NO
	TF5C114	5	750835	750894	2	C	0.15	0.4	1	0.25	NO
	TF5C115	5	751071	751130	2	C	0	0	0.3	0.05	NO
	TF5W116	5	760157	760216	2	W	0.2	0.35	0.8	-0.4	NO
	TF5C117	5	774376	774435	2	C	-0.1	0.95	1.7	-0.05	NO
	TF5C167	5	775143	775202	2	C	-0.05	-0.5	0.3	-0.1	YES
	TF5W190	5	775438	775851	8	W	-0.19	-1.74	-1.88	-0.1	YES
	TF5W191	5	776736	776854	3	W	0	-3.23	-3.33	-0.23	YES
	TF5W161	5	780394	780512	3	W	0.13	0.07	0.3	0.2	YES
	TF5W118	5	784524	784583	2	W	0.05	1.2	1	0.05	NO
	TF5C157	5	789598	789657	2	C	-0.05	0.2	0.45	0.05	YES
	TF5C175	5	789952	790070	3	C	0.1	0.6	0.8	0.03	YES
	TF5C155	5	790483	790542	2	C	-0.05	0.75	0.55	0	YES
	TF5C193	5	808891	809245	7	C	0	-0.39	-0.61	-0.14	YES
	TF5W189	5	815735	815794	2	W	0.05	0	-0.3	0.1	YES
	TF5W49	5	819452	819570	3	W	0.1	0.4	0.93	0.17	NO
	TF5W163	5	823995	824054	2	W	0.1	0.4	1.45	-0.1	YES
	TF5C182	5	828243	828302	2	C	0.2	0.7	0.8	0.05	YES
	TF5W119	5	843052	843111	2	W	0.1	-0.9	-0.1	-0.1	NO
	TF5W120	5	851430	851489	2	W	-0.1	0.8	0.8	0.1	NO
	TF5C121	5	852138	852197	2	C	-0.2	0.55	1.5	0.05	NO
	TF5C158	5	852551	852610	2	C	-0.1	0.15	-0.3	-0.3	YES
	TF5C122	5	852905	852964	2	C	-0.35	0.05	0.9	-0.45	NO
	TF5C123	5	853141	853200	2	C	-0.05	0.7	0.5	-0.2	NO
	TF5C124	5	853495	853554	2	C	0.1	1	1.35	0.2	NO
	TF5C156	5	855029	855147	3	C	-0.17	0.8	0.5	-0.23	YES
	TF5C50	5	861696	861814	3	C	0	0.03	0.4	0.17	NO
	TF5W125	5	861932	861991	2	W	-0.05	0.8	-0.3	0.1	NO
	TF5W4	5	865295	865885	11	W	-0.05	0.2	0.69	0.11	NO
	TF5W126	5	866888	866947	2	W	0.05	0.45	-0.05	0.45	NO
	TF5C162	5	867124	867360	5	C	-0.26	0.64	0.68	0.02	YES
	TF5C127	5	871667	871726	2	C	-0.25	0.7	1	-0.1	NO
	TF5C25	5	873142	873319	4	C	0.05	-0.57	-0.3	-0.23	NO
	TF5C128	5	875915	875974	2	C	-0.5	0.4	0.85	-0.05	NO
	TF5W129	5	883998	884057	2	W	0.1	1.15	1.1	0.1	NO
	TF5W130	5	889957	890016	2	W	-0.1	0.3	0	-0.1	NO
	TF5W51	5	890606	890724	3	W	-0.1	0.23	0.9	-0.1	NO
	TF5W131	5	894854	894913	2	W	0.2	0.4	0.95	-0.1	NO
	TF5W132	5	897214	897273	2	W	0.1	0.5	2.2	0.1	NO
	TF5W133	5	898040	898099	2	W	0.1	0.9	0.35	0.15	NO
	TF5W26	5	912790	912967	4	W	0.1	0.53	0.53	-0.15	NO
	TF5C134	5	913085	913144	2	C	0	0.25	1.2	-0.1	NO
	TF5W186	5	921935	921994	2	W	-0.05	0.45	0.4	-0.25	YES
	TF5C178	5	923115	923233	3	C	-0.07	0.77	0.03	0.2	YES
	TF5W192	5	950078	950196	3	W	0	-0.03	-0.13	-0.03	YES
	TF5W135	5	953913	953972	2	W	0.35	-1.65	-1.45	0.15	NO
	TF5C136	5	968309	968368	2	C	-0.5	0.8	0.85	0	NO
	TF5C180	5	971318	971436	3	C	0.1	0.53	1.17	0.03	YES
	TF5W184	5	979755	979814	2	W	-0.15	0.3	0.75	-0.05	YES
	TF5W176	5	992794	992853	2	W	-0.2	0.75	0.25	0.05	YES
	TF5W197	5	993266	993325	2	W	-0.05	-0.45	-0.1	0	YES
	TF5W137	5	1001349	1001408	2	W	-0.1	0.3	0.3	0	NO
	TF5C138	5	1030318	1030377	2	C	-0.2	0.35	0.85	0.2	NO
	TF5W169	5	1030790	1030908	3	W	-0.07	-0.47	-0.13	0.3	YES
	TF5W139	5	1040761	1040820	2	W	0.05	0.4	0.35	0.1	NO
	TF5C140	5	1056632	1056691	2	C	-0.2	0.85	1.8	0.3	NO
	TF5W141	5	1057281	1057340	2	W	0.25	0.4	2.1	0.2	NO
	TF5W9	5	1077400	1077754	7	W	0.14	0.84	1.11	-0.06	NO
	TF5C142	5	1077518	1077577	2	C	0.25	0.8	1.25	-0.15	NO
	TF5C143	5	1083477	1083536	2	C	-0.1	0.9	0.4	-0.35	NO
	TF5C144	5	1084362	1084421	2	C	-0.1	-0.2	-2.6	0.05	NO
	TF5C52	5	1084539	1084657	3	C	-0.07	0.13	0.4	-0.2	NO
	TF5W145	5	1084657	1084716	2	W	0	-0.05	0.5	-0.2	NO
	TF5C146	5	1085188	1085247	2	C	0	-0.4	-0.35	0	NO
	TF5W147	5	1085660	1085719	2	W	0.25	-0.25	-0.3	0.1	NO
	TF5C27	5	1086722	1086899	4	C	0.08	0.05	0.78	0.15	NO
	TF5W148	5	1087017	1087076	2	W	0.1	0.4	0.6	0.05	NO
	TF5W149	5	1087548	1087607	2	W	-0.1	-0.5	-0.75	0	NO
	TF5C150	5	1106605	1106664	2	C	0	0	0	0.1	NO
	TF5C151	5	1107018	1107077	2	C	0.2	0.3	-0.85	0.3	NO
	TF5W174	5	1112269	1112446	4	W	-0.08	0.18	-0.18	0	YES
	TF5C152	5	1117815	1117874	2	C	-0.6	0.6	0.55	-0.25	NO
	TF5W28	5	1118169	1118346	4	W	0.1	0.3	1.3	0.08	NO
	TF5W153	5	1136223	1136282	2	W	0.1	0.3	0.7	0.2	NO
	TF5W154	5	1181240	1181299	2	W	-0.1	-0.45	-0.75	0.05	NO
	TF5W29	5	1181476	1181653	4	W	-0.08	-0.75	-0.45	0	NO
	TF5C6	5	1184131	1184662	10	C	-0.14	0.51	0.81	0.08	NO
	TF5C53	5	1185311	1185429	3	C	0.07	0.9	0.9	0.33	NO
	TF5W30	5	1185783	1185960	4	W	0.05	1.1	-1.62	0.1	NO
	TF5C7	5	1185960	1186373	8	C	-0.24	0.75	0.27	0.03	NO
	TF5W10	5	1186845	1187199	7	W	-0.14	0.33	0.23	0.21	NO
	TF5W54	5	1187435	1187553	3	W	-0.47	0.97	1.03	-0.13	NO
	TF5W8	5	1187789	1188202	8	W	0.1	0.54	-0.18	0.19	NO
	TF5C5	5	1189795	1190385	11	C	0.2	0.48	-0.65	0.22	NO
	TF5C198	5	1190739	1190798	2	C	0	-0.05	-0.3	0.55	YES
	TF6W6	6	532	709	4	W	-0.05	0.72	0.5	-0.2	NO
	TF6C4	6	827	1122	6	C	0.07	1.17	1.35	0.37	NO
	TF6W7	6	1417	1594	4	W	-0.15	1.33	1.7	0.4	NO
	TF6C1	6	4190	4721	10	C	0.08	0.53	-0.18	0.33	NO
	TF6W8	6	4839	5016	4	W	0.4	0.62	1.07	0.53	NO
	TF6W108	6	31330	31389	2	W	-0.1	0.35	0.6	0.15	YES
	TF6C30	6	35755	35814	2	C	-0.1	0.95	0.05	-0.3	NO
	TF6W92	6	38410	38646	5	W	-0.2	0	-0.24	-0.04	YES
	TF6W31	6	43012	43071	2	W	-0.05	0.85	0.75	0.1	NO
	TF6C32	6	46847	46906	2	C	-0.1	0.15	1.1	0.05	NO
	TF6W13	6	56936	57054	3	W	-0.17	1	1.8	-0.1	NO
	TF6C107	6	79828	80005	4	C	-0.3	-0.1	-0.25	-0.17	YES
	TF6C111	6	92513	92572	2	C	0	0.55	1.25	0.2	YES
	TF6W33	6	95404	95463	2	W	-0.05	-0.2	0.35	-0.3	NO
	TF6C136	6	97823	97882	2	C	-0.05	-0.7	-0.2	0.05	YES
	TF6W34	6	122190	122249	2	W	0.15	0.35	-0.35	-0.45	NO
	TF6W134	6	129093	129211	3	W	0	0.77	0.7	0.17	YES
	TF6C137	6	129388	129447	2	C	-0.15	0.1	0.7	-0.05	YES
	TF6W125	6	133695	133754	2	W	0.1	0	-0.4	0.1	YES
	TF6C93	6	144846	144964	3	C	-0.03	0.77	1	0.2	YES
	TF6C35	6	151513	151572	2	C	0.2	0.7	1.4	0.1	NO
	TF6W135	6	157059	157177	3	W	-0.27	-1.8	-1.73	-0.07	YES
	TF6W95	6	164080	164139	2	W	-0.3	0.7	1.65	0.1	YES
	TF6W120	6	181603	181662	2	W	0	0.8	0.4	0.25	YES
	TF6C115	6	184553	184612	2	C	-0.2	-0.85	-0.25	0.1	YES
	TF6C117	6	207976	208094	3	C	-0.07	0.87	0.7	0.1	YES
	TF6C14	6	217829	217947	3	C	-0.43	0	-1.37	-0.8	NO
	TF6W36	6	222372	222431	2	W	-0.35	0.5	1.1	0.05	NO
	TF6W37	6	231104	231163	2	W	-0.15	0.8	1.05	0.15	NO
	TF6W38	6	250987	251046	2	W	0	0.95	0.4	0.05	NO
	TF6C39	6	251518	251577	2	C	0	0.55	0.55	0.05	NO
	TF6C96	6	270516	270693	4	C	0	-1	0.17	0.05	YES
	TF6C40	6	271578	271637	2	C	0	0.6	2.3	0.05	NO
	TF6C41	6	272935	272994	2	C	-0.05	-0.8	-1.2	0	NO
	TF6C9	6	273525	273702	4	C	-0.2	-0.53	-0.8	0.12	NO
	TF6W15	6	273761	273879	3	W	-0.13	-0.83	-0.67	-0.1	NO
	TF6C42	6	284204	284263	2	C	-0.35	0.2	-0.6	0.3	NO
	TF6W43	6	286328	286387	2	W	-0.15	-0.2	0.3	-0.4	NO
	TF6C44	6	286564	286623	2	C	-0.3	0.35	0.55	-0.15	NO
	TF6C16	6	286859	286977	3	C	-0.07	0.2	-0.13	0.03	NO
	TF6W45	6	290989	291048	2	W	-0.05	0.5	0.6	0.1	NO
	TF6C46	6	291284	291343	2	C	-0.8	0.65	0.75	-0.4	NO
	TF6C47	6	291520	291579	2	C	0.1	1	1.4	0.1	NO
	TF6W10	6	296535	296712	4	W	-0.1	0.12	1.3	-0.05	NO
	TF6C129	6	301491	301550	2	C	-0.2	0.55	-0.7	0.1	YES
	TF6C48	6	302081	302140	2	C	0	1.4	1.6	0	NO
	TF6W49	6	306270	306329	2	W	-0.15	0.3	0.05	0.2	NO
	TF6W17	6	308807	308925	3	W	-0.13	-1.07	-0.27	-0.13	NO
	TF6W50	6	309220	309279	2	W	-0.1	-2.95	-2.2	0.1	NO
	TF6C121	6	309456	310577	20	C	-0.57	-2.31	-2.24	-0.3	YES
	TF6C109	6	311639	311757	3	C	-0.17	0.83	1.4	-0.03	YES
	TF6W113	6	311757	311875	3	W	-0.37	0.63	1.2	0.03	YES
	TF6C101	6	313232	313527	6	C	0.03	-0.32	0.6	-0.5	YES
	TF6C104	6	313763	313822	2	C	0.15	-0.2	0	0.15	YES
	TF6W51	6	318129	318188	2	W	-0.3	0.45	1.55	-0.3	NO
	TF6W52	6	318896	318955	2	W	-0.15	0.1	-1.15	-0.2	NO
	TF6C53	6	319132	319191	2	C	0	-0.4	-0.6	0.1	NO
	TF6C54	6	325209	325268	2	C	0	0.35	0.6	-0.05	NO
	TF6W55	6	361081	361140	2	W	-0.15	0.45	-0.05	-0.15	NO
	TF6W131	6	362084	362143	2	W	-0.05	0.65	0.6	-0.4	YES
	TF6W118	6	393472	393531	2	W	-0.1	0.1	-0.85	0.1	YES
	TF6W56	6	405213	405272	2	W	0	0.9	1.3	-0.05	NO
	TF6W132	6	413296	413414	3	W	0.03	0.6	1.13	0	YES
	TF6W98	6	420848	421143	6	W	0.02	-0.5	-1.33	0.1	YES
	TF6W97	6	429875	429934	2	W	0	-0.2	1.4	0	YES
	TF6W130	6	431232	431291	2	W	0.1	1.2	1.2	0.1	YES
	TF6C124	6	435539	435775	5	C	-0.12	0.28	0.08	-0.04	YES
	TF6C57	6	449286	449345	2	C	0.1	0.6	1.15	0.1	NO
	TF6C18	6	452826	452944	3	C	-0.13	0.5	1.1	0.1	NO
	TF6C138	6	453947	454006	2	C	-0.1	-0.6	0	-0.15	YES
	TF6C58	6	455894	455953	2	C	-0.35	-0.25	-0.75	0	NO
	TF6C123	6	456189	456248	2	C	-0.05	0.1	-0.45	0.1	YES
	TF6C59	6	461263	461322	2	C	-0.25	0.25	0.1	-0.05	NO
	TF6W60	6	484037	484096	2	W	-0.1	0.55	0.8	0	NO
	TF6W106	6	484686	484745	2	W	0.1	0.3	0.25	0.15	YES
	TF6C61	6	485217	485276	2	C	-0.45	0.3	1.7	-0.15	NO
	TF6C62	6	485866	485925	2	C	-0.25	0.35	0.2	-0.1	NO
	TF6W105	6	486161	486220	2	W	0.25	-0.25	-0.15	-0.1	YES
	TF6C63	6	487577	487636	2	C	0	-1	-0.2	-0.1	NO
	TF6W64	6	488580	488639	2	W	-0.5	0.55	0.1	-0.05	NO
	TF6C116	6	489229	489406	4	C	-0.35	-0.1	0.35	-0.38	YES
	TF6W122	6	498433	498669	5	W	-0.36	-2.98	-1.82	-0.02	YES
	TF6W11	6	517490	517667	4	W	-0.05	-0.53	-0.5	0.3	NO
	TF6C65	6	529467	529526	2	C	0	0	-0.9	-0.2	NO
	TF6W94	6	549586	549645	2	W	-0.3	0.3	0.95	-0.1	YES
	TF6W100	6	549999	550058	2	W	0.1	0.7	0.4	0	YES
	TF6W128	6	552182	552359	4	W	-0.33	-1.98	-2.55	-0.12	YES
	TF6C112	6	583393	583452	2	C	0	0.05	0.3	0.1	YES
	TF6C19	6	594013	594131	3	C	-0.07	0.17	0.23	0	NO
	TF6W66	6	603453	603512	2	W	-0.1	0.1	-0.1	-0.1	NO
	TF6W67	6	613837	613896	2	W	-0.1	-0.9	-0.1	0.1	NO
	TF6W68	6	616669	616728	2	W	0.45	0.5	0.7	0.05	NO
	TF6W69	6	636965	637024	2	W	-0.05	0.1	0.05	-1.2	NO
	TF6W70	6	651538	651597	2	W	0	0.5	1.25	0	NO
	TF6C71	6	682454	682513	2	C	0.05	0.8	2.05	0.05	NO
	TF6C12	6	702573	702750	4	C	-0.68	0.2	1.02	-0.28	NO
	TF6C72	6	708060	708119	2	C	-0.2	0.5	1.6	-0.05	NO
	TF6C73	6	709358	709417	2	C	0	0.4	-0.3	0	NO
	TF6W74	6	709417	709476	2	W	0.1	0.55	0.3	0	NO
	TF6C75	6	713665	713724	2	C	-0.15	-1.1	-0.6	0	NO
	TF6C76	6	725288	725347	2	C	-0.5	0.15	0.75	-0.3	NO
	TF6C20	6	734728	734846	3	C	-0.1	-0.37	0.3	0.07	NO
	TF6C139	6	736498	736557	2	C	-0.15	-0.15	-0.05	0.1	YES
	TF6W127	6	736557	736616	2	W	-0.1	-0.05	0.2	0	YES
	TF6C77	6	743401	743460	2	C	0.1	0.1	0.5	0.1	NO
	TF6C21	6	779804	779922	3	C	-0.27	0.13	0.87	-0.3	NO
	TF6W22	6	781751	781869	3	W	0.03	-0.27	-0.4	0.1	NO
	TF6C110	6	786884	787002	3	C	-0.17	-0.27	0.13	-0.23	YES
	TF6C102	6	796914	796973	2	C	0.05	0.4	0.7	0.05	YES
	TF6W23	6	797740	797858	3	W	0.13	-0.07	-0.67	0.13	NO
	TF6C78	6	803817	803876	2	C	-0.1	-0.7	0.1	0.05	NO
	TF6W24	6	812903	813021	3	W	-0.37	-0.33	-0.3	-0.3	NO
	TF6W25	6	820691	820809	3	W	0.03	0.8	1.43	0.27	NO
	TF6W5	6	825352	825588	5	W	-0.12	0.7	0.58	0.06	NO
	TF6C79	6	826355	826414	2	C	0.05	0.75	0	0.1	NO
	TF6C80	6	843937	843996	2	C	0	1.05	0.85	-0.4	NO
	TF6W81	6	856976	857035	2	W	-0.1	1.05	0.3	-0.1	NO
	TF6W82	6	860162	860221	2	W	0.05	0.4	-0.15	0	NO
	TF6C83	6	889780	889839	2	C	-0.2	0.65	0.65	-0.5	NO
	TF6C119	6	897922	897981	2	C	0	-0.15	0.85	0.2	YES
	TF6C26	6	911020	911138	3	C	-0.03	0.17	-0.03	0.2	NO
	TF6W84	6	913380	913439	2	W	-0.05	-1.05	-0.45	-0.05	NO
	TF6C85	6	925121	925180	2	C	0.15	-0.15	0	0.5	NO
	TF6C86	6	926006	926065	2	C	-0.3	0.55	0.45	0.15	NO
	TF6C27	6	927540	927658	3	C	-0.1	0.37	0.77	-0.23	NO
	TF6W87	6	932850	932909	2	W	0.1	0.35	0.4	0.1	NO
	TF6W126	6	939045	939517	9	W	-0.12	-0.51	-0.48	-0.02	YES
	TF6W103	6	953382	953441	2	W	0.1	0.05	0.65	0.3	YES
	TF6C28	6	962763	962881	3	C	-0.03	0.17	0.57	0.2	NO
	TF6C88	6	963235	963294	2	C	0	0.6	0.95	0.1	NO
	TF6C89	6	963766	963825	2	C	0.05	0.7	1	0.1	NO
	TF6W114	6	963943	964002	2	W	0.05	0.8	1.2	0.2	YES
	TF6C99	6	964002	964238	5	C	0.04	0.2	0.46	0.08	YES
	TF6W133	6	987248	987661	8	W	-0.2	0.05	-0.79	-0.14	YES
	TF6C90	6	997396	997455	2	C	0	0.85	1.1	0.15	NO
	TF6C2	6	1031439	1031970	10	C	0.09	0.75	0.47	0.2	NO
	TF6W91	6	1031616	1031675	2	W	0.2	0.3	0.9	0.3	NO
	TF6C29	6	1032206	1032324	3	C	0	0.97	0.47	0.17	NO
	TF6C3	6	1032914	1033445	10	C	0	1.21	0.56	0.26	NO
	TF7C158	7	45254	45313	2	C	0.1	0.95	1.1	0.1	YES
	TF7C149	7	45490	45549	2	C	0.2	0.8	0.3	0	YES
	TF7W52	7	88265	88324	2	W	0.25	-0.7	-0.8	0.15	NO
	TF7C2	7	110744	111393	12	C	-0.04	-1.13	-1.55	0.08	NO
	TF7W19	7	111629	111806	4	W	-0.15	0.35	-1.12	0	NO
	TF7C20	7	118237	118414	4	C	-0.12	-0.65	-0.2	0.22	NO
	TF7W3	7	119358	119830	9	W	-0.16	0.46	-0.94	-0.06	NO
	TF7W7	7	121364	121718	7	W	-0.16	-1.07	-1	-0.1	NO
	TF7C27	7	121777	121895	3	C	0.1	-1.43	0.13	-0.1	NO
	TF7W12	7	122249	122544	6	W	-0.07	-1.87	-1.73	-0.07	NO
	TF7W53	7	128503	128562	2	W	-0.45	-1.05	-1.2	-0.15	NO
	TF7C125	7	131040	131099	2	C	-0.1	-0.2	-0.25	-0.1	YES
	TF7W54	7	134639	134698	2	W	0.2	0.3	-0.5	0.2	NO
	TF7C148	7	135170	135288	3	C	-0.07	-0.97	-0.23	-0.1	YES
	TF7C55	7	136291	136350	2	C	0	-2.05	-1.4	0.2	NO
	TF7W56	7	136409	136468	2	W	0.05	-1.6	-1.2	0.2	NO
	TF7W57	7	144669	144728	2	W	-0.1	0.7	1.4	0	NO
	TF7C139	7	145318	145436	3	C	-0.13	0.53	0.47	0.1	YES
	TF7W58	7	147088	147147	2	W	-0.3	-0.25	0.4	0	NO
	TF7C59	7	147737	147796	2	C	0.05	0.3	0.4	0.1	NO
	TF7C60	7	164198	164257	2	C	-0.1	-0.35	-0.7	-0.45	NO
	TF7C28	7	164434	164552	3	C	0.13	0.53	0.67	0.47	NO
	TF7W21	7	168741	168918	4	W	-0.2	-1.3	-0.1	-0.2	NO
	TF7C8	7	168977	169331	7	C	-0.36	-0.86	-0.81	-0.11	NO
	TF7W127	7	169272	169449	4	W	-0.35	-0.05	-0.15	-0.17	YES
	TF7W61	7	169744	169803	2	W	-0.1	0.15	1	0.1	NO
	TF7C62	7	170275	170334	2	C	-0.1	0.05	-0.65	-0.3	NO
	TF7C29	7	170511	170629	3	C	0.13	0.4	0.8	0.07	NO
	TF7C63	7	173461	173520	2	C	-0.1	0.8	1.4	0	NO
	TF7C30	7	179538	179656	3	C	-0.43	-0.17	0.43	-0.2	NO
	TF7C133	7	180128	180659	10	C	-0.07	0.19	0.09	0.05	YES
	TF7C64	7	182665	182724	2	C	0.1	0.6	-1	0.2	NO
	TF7C65	7	182901	182960	2	C	0	0.7	1.1	0.15	NO
	TF7C31	7	183491	183609	3	C	-0.13	0.7	0.67	0.13	NO
	TF7C13	7	184907	185202	6	C	0.02	0.52	-0.63	-0.13	NO
	TF7C4	7	185792	186205	8	C	-0.1	0.1	-0.36	0.05	NO
	TF7W66	7	186382	186441	2	W	0.05	0.9	1.15	0.1	NO
	TF7C22	7	189155	189332	4	C	0.05	-0.22	-0.02	-0.15	NO
	TF7C67	7	193167	193226	2	C	-0.1	0.65	0.7	0.2	NO
	TF7W1	7	193462	194229	14	W	0.05	0.1	-0.07	0.01	NO
	TF7C68	7	198064	198123	2	C	-0.1	-0.6	-0.65	-0.1	NO
	TF7W130	7	206737	206796	2	W	-0.05	0.9	2.3	0	YES
	TF7W69	7	227092	227151	2	W	0	0.55	0.75	0.1	NO
	TF7W32	7	227446	227564	3	W	-0.13	0.03	-0.47	0.03	NO
	TF7W14	7	242196	242491	6	W	-0.1	-0.03	0.37	-0.1	NO
	TF7C70	7	243022	243081	2	C	-0.3	0.2	1.5	-0.05	NO
	TF7C71	7	265678	265737	2	C	-0.2	0	-0.5	-0.3	NO
	TF7C72	7	280251	280310	2	C	0.1	0.5	1.5	0.1	NO
	TF7C73	7	280841	280900	2	C	-0.3	0.55	-0.1	0.05	NO
	TF7C74	7	283968	284027	2	C	-0.2	0.05	0.15	-0.1	NO
	TF7C75	7	284971	285030	2	C	-0.5	0.1	-1.35	-0.1	NO
	TF7C76	7	285266	285325	2	C	-0.05	0.8	0.5	-0.05	NO
	TF7C77	7	291697	291756	2	C	0.1	0.1	0.3	-0.05	NO
	TF7C33	7	291992	292110	3	C	0	0.17	0.67	0.23	NO
	TF7C78	7	294234	294293	2	C	0.15	0.35	0.75	0.05	NO
	TF7W79	7	294588	294647	2	W	0.2	0.4	1.55	0.1	NO
	TF7C80	7	295296	295355	2	C	-0.25	0.15	0.55	0.1	NO
	TF7C137	7	297184	297243	2	C	0.05	0.65	0.55	-0.05	YES
	TF7W81	7	297833	297892	2	W	-0.05	0.15	0.35	0.05	NO
	TF7W34	7	298128	298246	3	W	0.2	-0.03	-0.27	0.13	NO
	TF7C82	7	299780	299839	2	C	-0.35	0.7	0.8	0	NO
	TF7W83	7	300783	300842	2	W	0.1	0.5	1	0.2	NO
	TF7C138	7	302494	302553	2	C	0	-0.35	0.2	0.2	YES
	TF7W145	7	308984	309043	2	W	0.2	-1.05	-0.85	0.1	YES
	TF7C84	7	312229	312288	2	C	-0.05	0.3	0.3	0.15	NO
	TF7C85	7	319073	319132	2	C	0.1	0.2	0.25	0.15	NO
	TF7W86	7	324678	324737	2	W	-0.05	0.45	-0.2	-0.3	NO
	TF7W87	7	329103	329162	2	W	-0.05	0.25	0.25	-0.1	NO
	TF7C88	7	347039	347098	2	C	0	-1.05	-1.4	-0.1	NO
	TF7C89	7	350284	350343	2	C	-0.2	0.3	-0.15	0.05	NO
	TF7C35	7	362556	362674	3	C	0.07	0.1	0.4	0.17	NO
	TF7W90	7	363559	363618	2	W	0	-1.15	0.1	0.1	NO
	TF7W135	7	370049	370167	3	W	-0.3	0.57	1.87	0	YES
	TF7C140	7	372881	372940	2	C	-0.25	-0.1	-0.15	0.05	YES
	TF7C131	7	378014	378073	2	C	0.1	0	0.1	-0.15	YES
	TF7W15	7	389224	389519	6	W	-0.07	0.17	-0.95	0.03	NO
	TF7W91	7	410523	410582	2	W	0.15	0.4	-1.05	0.4	NO
	TF7W92	7	424565	424624	2	W	-0.05	0.2	-0.5	0.2	NO
	TF7W93	7	442973	443032	2	W	0.1	1.1	0.1	-0.05	NO
	TF7C128	7	444212	444330	3	C	0.1	-0.2	-0.03	0.23	YES
	TF7C36	7	444802	444920	3	C	0.03	0.3	-0.13	0.03	NO
	TF7W141	7	445805	445864	2	W	0.15	1	1.45	0.1	YES
	TF7C37	7	451351	451469	3	C	-0.13	0.2	0.73	0.1	NO
	TF7C38	7	452177	452295	3	C	-0.13	1.17	1.23	0	NO
	TF7W150	7	452767	452826	2	W	0.05	0.8	1.9	0.1	YES
	TF7W39	7	454183	454301	3	W	0.1	0.83	0.87	0.1	NO
	TF7C143	7	454655	454773	3	C	0.23	1.03	0.03	0.33	YES
	TF7C123	7	479140	479199	2	C	0.05	-0.4	0.3	0.1	YES
	TF7C23	7	479494	479671	4	C	0	-0.1	0	0	NO
	TF7W153	7	479730	480143	8	W	-0.21	-0.25	-0.51	-0.1	YES
	TF7W40	7	485984	486102	3	W	0.1	1.17	0.87	0.17	NO
	TF7W94	7	488580	488639	2	W	-0.05	0.9	0.9	0.2	NO
	TF7W95	7	491589	491648	2	W	0.2	1	1.15	0.3	NO
	TF7C96	7	495365	495424	2	C	0.2	0.55	1.55	-0.05	NO
	TF7W97	7	496486	496545	2	W	0.3	0.55	1.3	0.2	NO
	TF7W98	7	501678	501737	2	W	0.3	0.3	1.25	0.25	NO
	TF7C99	7	534777	534836	2	C	0	0.25	0.55	0.2	NO
	TF7W41	7	539556	539674	3	W	0.1	0.97	1.77	0.03	NO
	TF7W142	7	545338	545397	2	W	-0.15	0.7	1.75	0.1	YES
	TF7C100	7	567817	567876	2	C	0.1	1.1	-0.1	0.1	NO
	TF7W42	7	573363	573481	3	W	-0.17	0.23	0.6	-0.13	NO
	TF7W129	7	591004	591417	8	W	-0.22	-0.14	0.01	-0.24	YES
	TF7C101	7	592243	592302	2	C	0.15	0.6	-0.25	-0.1	NO
	TF7C156	7	606403	606521	3	C	-0.2	0.6	0.9	-0.07	YES
	TF7W147	7	606698	606816	3	W	-0.03	0.4	0.23	-0.1	YES
	TF7C5	7	607347	607760	8	C	0.09	0.61	0.9	0.23	NO
	TF7W136	7	611064	611123	2	W	0	0.4	0.3	0	YES
	TF7W134	7	613896	614132	5	W	-0.04	0.48	0.56	0	YES
	TF7C102	7	628823	628882	2	C	0.1	1.1	2	0	NO
	TF7C43	7	629236	629354	3	C	-0.3	-0.83	0.27	0.1	NO
	TF7W155	7	640859	640918	2	W	0	-0.4	0.3	-0.5	YES
	TF7W24	7	652777	652954	4	W	-0.03	-0.2	-0.55	-0.28	NO
	TF7W122	7	668176	668235	2	W	0.25	0.5	-0.4	0.25	YES
	TF7C103	7	668353	668412	2	C	-0.15	0.7	0.6	0.3	NO
	TF7C104	7	674135	674194	2	C	-0.15	0.2	0.5	0.1	NO
	TF7W44	7	690301	690419	3	W	-0.1	0.3	1.23	0.03	NO
	TF7C105	7	701747	701806	2	C	0	0.9	0.7	0.05	NO
	TF7C16	7	702278	702514	5	C	0	0.76	1	0.06	NO
	TF7C132	7	715317	715376	2	C	-0.2	0.7	1.2	-0.05	YES
	TF7W106	7	715730	715789	2	W	-0.15	0.8	1.5	-0.1	NO
	TF7C159	7	716379	716438	2	C	-0.05	0.05	0.2	-0.2	YES
	TF7C146	7	718267	718385	3	C	-0.13	0.27	0.4	0.23	YES
	TF7C152	7	719978	720391	8	C	0.1	0.78	0.01	0.03	YES
	TF7W107	7	722043	722102	2	W	0.1	0.05	0.45	0.2	NO
	TF7C124	7	729772	730185	8	C	-0.12	0.35	0.24	0.03	YES
	TF7W108	7	730834	730893	2	W	0.05	0.2	-0.1	0.2	NO
	TF7W25	7	731306	731483	4	W	-0.05	0.62	0.73	0.12	NO
	TF7W109	7	752487	752546	2	W	-0.05	0.5	1.15	0	NO
	TF7C110	7	752959	753018	2	C	-0.1	0.7	0.9	0.1	NO
	TF7W144	7	761278	761337	2	W	-0.05	0.6	0.85	-0.05	YES
	TF7W154	7	767886	767945	2	W	-0.05	0.65	-0.1	0.2	YES
	TF7C111	7	784052	784111	2	C	0	1.4	1.6	0.2	NO
	TF7W112	7	787297	787356	2	W	0.2	0.8	0.2	-0.1	NO
	TF7W45	7	789067	789185	3	W	0.03	0.73	1.03	0.1	NO
	TF7W113	7	798920	798979	2	W	-0.25	0.4	1.4	0	NO
	TF7C46	7	800041	800159	3	C	0.1	-0.17	-0.07	0.1	NO
	TF7C157	7	812549	812667	3	C	0.17	-0.7	-0.87	0.23	YES
	TF7W114	7	819747	819806	2	W	-0.15	0.3	1.1	-0.2	NO
	TF7W115	7	820219	820278	2	W	0.1	0.7	0.65	-0.2	NO
	TF7W47	7	821812	821930	3	W	-0.07	-0.17	0.87	0.1	NO
	TF7W116	7	824113	824172	2	W	-0.1	-0.1	-0.6	0.1	NO
	TF7W17	7	833258	833494	5	W	-0.1	0.6	1.04	-0.04	NO
	TF7W117	7	834497	834556	2	W	-0.15	0.4	0.45	0.05	NO
	TF7W48	7	836031	836149	3	W	0	-0.67	-0.43	0.17	NO
	TF7W118	7	839984	840043	2	W	0.15	0.55	0.3	0.15	NO
	TF7W9	7	840279	840633	7	W	0.01	0.36	0.67	-0.24	NO
	TF7C119	7	840692	840751	2	C	0	0.1	-1.1	0	NO
	TF7C49	7	912200	912318	3	C	0.07	0.77	0.63	0.1	NO
	TF7C151	7	912790	912908	3	C	0.07	0.37	0.5	0.03	YES
	TF7C120	7	924236	924295	2	C	0	-0.3	-0.65	-0.05	NO
	TF7C160	7	927363	927422	2	C	0.1	0.9	0.9	0.5	YES
	TF7C121	7	927953	928012	2	C	-0.1	1	0.25	0	NO
	TF7C10	7	944296	944650	7	C	0.14	0.87	0.51	0.04	NO
	TF7C18	7	944945	945181	5	C	0.1	1.22	0.5	0.16	NO
	TF7W50	7	945535	945653	3	W	0	1.4	1.07	0.23	NO
	TF7C51	7	945889	946007	3	C	-0.17	1.27	0.5	0.4	NO
	TF7W26	7	946597	946774	4	W	0	0.55	-0.25	-0.1	NO
	TF7W11	7	947187	947541	7	W	-0.01	1.6	1.73	0.26	NO
	TF7W6	7	948072	948485	8	W	0.21	0.71	1.04	0.34	NO
	TF7C126	7	948721	949488	14	C	0	0.26	-0.26	0.26	YES
	TFRC65	R	60	119	2	C	-0.1	0.9	0.95	0.35	NO
	TFRW8	R	60	355	6	W	-0.12	1.15	1.02	0.22	NO
	TFRC28	R	650	768	3	C	-0.27	0.73	0.3	-0.03	NO
	TFRW66	R	945	1004	2	W	0	1.1	1.15	0.35	NO
	TFRC29	R	1063	1181	3	C	0.03	1.1	1.37	0.47	NO
	TFRW30	R	1948	2066	3	W	-0.1	1.37	1.73	0.47	NO
	TFRW6	R	2302	2715	8	W	0.17	0.64	0.36	0.48	NO
	TFRC3	R	2892	3541	12	C	0.01	0.35	-0.04	0.43	NO
	TFRC322	R	4190	4249	2	C	-0.35	-0.4	-1	0.15	YES
	TFRC67	R	4662	4721	2	C	0	0.55	0.1	-0.1	NO
	TFRC248	R	7612	8202	11	C	-0.18	-0.08	-0.15	-0.11	YES
	TFRC280	R	8320	8497	4	C	-0.2	0.4	-0.15	-0.22	YES
	TFRC68	R	13040	13099	2	C	-0.1	1.05	0.8	0	NO
	TFRC69	R	28262	28321	2	C	0.1	0.2	0.1	0.1	NO
	TFRC70	R	34398	34457	2	C	-0.1	0.9	1.3	-0.1	NO
	TFRC31	R	69916	70034	3	C	0.03	0.87	0.77	0.03	NO
	TFRW71	R	74872	74931	2	W	-0.2	0.85	1	0.3	NO
	TFRW313	R	91982	92041	2	W	-0.2	0.8	0.6	-0.45	YES
	TFRC262	R	112927	113458	10	C	-0.18	-0.7	-0.15	0.01	YES
	TFRW32	R	128739	128857	3	W	-0.03	0.6	0.23	0.17	NO
	TFRW72	R	130273	130332	2	W	-0.6	0.5	0.6	0	NO
	TFRC73	R	144433	144492	2	C	0.1	0.75	1.5	0.25	NO
	TFRW74	R	162310	162369	2	W	-0.1	-1.45	-0.15	0.05	NO
	TFRW338	R	162605	162664	2	W	0.3	-0.1	0.5	0.05	YES
	TFRW75	R	174995	175054	2	W	0.1	0.3	0.5	-0.1	NO
	TFRC76	R	204908	204967	2	C	-0.3	0.35	0.8	-0.1	NO
	TFRW77	R	205675	205734	2	W	0.15	0.4	0.2	0.1	NO
	TFRW7	R	209451	209805	7	W	0	0.24	0.77	-0.03	NO
	TFRC78	R	209510	209569	2	C	0	0	0.95	0.05	NO
	TFRC79	R	216472	216531	2	C	-0.1	0.05	0.4	0.2	NO
	TFRW80	R	219245	219304	2	W	0.25	0.15	0.2	-0.45	NO
	TFRW81	R	220248	220307	2	W	0.1	0.7	0.7	0.05	NO
	TFRW82	R	228154	228213	2	W	-0.4	-0.65	-0.6	-0.45	NO
	TFRC83	R	228213	228272	2	C	-0.1	-0.65	-0.35	-0.05	NO
	TFRC84	R	230691	230750	2	C	-0.35	0.25	0.75	-0.2	NO
	TFRW85	R	231458	231517	2	W	-0.2	-0.5	-0.3	-0.3	NO
	TFRC246	R	237476	237594	3	C	0.07	0.67	0.77	0.17	YES
	TFRC33	R	237889	238007	3	C	-0.07	0.07	-0.07	0.27	NO
	TFRC86	R	239659	239718	2	C	0	-0.8	-0.15	-0.05	NO
	TFRW87	R	297007	297066	2	W	0	0.95	1.2	0.05	NO
	TFRC88	R	298246	298305	2	C	-0.1	0.6	1.1	0.1	NO
	TFRW89	R	300488	300547	2	W	-0.1	-0.4	-0.2	0.05	NO
	TFRC90	R	305444	305503	2	C	-0.55	-0.5	-0.7	-0.25	NO
	TFRC272	R	306565	306742	4	C	0.12	0.25	0.25	0.15	YES
	TFRC274	R	311698	311757	2	C	0.3	-1.1	-0.3	0.2	YES
	TFRW91	R	316890	316949	2	W	-0.4	0.6	0.75	-0.15	NO
	TFRC34	R	317126	317244	3	C	0.1	0.33	0.87	-0.4	NO
	TFRW18	R	351759	351936	4	W	0.08	-0.28	-0.7	-0.05	NO
	TFRC92	R	371229	371288	2	C	-0.4	-0.35	-0.55	-0.3	NO
	TFRW35	R	375713	375831	3	W	-0.13	0.93	1.53	0.17	NO
	TFRC36	R	376893	377011	3	C	-0.07	0	0.57	0.03	NO
	TFRC331	R	403797	404269	9	C	0.09	-2.88	-2.87	0.13	YES
	TFRW317	R	416423	416482	2	W	0	1.25	1.35	0.15	YES
	TFRC19	R	419963	420140	4	C	0.2	0.12	-1.45	0.1	NO
	TFRW93	R	432589	432648	2	W	0.15	0.35	0.4	0.05	NO
	TFRC271	R	439610	439728	3	C	-0.37	0.37	-0.43	-0.2	YES
	TFRC37	R	455363	455481	3	C	-0.27	1.07	0.77	-0.07	NO
	TFRW94	R	455422	455481	2	W	-0.4	1.25	1.05	-0.1	NO
	TFRW95	R	463269	463328	2	W	0.15	0.6	1.25	-0.1	NO
	TFRW96	R	469818	469877	2	W	0.15	0.9	1	0.15	NO
	TFRW289	R	470290	470349	2	W	0	0.3	0.7	0	YES
	TFRW97	R	475364	475423	2	W	0	0.75	0.9	0.1	NO
	TFRC252	R	488816	488875	2	C	-0.05	0.45	0.9	-0.15	YES
	TFRW98	R	498551	498610	2	W	0.1	0.75	1.45	-0.1	NO
	TFRC99	R	502976	503035	2	C	-0.6	0.05	0.1	-0.25	NO
	TFRW339	R	510233	510292	2	W	-0.15	1.1	1.4	-0.05	YES
	TFRW11	R	515897	516133	5	W	-0.36	0.16	0.46	-4.16	NO
	TFRC340	R	522800	522859	2	C	0.25	0.6	-0.15	0.15	YES
	TFRW311	R	524865	524924	2	W	-0.2	0.9	0.8	0.1	YES
	TFRC38	R	526930	527048	3	C	0.1	0.43	0.6	0.23	NO
	TFRW239	R	529762	529821	2	W	-0.05	0.1	-0.1	-0.1	YES
	TFRC100	R	543096	543155	2	C	-0.1	0.05	-0.35	0.1	NO
	TFRW101	R	543155	543214	2	W	-0.1	-0.1	0.15	0.05	NO
	TFRW315	R	544394	544453	2	W	-0.15	-1.5	-0.8	0	YES
	TFRW249	R	547285	547462	4	W	0	-0.95	-1.67	0.05	YES
	TFRC102	R	555722	555781	2	C	0.05	0.3	1.4	0.1	NO
	TFRW103	R	561622	561681	2	W	0.2	-0.85	-0.5	0.15	NO
	TFRW104	R	576077	576136	2	W	-0.15	0.05	-2.25	0	NO
	TFRW105	R	586225	586284	2	W	-0.35	0.75	1.3	0	NO
	TFRW106	R	587995	588054	2	W	-0.05	0.8	1	-0.15	NO
	TFRW107	R	595370	595429	2	W	0	0.65	1.3	0.35	NO
	TFRC108	R	596491	596550	2	C	0.2	0.55	0.45	0.05	NO
	TFRC109	R	596727	596786	2	C	-0.5	0.4	-0.2	-0.35	NO
	TFRW110	R	597553	597612	2	W	0.15	0.35	0	-0.15	NO
	TFRC111	R	602627	602686	2	C	0.3	-0.25	1.45	0.3	NO
	TFRC112	R	605223	605282	2	C	0	-0.05	1.1	0.1	NO
	TFRW113	R	605990	606049	2	W	0.15	0.65	0.3	0.2	NO
	TFRW275	R	607465	607524	2	W	-0.2	0.75	1.25	-0.1	YES
	TFRC114	R	608350	608409	2	C	-0.5	-0.05	-1.5	-0.35	NO
	TFRW1	R	611064	612303	22	W	-0.14	-0.29	-1.41	-0.07	NO
	TFRC9	R	612421	612716	6	C	-0.3	0.05	-0.57	-0.02	NO
	TFRW115	R	614722	614781	2	W	0.1	0.3	-0.55	0.3	NO
	TFRW116	R	615017	615076	2	W	-0.1	0.65	1.2	0.1	NO
	TFRC20	R	624339	624516	4	C	0.05	-0.68	-1.85	0.12	NO
	TFRC117	R	625283	625342	2	C	-0.1	0.35	1	0	NO
	TFRW21	R	626404	626581	4	W	0.12	-0.1	-0.1	0.22	NO
	TFRW263	R	632127	632186	2	W	-0.25	-0.35	-0.2	-0.3	YES
	TFRW261	R	636670	636729	2	W	0.3	0.35	0.75	0.4	YES
	TFRC118	R	643809	643868	2	C	0.05	1.1	0.75	0.15	NO
	TFRC119	R	644104	644163	2	C	-0.05	0.65	-0.75	-0.15	NO
	TFRC120	R	650122	650181	2	C	-0.1	0.25	1.3	-0.1	NO
	TFRC121	R	662335	662394	2	C	0	0.5	0.05	0	NO
	TFRW250	R	663574	663692	3	W	-0.1	0.47	0.93	-0.2	YES
	TFRW12	R	663810	664046	5	W	0.02	0.76	0.88	0.18	NO
	TFRC122	R	730185	730244	2	C	-0.15	1.4	1.8	0.2	NO
	TFRW39	R	730244	730362	3	W	-0.03	0.97	1.5	0.23	NO
	TFRW40	R	731483	731601	3	W	0.1	0.63	0.6	0.07	NO
	TFRW41	R	736380	736498	3	W	0.03	0.67	1.23	0.2	NO
	TFRC42	R	736734	736852	3	C	0.1	0.37	0.47	0.03	NO
	TFRC279	R	761514	761573	2	C	-0.4	1.1	1.25	0.05	YES
	TFRC123	R	764110	764169	2	C	-0.05	0.2	0.7	-0.05	NO
	TFRC341	R	772901	772960	2	C	0.3	0.5	0.95	0.05	YES
	TFRW285	R	775143	775202	2	W	0.2	-2.05	-2.6	0.1	YES
	TFRC124	R	777090	777149	2	C	0	0.4	0.85	-0.1	NO
	TFRW125	R	779627	779686	2	W	0	-0.5	0.6	0.2	NO
	TFRC323	R	791427	792725	23	C	0.22	1.28	0.73	0.55	YES
	TFRC332	R	792961	793315	7	C	0.17	0.96	-0.24	0.23	YES
	TFRC126	R	822874	822933	2	C	0.15	0.6	1.1	0.25	NO
	TFRW293	R	835559	835913	7	W	-0.07	0.06	-0.1	0.09	YES
	TFRC301	R	843406	843524	3	C	-0.13	-0.9	0.53	0.1	YES
	TFRC277	R	844881	844940	2	C	-0.4	0	0.8	-0.35	YES
	TFRW127	R	845471	845530	2	W	-0.3	0.6	1.8	-0.35	NO
	TFRW128	R	857684	857743	2	W	0	-0.7	-0.45	-0.1	NO
	TFRC22	R	858687	858864	4	C	-0.25	-0.38	-0.35	-0.2	NO
	TFRW129	R	860280	860339	2	W	-0.1	0.95	1.7	0.35	NO
	TFRW130	R	865236	865295	2	W	-0.55	-0.45	-1.3	-0.35	NO
	TFRW131	R	872316	872375	2	W	0.05	0.8	0.2	0.3	NO
	TFRC312	R	875797	875856	2	C	0.1	1	1.6	-0.05	YES
	TFRW43	R	891727	891845	3	W	0.33	1.33	1.57	-0.1	NO
	TFRW132	R	914265	914324	2	W	0.2	0.4	-0.9	-0.3	NO
	TFRW334	R	955270	955447	4	W	-0.1	1.45	1.73	-5.12	YES
	TFRC133	R	978929	978988	2	C	-0.25	-0.15	1.2	-0.15	NO
	TFRC316	R	994387	995213	15	C	0.1	0.26	0.22	0.07	YES
	TFRW302	R	1003414	1003473	2	W	0	0.5	0.05	-0.1	YES
	TFRC134	R	1006305	1006364	2	C	0	0.4	0.3	0	NO
	TFRC308	R	1011733	1011792	2	C	0.15	0.2	-0.4	0.05	YES
	TFRC342	R	1013621	1013680	2	C	-0.2	0.3	0.3	0.2	YES
	TFRC343	R	1013857	1013916	2	C	0.15	0.5	-0.5	0.25	YES
	TFRW135	R	1018223	1018282	2	W	0.15	0.3	0	-0.1	NO
	TFRW44	R	1019639	1019757	3	W	-0.07	0	-0.5	-2.93	NO
	TFRC286	R	1025775	1025834	2	C	0.25	0.05	-0.5	-0.2	YES
	TFRC23	R	1040643	1040820	4	C	-0.27	-0.93	-0.88	-0.1	NO
	TFRC136	R	1042295	1042354	2	C	-0.05	-0.1	-0.65	0	NO
	TFRW45	R	1042354	1042472	3	W	-0.07	-0.03	0.2	0.07	NO
	TFRC137	R	1047310	1047369	2	C	0	0.3	0.4	0.1	NO
	TFRW46	R	1047723	1047841	3	W	-0.17	0.2	0.27	0	NO
	TFRC305	R	1050319	1050378	2	C	-0.5	0.25	1.4	-0.2	YES
	TFRW138	R	1053800	1053859	2	W	-0.3	0.1	0.5	0.1	NO
	TFRW139	R	1061293	1061352	2	W	0.1	0.75	0.75	0.1	NO
	TFRC140	R	1065895	1065954	2	C	0.1	-0.35	1.15	-0.25	NO
	TFRW24	R	1067960	1068137	4	W	-0.1	-0.33	-0.18	0.05	NO
	TFRW141	R	1075276	1075335	2	W	-0.1	0.4	1.85	0	NO
	TFRC258	R	1076574	1076633	2	C	-0.1	0.6	1.6	0	YES
	TFRW330	R	1080999	1081058	2	W	-0.1	1	0.8	0.1	YES
	TFRC142	R	1093094	1093153	2	C	0.1	0.35	-0.1	-0.15	NO
	TFRC257	R	1093625	1093802	4	C	0.05	0.65	-0.65	0.05	YES
	TFRW143	R	1094569	1094628	2	W	0.1	0.5	0.1	0.1	NO
	TFRC297	R	1095218	1095336	3	C	-0.17	-1.4	-1.37	-0.17	YES
	TFRC344	R	1118464	1118523	2	C	0	0.9	1.15	-0.1	YES
	TFRW13	R	1120765	1121001	5	W	0.1	0.72	0.26	0.2	NO
	TFRW345	R	1122004	1122063	2	W	0	1.35	1.75	0.1	YES
	TFRC144	R	1125131	1125190	2	C	0	0.85	1.3	0.3	NO
	TFRW287	R	1125190	1125249	2	W	0.05	0.9	1.2	0.25	YES
	TFRC145	R	1134866	1134925	2	C	0	0.3	0.9	0.15	NO
	TFRW47	R	1137757	1137875	3	W	0.07	0.5	0.77	-0.27	NO
	TFRW314	R	1150678	1150737	2	W	-0.1	0.85	0.4	0.05	YES
	TFRW236	R	1150914	1151209	6	W	-0.08	0.88	0.93	-0.05	YES
	TFRW326	R	1151563	1151681	3	W	-0.13	-2.23	-2.27	-0.07	YES
	TFRW329	R	1153864	1155280	25	W	0.03	-0.12	-0.62	-0.11	YES
	TFRC346	R	1164602	1164661	2	C	-0.1	-2.5	-3	0	YES
	TFRC318	R	1165074	1165133	2	C	0.1	0.5	-0.2	-0.05	YES
	TFRC335	R	1165487	1165605	3	C	0.1	0.77	0.63	0	YES
	TFRW288	R	1193394	1193453	2	W	0.1	0.05	-0.15	0.05	YES
	TFRC146	R	1213100	1213159	2	C	0.1	0.4	0.3	0.1	NO
	TFRW147	R	1217171	1217230	2	W	-0.95	0.2	0.6	-0.45	NO
	TFRW299	R	1217407	1217466	2	W	0	0	0.3	0.1	YES
	TFRC148	R	1219236	1219295	2	C	0.1	0.4	0.3	0.2	NO
	TFRC260	R	1243190	1243544	7	C	-0.19	0.57	0.97	-3.64	YES
	TFRC328	R	1258943	1259120	4	C	-0.2	-0.6	0	-0.3	YES
	TFRC307	R	1259238	1259356	3	C	0.07	-0.3	0.13	-0.2	YES
	TFRC284	R	1259769	1259828	2	C	0.2	0	0.15	0.1	YES
[truncated: 173 more rows]
