# Supplementary material for: Experimental annotation of the human pathogen Candida albicans coding and noncoding transcribed regions using high-resolution tiling arrays
Source: Genome Biol. 2010 Jul 9;11(7):R71. doi: 10.1186/gb-2010-11-7-r71 (PMC2926782; doi:10.1186/gb-2010-11-7-r71)
Supplement: Additional file 3 — Table S15. List of nested or overlapping genes validated in this work. [file gb-2010-11-7-r71-S3.xls]

## Sheet: Legend
Table S15: List of nested or overlapping genes validated in this work

## Sheet: Table S15
		Chromosome	ORF N°1	Strand	Start	End	ORF N°2	Strand	Start	End
		Ca21chr1	orf19.6078.1	C	43483	43680	orf19.6079	W	42606	43505
		Ca21chr1	orf19.3673	W	454418	454924	orf19.3674	C	454883	455845
		Ca21chr1	orf19.441	C	1104058	1105392	orf19.442	W	1104299	1104913
		Ca21chr1	orf19.2661	W	1292869	1293864	orf19.2662	C	1293072	1293677
		Ca21chr1	orf19.4846	W	2148256	2149497	orf19.4847	C	2148453	2148905
		Ca21chr2	orf19.1551	W	461669	462172	orf19.1552	C	461344	461919
		Ca21chr2	orf19.2180	C	1631660	1632775	orf19.2181	W	1632310	1632840
		Ca21chr2	orf19.2176	C	1640977	1641786	orf19.2177	W	1641445	1641981
		Ca21chr3	orf19.5469	C	4903	8097	orf19.5472	W	5971	7002
		Ca21chr3	orf19.5463	C	17074	19533	orf19.5464	W	17482	18108
		Ca21chr3	orf19.5463	C	17074	19533	orf19.5465	W	16407	17105
		Ca21chr3	orf19.5401	W	90578	92647	orf19.5402	W	90951	91517
		Ca21chr3	orf19.5401	W	90578	92647	orf19.5404	W	88912	90603
		Ca21chr3	orf19.5381	W	137633	139984	orf19.5382	W	138357	138818
		Ca21chr3	orf19.6178	W	1776158	1777153	orf19.6179	C	1776233	1776925
		Ca21chr3	orf19.6185	W	1782399	1783322	orf19.6187	W	1782399	1784424
		Ca21chr3	orf19.6187	W	1782399	1784424	orf19.6188	C	1783353	1783670
		Ca21chr3	orf19.6185	W	1782399	1783322	orf19.6186	C	1781453	1782517
		Ca21chr4	orf19.372	W	8369	8995	orf19.374	C	8937	11315
		Ca21chr4	orf19.4636	C	309483	309905	orf19.4637	W	308265	309626
		Ca21chr5	orf19.4149	C	343416	343904	orf19.4149.1	W	342916	343766
		Ca21chr6	orf19.5620	W	696408	697337	orf19.5621	C	697278	700043
		Ca21chr7	orf19.7014	C	211827	212249	orf19.7015	W	211801	212739
	This list includes only genes sharing DNA sequences ≥ 60 bp
