# Supplementary material for: Experimental annotation of the human pathogen Candida albicans coding and noncoding transcribed regions using high-resolution tiling arrays
Source: Genome Biol. 2010 Jul 9;11(7):R71. doi: 10.1186/gb-2010-11-7-r71 (PMC2926782; doi:10.1186/gb-2010-11-7-r71)
Supplement: Additional file 4 — Table S2. List of detected ORFs and pseudogenes. [file gb-2010-11-7-r71-S4.xls]

## Sheet: Legend
Sheet 1	List of newly discovered ORFs by Butler et al. (2009), based on comparative genomic, and expressed in our study
Sheet 2	List of Pseudogenes expressed in our study
Sheet 3	List of dubious ORF, as annotated in CGD, expressed in our study
Sheet 4	List of newly discovered ORFs in this study

## Sheet: 1.
List of newly discovered ORF by Butler et al. (2009), based on comparative genomic, and expressed in our study
	Feature ID	Number of probe	Chromosome	Differential expression
				Biofilm	Caecum	Hypahe
	orf19.4914.1	4	1	-3.31	-5.87	2.02
	orf19.3265.1	4	R	-0.24	0.31	-0.94
	orf19.4936.1	3	1	-3.15	-6.91	-0.89
	orf19.5170.1	53	7	1.43	0.47	-0.84
	orf19.6887	5	2	0.43	-0.12	-0.73
	orf19.1367.1	4	2	0.59	0.13	-0.72
	orf19.6337.1	16	6	-1.21	1.63	-0.69
	orf19.5688	11	5	-0.63	-0.02	-0.66
	orf19.1618.1	4	3	-0.18	-0.15	-0.65
	orf19.6923.1	3	3	-0.16	-0.44	-0.59
	orf19.8278	5	1	-0.88	0.11	-0.49
	orf19.4450.2	3	1	0.23	0.51	-0.42
	orf19.772.1	3	1	-0.5	-0.49	-0.4
	orf19.1589.1	7	2	-1.84	-0.14	-0.38
	orf19.4225.1	3	5	0.29	-0.55	-0.36
	orf19.5079.1	6	1	0.72	0	-0.27
	orf19.5684.1	4	5	-0.45	0.06	-0.27
	orf19.4751.1	3	3	0.14	0.64	-0.15
	orf19.5076.1	3	1	0.16	-0.04	-0.12
	orf19.6658	27	5	-0.47	-0.17	-0.09
	orf19.1026.1	4	1	0.21	0.3	-0.06
	orf19.4418.1	3	4	0.36	-0.39	-0.03
	orf19.7499.1	3	R	0.22	-0.06	0.02
	orf19.2529.1	3	R	-0.65	-0.3	0.05
	orf19.934	5	5	-0.43	0.4	0.06
	orf19.5201.1	4	5	-0.43	0.4	0.06
	orf19.5597.1	3	6	1.94	0.56	0.06
	orf19.5365.1	3	2	-0.93	-0.22	0.07
	orf19.6943	5	3	-0.56	0.26	0.08
	orf19.3064.1	3	1	-0.8	0.19	0.11
	orf19.2343.1	3	1	0	0.25	0.15
	orf19.4271	4	5	0.06	0.61	0.15
	orf19.685.1	3	6	-1.18	-0.57	0.17
	orf19.332.1	4	3	0.51	0.45	0.17
	orf19.2178.1	3	2	-0.86	-0.6	0.49
	orf19.458.1	4	R	-0.11	0.24	0.51
	orf19.3919.1	4	5	0.06	-0.44	0.53
	orf19.2511.2	3	3	0.16	-0.43	0.56
	orf19.1795.1	3	4	-0.39	-0.5	0.62
	orf19.804.1	4	2	0.86	-0.08	0.66
	orf19.5269.1	3	1	-0.09	-0.14	0.67
	orf19.3594	5	2	-0.01	0	0.68
	orf19.2917.1	3	4	0.12	0.34	0.71
	orf19.6222.1	3	1	-0.6	-2.37	0.91
	orf19.2668.1	24	4	1.42	1.31	0.98
	orf19.7341.1	5	R	-0.22	-0.66	1.35
	orf19.5342.2	3	2	0.59	0.37	1.49
	orf19.787.1	3	4	0.96	-1.77	1.63

## Sheet: 2.
List of Pseudogenes expressed in our study
	Feature ID	Number of probe	Chromosome	Differential expression
				Biofilm	Caecum	Hypahe
	orf19.2584	12	R	3.67	0.99	0.1
	orf19.2583.1	9	R	0.23	0.19	0.12
	orf19.2583.2	4	R	2.17	1.06	0.24
	orf19.2847.1	12	R	-0.36	-0.77	0.04
	orf19.1075.1	2	6	-1.56	-1.08	0.05
	orf19.2343.1	3	1	0	0.25	0.15

## Sheet: 3.
List of dubious ORF, as annotated in CGD, expressed in our study
	Feature ID	Number of probe	Chromosome		Differential expression
				Biofilm	Caecum	Hypahe
	orf19.7271	5	1	-1.46	-1.14	0.06
	orf19.1268	5	4	-0.87	-0.26	-0.06
	orf19.4819	5	1	-0.77	-0.43	-0.07
	orf19.5339	4	2	-0.34	-1.44	-0.34
	orf19.149	6	2	0.02	-1.13	0.45
	orf19.5382	7	3	1.07	0.24	-0.35
	orf19.1999	9	2	-1.15	-0.4	0.44
	orf19.1677	13	3	-0.07	-0.04	0.23
	orf19.1678	5	3	0.68	0.01	-0.23
	orf19.4241	4	5	-1.06	-0.36	-1.29
	orf19.6030	10	1	-0.79	-0.03	0.28
	orf19.3819	5	4	-0.11	0.58	0.37
	orf19.7272	4	1	0.14	0.29	-0.21
	orf19.2537	6	R	0.15	-0.44	0.28
	orf19.2539	3	R	0.03	-0.88	0.07
	orf19.5132	5	7	-0.08	-0.15	-0.45
	orf19.1266	5	4	-0.13	0.02	1.04
	orf19.1736	4	R	0.1	0.62	0.25
	orf19.6113	5	1	-0.65	-0.13	-0.61
	orf19.6114	5	1	-1.75	0.49	-1.97
	orf19.6644	6	R	0.56	-0.31	0.45
	orf19.6192	6	3	-0.26	-0.5	0.59
	orf19.4085	10	2	0.14	-0.39	0.01
	orf19.3229	3	R	0.36	-0.6	0.29
	orf19.3713	9	R	0.56	-0.73	0.6
	orf19.6840	8	1	-0.82	-0.17	0.15
	orf19.7539.1	19	R	-0.65	-1.33	-0.3
	orf19.5589	5	6	0.85	0.58	0.51
	orf19.1508	4	2	0.71	0.51	0.52
	orf19.5474	17	3	-0.59	1.07	-0.1

## Sheet: 4.
List of newly discovered ORFs in this study
Transfag ID	Chromosome	Strand	Start	End	Length	RNAP-II binding	Description
TF2W4	2	C	1332647	1332954	307		AS Similar to orf19.7550
TF3W241	3	C	1403384	1404163	779	-	ORF similar to ScLCP5 :Essential protein involved in maturation of 18S rRNA; depletion leads to inhibited pre-rRNA processing and reduced polysome levels; localizes primarily to the nucleolus
TF3C261	3	C	1405129	1404338	791	-	MED6/orf19.7420
TF3C2	3	C	12501	12190	312	-	Exactly similar to orf19.6113
TF3C253	3	C	1403317	1402489	828	-	Exactly similar to NSA2 (orf19.7424) which is a protein constituent of 66S pre-ribosomal particles, contributes to processing of the 27S pre-rRNA
TF5W177	5	W	6532	7227	695	-	ORF, Deleted from Assembly 20
TF5W33	5	W	150326	150080	246	+	Unknown
TF6W133	6	W	987186	986922	264	+	Predicted ORF in retrotransposon Tca3 with similarity to Gag-Pol
TF7C23	7	C	479037	479499	462	+	Unknown
TFRC323	R	C	791587	793222	1635	-	Exactly similar to orf19.4384 HXT5
TFRC242	R	C	1396727	1397069	342	-	orf19.711 Deleted from Assembly 20
