# Supplementary material for: Experimental annotation of the human pathogen Candida albicans coding and noncoding transcribed regions using high-resolution tiling arrays
Source: Genome Biol. 2010 Jul 9;11(7):R71. doi: 10.1186/gb-2010-11-7-r71 (PMC2926782; doi:10.1186/gb-2010-11-7-r71)
Supplement: Additional file 5 — Table S3. List of ORFs exhibiting long 5' and 3' UTRs (>240 bp) [file gb-2010-11-7-r71-S5.xls]

## Sheet: Legend
Sheet2 : List of ORF exhibiting long 5'UTR (>240pb)
Sheet3 : List of ORF exhibiting long 3'UTR (>240pb)

## Sheet: 1. 5'UTR
		Orf19 ID	Gene name	5' UTR length	Strand	Protein description based on CGD or SGD	GO biological process	GO molecular function	GO cellular component
		orf19.2631		3120	W	Predicted ORF in Assemblies 19, 20 and 21	GO:0006357 regulation of transcription from RNA polymerase II promoter |	GO:0004402 histone acetyltransferase activity | GO:0016944 RNA polymerase II transcription elongation factor activity |	GO:0008023 transcription elongation factor complex | GO:0016591 DNA-directed RNA polymerase II, holoenzyme |
		orf19.6832		1920	W	Predicted ORF in Assemblies 19, 20 and 21
		orf19.3127	CZF1	1860	C	Transcriptional regulator of white-opaque switching frequency; hyphal growth regulator; has C-terminal zinc finger and central Glu-rich region; expression in S. cerevisiae causes dominant-negative inhibition of pheromone response	GO:0030447 filamentous growth | GO:0006355 regulation of transcription, DNA-dependent | GO:0045595 regulation of cell differentiation | GO:0048869 cellular developmental process |	GO:0003700 transcription factor activity | GO:0003677 DNA binding |
		orf19.7349	CHS4	1680	W	Activator of Chs3p chitin synthase; required for wild-type wall chitin content, but not for hyphal growth; mutant resistant to Calcofluor white; prenylation and 2 transmembrane segments predicted; functional homolog of S. cerevisiae Chs4p	GO:0006038 cell wall chitin biosynthetic process | GO:0006970 response to osmotic stress | GO:0000910 cytokinesis |	GO:0008047 enzyme activator activity |	GO:0016020 membrane | GO:0000142 cellular bud neck contractile ring | GO:0000144 cellular bud neck septin ring | GO:0005935 cellular bud neck | GO:0000131 incipient cellular bud site |
		orf19.4401	YVH1	1620	C	Putative dual specificity phosphatase (phosphoserine/threonine and phosphotyrosine phosphatase); similar to S. cerevisiae Yvh1p; required for wild-type growth rate and for wild-type virulence in mouse model of systemic infection	GO:0040010 positive regulation of growth rate | GO:0030448 hyphal growth | GO:0009405 pathogenesis | GO:0007126 meiosis | GO:0030437 ascospore formation | GO:0005977 glycogen metabolic process |	GO:0008138 protein tyrosine/serine/threonine phosphatase activity | GO:0004725 protein tyrosine phosphatase activity |	GO:0005737 cytoplasm |
		orf19.3969		1560	W	Predicted ORF in Assemblies 19, 20 and 21	GO:0000122 negative regulation of transcription from RNA polymerase II promoter |	GO:0016566 specific transcriptional repressor activity |	GO:0000228 nuclear chromosome |
		orf19.4991	MPT5	1320	W	Protein induced during the mating process	GO:0006605 protein targeting | GO:0008104 protein localization | GO:0000321 re-entry into mitotic cell cycle after pheromone arrest | GO:0000288 nuclear-transcribed mRNA catabolic process, deadenylation-dependent decay | GO:0001308 loss of chromatin silencing during replicative cell aging | GO:0007047 cell wall organization |	GO:0003729 mRNA binding |	GO:0005737 cytoplasm |
		orf19.3751		1260	W	Predicted ORF in Assemblies 19, 20 and 21	GO:0031578 mitotic cell cycle spindle orientation checkpoint |	GO:0004672 protein kinase activity |	GO:0005935 cellular bud neck | GO:0005938 cell cortex | GO:0005816 spindle pole body |
		orf19.451	SOK1	1260	W	Transcription is induced in response to alpha pheromone in SpiderM medium	GO:0019933 cAMP-mediated signaling |		GO:0005634 nucleus |
		orf19.7436	AAF1	1260	W	Possible regulatory protein; Glu-rich domain; production in S. cerevisiae increases endothelial cell adherence and flocculence; expressed under diverse conditions, detected in yeast-form and hyphal cells; alkaline or caspofungin upregulated	GO:0044406 adhesion to host | GO:0016337 cell-cell adhesion | GO:0006355 regulation of transcription, DNA-dependent | GO:0007155 cell adhesion |		GO:0005634 nucleus | GO:0005737 cytoplasm |
		orf19.2929	GSC1	1200	C	Subunit of beta-1,3-glucan synthase; essential; gsc1 allele determines resistance/sensitivity to echinocandin antifungals; 16 predicted membrane-spanning regions; mRNA abundance declines after yeast-to-hyphal transition; fungal-specific	GO:0042493 response to drug | GO:0006075 1,3-beta-glucan biosynthetic process | GO:0031505 fungal-type cell wall organization | GO:0009405 pathogenesis | GO:0030476 ascospore wall assembly |	GO:0003843 1,3-beta-glucan synthase activity |	GO:0016021 integral to membrane | GO:0030478 actin cap | GO:0005624 membrane fraction | GO:0000148 1,3-beta-glucan synthase complex | GO:0005628 prospore membrane | GO:0005886 plasma membrane |
		orf19.4347		1200	W	Predicted ORF in Assemblies 19, 20 and 21; Hog1p-induced	GO:0000165 MAPKKK cascade | GO:0046020 negative regulation of transcription from RNA polymerase II promoter by pheromones | GO:0031138 negative regulation of conjugation with cellular fusion |	GO:0004702 receptor signaling protein serine/threonine kinase activity |	GO:0005737 cytoplasm |
		orf19.2823	RFG1	1140	W	Transcriptional regulator of filamentous growth and hyphal genes; acts in Tup1p-dependent and -independent pathways; binds DNA; has HMG domain; not transcriptionally regulated by oxygen or serum; not responsible for hypoxic repression	GO:0006357 regulation of transcription from RNA polymerase II promoter | GO:0009405 pathogenesis | GO:0030447 filamentous growth | GO:0030448 hyphal growth | GO:0000122 negative regulation of transcription from RNA polymerase II promoter | GO:0016481 negative regulation of transcription |	GO:0030528 transcription regulator activity | GO:0003700 transcription factor activity | GO:0016566 specific transcriptional repressor activity | GO:0003690 double-stranded DNA binding | GO:0008301 DNA bending activity | GO:0016564 transcription repressor activity |	GO:0000228 nuclear chromosome |
		orf19.7381		1140	W	Predicted zinc-finger protein of unknown function; not essential for viability		GO:0003700 transcription factor activity |	GO:0005634 nucleus |
		orf19.7489		1080	C	Predicted ORF in Assemblies 19, 20 and 21	GO:0009272 fungal-type cell wall biogenesis | GO:0007264 small GTPase mediated signal transduction |	GO:0005100 Rho GTPase activator activity |	GO:0005739 mitochondrion | GO:0005935 cellular bud neck |
		orf19.610	EFG1	1080	W	Transcriptional repressor; required for white-phase cell type; hyphal growth, metabolism, cell-wall gene regulator; roles in adhesion, virulence; Cph1p and Efg1p have role in host cytokine response; bHLH; binds E-box; T206 phosphorylated	GO:0030448 hyphal growth | GO:0001410 chlamydospore formation | GO:0030447 filamentous growth | GO:0007124 pseudohyphal growth | GO:0045449 regulation of transcription | GO:0006355 regulation of transcription, DNA-dependent | GO:0009405 pathogenesis | GO:0044011 single-species biofilm formation on inanimate substrate | GO:0007155 cell adhesion | GO:0000902 cell morphogenesis | GO:0000122 negative…	GO:0003700 transcription factor activity | GO:0003677 DNA binding | GO:0016564 transcription repressor activity | GO:0043565 sequence-specific DNA binding |	GO:0005634 nucleus |
		orf19.4623.3	NHP6A	1020	C	Protein described as nonhistone chromatin component; RNA abundance regulated by tyrosol and cell density; amphotericin B, caspofungin repressed; intron in 5'-UTR	GO:0045944 positive regulation of transcription from RNA polymerase II promoter | GO:0006338 chromatin remodeling | GO:0006359 regulation of transcription from RNA polymerase III promoter | GO:0006334 nucleosome assembly |	GO:0003677 DNA binding | GO:0043565 sequence-specific DNA binding | GO:0003682 chromatin binding |	GO:0000790 nuclear chromatin |
		orf19.5404	FLO9	1020	W	Protein repressed during the mating process
		orf19.1666		960	C	Predicted ORF in Assemblies 19, 20 and 21; transcription is induced in response to alpha pheromone in SpiderM medium
		orf19.5124	RBR3	960	C	Cell wall protein; expression is repressed by Rim101p
		orf19.1084	CDC39	960	W	Protein similar to S. cerevisiae Cdc39p, which is part of the CCR4-NOT transcription regulatory complex; transposon mutation affects filamentous growth	GO:0030447 filamentous growth | GO:0000122 negative regulation of transcription from RNA polymerase II promoter | GO:0007124 pseudohyphal growth | GO:0000289 nuclear-transcribed mRNA poly(A) tail shortening | GO:0000749 response to pheromone during conjugation with cellular fusion | GO:0006368 RNA elongation from RNA polymerase II promoter | GO:0051726 regulation of cell cycle | GO:0006357 regula…	GO:0000175 3'-5'-exoribonuclease activity |	GO:0030015 CCR4-NOT core complex | GO:0005737 cytoplasm |
		orf19.3984		960	W	Predicted ORF in Assemblies 19, 20 and 21; induced in core caspofungin response; increased expression observed in an ssr1 homozygous null mutant; induced by nitric oxide in yhb1 mutant
		orf19.5282		960	W	Predicted ORF in Assemblies 19, 20 and 21; decreased expression in hyphae compared to yeast-form cells; regulated by Efg1p and Efh1p; intron in 5'-UTR; transcriptionally activated by Mnl1p under weak acid stress
		orf19.647.3		960	W	ORF Predicted by Annotation Working Group
		orf19.980		960	W	Predicted ORF in Assemblies 19, 20 and 21	GO:0030036 actin cytoskeleton organization | GO:0032958 inositol phosphate biosynthetic process |	GO:0070190 inositol hexakisphosphate 1-kinase or 3-kinase activity | GO:0033187 inositol hexakisphosphate 4-kinase or 6-kinase activity | GO:0000829 inositol heptakisphosphate kinase activity |	GO:0005737 cytoplasm |
		orf19.1776		900	C	Predicted ORF in Assemblies 19, 20 and 21	GO:0015937 coenzyme A biosynthetic process |		GO:0005634 nucleus | GO:0005737 cytoplasm |
		orf19.84	CAN3	900	C	Predicted ORF in Assemblies 19, 20 and 21; expression is regulated upon white-opaque switching	GO:0015802 basic amino acid transport |	GO:0015174 basic amino acid transmembrane transporter activity |	GO:0005886 plasma membrane |
		orf19.1189		900	W	Predicted ORF in Assemblies 19, 20 and 21; transcription regulated upon yeast-hyphal switch; transcriptionally activated by Mnl1p under weak acid stress	GO:0007067 mitosis |	GO:0019237 centromeric DNA binding | GO:0008301 DNA bending activity |	GO:0000776 kinetochore |
		orf19.3073		900	W	Predicted ORF in Assemblies 19, 20 and 21
		orf19.5953		900	W	Predicted ORF in Assemblies 19, 20 and 21	GO:0042254 ribosome biogenesis | GO:0008361 regulation of cell size | GO:0006383 transcription from RNA polymerase III promoter |	GO:0003700 transcription factor activity | GO:0043565 sequence-specific DNA binding |	GO:0005634 nucleus | GO:0005737 cytoplasm |
		orf19.6834.10	TAR1	840	C	Ortholog of S. cerevisiae Tar1p, encoded within the 25S rRNA gene on the opposite strand; transcription is positively regulated by Tbf1p	GO:0043457 regulation of cellular respiration |		GO:0005739 mitochondrion |
		orf19.7359	CRZ1	840	C	Putative transcription factor; similar to S. cerevisiae calcineurin-regulated transcription factor Crz1p; mutant is fluconazole hypersensitive; likely to act downstream of calcineurin; has C2H2 zinc fingers; not required for mouse virulence	GO:0019722 calcium-mediated signaling | GO:0042493 response to drug | GO:0006355 regulation of transcription, DNA-dependent | GO:0010447 response to acidity | GO:0030448 hyphal growth | GO:0009612 response to mechanical stimulus |	GO:0003700 transcription factor activity |	GO:0005737 cytoplasm | GO:0005634 nucleus |
		orf19.4000		840	W	Putative homeodomain transcription factor; predicted ORF in Assemblies 19, 20 and 21	GO:0016036 cellular response to phosphate starvation | GO:0000105 histidine biosynthetic process | GO:0009113 purine base biosynthetic process | GO:0006350 transcription |	GO:0003700 transcription factor activity | GO:0043565 sequence-specific DNA binding | GO:0016563 transcription activator activity |	GO:0005634 nucleus |
		orf19.5736	ALS5	840	W	Adhesin; ALS family protein; highly variable; expression in S. cerevisiae causes adhesion to human epithelium, endothelium or ECM, endothelial invasiveness by endocytosis, and, at high abundance, ECM-induced aggregation; has amyloid domain	GO:0007160 cell-matrix adhesion | GO:0016337 cell-cell adhesion | GO:0044406 adhesion to host | GO:0007155 cell adhesion | GO:0030260 entry into host cell | GO:0000752 agglutination involved in conjugation with cellular fusion | GO:0043709 cell adhesion during single-species biofilm formation | GO:0043710 cell adhesion during multi-species biofilm formation |	GO:0005515 protein binding | GO:0050839 cell adhesion molecule binding | GO:0001968 fibronectin binding |	GO:0009277 fungal-type cell wall | GO:0009986 cell surface |
		orf19.1816	ALS3	780	C	Adhesin; ALS family; role in epithelial adhesion, endothelial invasiveness; allelic variation in adhesiveness; immunoprotective in mice; predicted GPI-anchor cell wall protein; macrophage, hyphal induced, pH, Nrg1p, Rfg1p, Tup1p regulated	GO:0016337 cell-cell adhesion | GO:0030260 entry into host cell | GO:0007155 cell adhesion | GO:0009405 pathogenesis | GO:0044406 adhesion to host | GO:0000752 agglutination involved in conjugation with cellular fusion | GO:0044011 single-species biofilm formation on inanimate substrate | GO:0043709 cell adhesion during single-species biofilm formation | GO:0043710 cell adhesion during multi-spec…	GO:0050839 cell adhesion molecule binding |	GO:0009277 fungal-type cell wall | GO:0009986 cell surface | GO:0030446 hyphal cell wall | GO:0030445 yeast-form cell wall | GO:0005576 extracellular region |
		orf19.1960	CLN3	780	C	G1 cyclin; depletion causes abolished budding and hyphal growth defects; likely to be essential; farnesol regulated, upregulated in biofilm; functional in S. cerevisiae; similar to S. cerevisiae Cln3p, which is a G1-specific cyclin	GO:0000079 regulation of cyclin-dependent protein kinase activity | GO:0000082 G1/S transition of mitotic cell cycle | GO:0030447 filamentous growth | GO:0051726 regulation of cell cycle | GO:0030448 hyphal growth | GO:0007114 cell budding | GO:0042493 response to drug | GO:0008361 regulation of cell size | GO:0042144 vacuole fusion, non-autophagic |	GO:0016538 cyclin-dependent protein kinase regulator activity |	GO:0005634 nucleus |
		orf19.3014	BMH1	780	C	14-3-3 protein, role in hyphal growth; possibly regulated by host interaction; sole 14-3-3 protein in C. albicans while S. cerevisiae has two 14-3-3 proteins; localizes to cell surface of yeast-form cells but not of hyphae; intron in 5'-UTR	GO:0007165 signal transduction | GO:0030447 filamentous growth | GO:0001410 chlamydospore formation | GO:0006109 regulation of carbohydrate metabolic process | GO:0000187 activation of MAPK activity | GO:0030437 ascospore formation | GO:0007124 pseudohyphal growth | GO:0006038 cell wall chitin biosynthetic process | GO:0051436 negative regulation of ubiquitin-protein ligase activity during mitoti…	GO:0003688 DNA replication origin binding |	GO:0009986 cell surface | GO:0030445 yeast-form cell wall | GO:0001950 plasma membrane enriched fraction | GO:0005634 nucleus | GO:0005886 plasma membrane |
		orf19.4432	KSP1	780	C	Predicted ORF in Assemblies 19, 20 and 21; mutation confers hypersensitivity to amphotericin B	GO:0042493 response to drug | GO:0006468 protein amino acid phosphorylation | GO:0030447 filamentous growth |	GO:0004674 protein serine/threonine kinase activity |	GO:0005634 nucleus |
		orf19.921		780	C	Predicted ORF in Assemblies 19, 20 and 21
		orf19.122	CDC20	780	W	Protein similar to S. cerevisiae Cdc20p, which is a cell-cycle regulated activator of the anaphase promoting complex; induced under Cdc5p depletion; member of conserved Mcm1p regulon; periodic mRNA expression, peak at cell-cycle G2/M phase	GO:0008054 cyclin catabolic process | GO:0007091 mitotic metaphase/anaphase transition | GO:0000070 mitotic sister chromatid segregation | GO:0000022 mitotic spindle elongation | GO:0030163 protein catabolic process | GO:0007092 activation of anaphase-promoting complex activity during mitotic cell cycle |	GO:0008047 enzyme activator activity | GO:0030674 protein binding, bridging | GO:0004842 ubiquitin-protein ligase activity |	GO:0005680 anaphase-promoting complex | GO:0033597 mitotic checkpoint complex |
		orf19.4711		780	W	Predicted ORF in Assemblies 19, 20 and 21			GO:0005737 cytoplasm |
		orf19.1619		720	C	Predicted ORF in Assemblies 19, 20 and 21	GO:0006357 regulation of transcription from RNA polymerase II promoter | GO:0045943 positive regulation of transcription from RNA polymerase I promoter | GO:0045903 positive regulation of translational fidelity | GO:0031124 mRNA 3'-end processing | GO:0018105 peptidyl-serine phosphorylation | GO:0032786 positive regulation of RNA elongation |	GO:0004693 cyclin-dependent protein kinase activity |	GO:0005844 polysome | GO:0005730 nucleolus | GO:0032806 carboxy-terminal domain protein kinase complex | GO:0005654 nucleoplasm |
		orf19.4282		720	C	Predicted ORF in Assemblies 19, 20 and 21; greater mRNA abundance observed in a cyr1 homozygous null mutant than in wild type; possibly spurious ORF (Annotation Working Group prediction)
		orf19.5026		720	C	Putative transcription factor with zinc finger DNA-binding motif	GO:0006355 regulation of transcription, DNA-dependent |	GO:0003700 transcription factor activity | GO:0043565 sequence-specific DNA binding |	GO:0005634 nucleus |
		orf19.6192		720	C	Predicted ORF in Assemblies 19, 20 and 21; Plc1p-regulated; possibly spurious ORF (Annotation Working Group prediction)
		orf19.1536		720	W	Predicted ORF in Assemblies 19, 20 and 21	GO:0006829 zinc ion transport | GO:0006749 glutathione metabolic process | GO:0006824 cobalt ion transport | GO:0006882 cellular zinc ion homeostasis | GO:0030447 filamentous growth |	GO:0005385 zinc ion transmembrane transporter activity |	GO:0000324 fungal-type vacuole |
		orf19.1806		720	W	Predicted ORF in Assemblies 19, 20 and 21; possibly spurious ORF (Annotation Working Group prediction)
		orf19.3959	SSD1	660	C	Protein with role in resistance to host antimicrobial peptides; virulence role in murine infection; functional homolog of S. cerevisiae Ssd1p, which suppresses various mutant phenotypes; constitutively expressed and not cell-cycle regulated	GO:0007049 cell cycle | GO:0009405 pathogenesis | GO:0020012 evasion or tolerance of host immune response | GO:0001302 replicative cell aging | GO:0042493 response to drug | GO:0007047 cell wall organization |	GO:0003723 RNA binding |	GO:0005737 cytoplasm |
		orf19.4123		660	C	Predicted ORF in Assemblies 19, 20 and 21	GO:0006283 transcription-coupled nucleotide-excision repair | GO:0031124 mRNA 3'-end processing | GO:0006368 RNA elongation from RNA polymerase II promoter | GO:0006310 DNA recombination | GO:0006406 mRNA export from nucleus |	GO:0003677 DNA binding |	GO:0000445 THO complex part of transcription export complex | GO:0000446 nucleoplasmic THO complex |
		orf19.5219	IRA2	660	C	Predicted ORF in Assemblies 19, 20 and 21	GO:0007265 Ras protein signal transduction | GO:0030818 negative regulation of cAMP biosynthetic process | GO:0006950 response to stress | GO:0032320 positive regulation of Ras GTPase activity | GO:0046580 negative regulation of Ras protein signal transduction |	GO:0005099 Ras GTPase activator activity |	GO:0005739 mitochondrion |
		orf19.7186	CLB4	660	C	B-type mitotic cyclin; nonessential; negative regulator of pseudohyphal growth; dispensible for mitotic exit, cytokinesis; increased CLB4 transcript detected in fkh2 mutant; farnesol-upregulated in biofilm; reduced total RNA in clb4 mutant	GO:0000082 G1/S transition of mitotic cell cycle | GO:0030447 filamentous growth | GO:0007346 regulation of mitotic cell cycle | GO:0000079 regulation of cyclin-dependent protein kinase activity | GO:0010696 positive regulation of spindle pole body separation | GO:0000086 G2/M transition of mitotic cell cycle | GO:0000084 S phase of mitotic cell cycle |	GO:0016538 cyclin-dependent protein kinase regulator activity |	GO:0005634 nucleus | GO:0005737 cytoplasm |
		orf19.915		660	C	Predicted ORF in Assemblies 19, 20 and 21
		orf19.3682	CWH8	660	W	Putative dolichyl pyrophosphate (Dol-P-P) phosphatase; ketoconazole-induced; expression is increased in a fluconazole-resistant isolate; clade-associated gene expression	GO:0008610 lipid biosynthetic process | GO:0006487 protein amino acid N-linked glycosylation |	GO:0016462 pyrophosphatase activity | GO:0047874 dolichyldiphosphatase activity |	GO:0030176 integral to endoplasmic reticulum membrane |
		orf19.6817	FCR1	660	W	Putative zinc cluster transcription factor; negative regulator of fluconazole, ketoconazole, brefeldin A resistance; transposon mutation affects filamentous growth; partially suppresses S. cerevisiae pdr1 pdr3 mutant fluconazole sensitivity	GO:0042493 response to drug | GO:0030447 filamentous growth | GO:0006355 regulation of transcription, DNA-dependent |	GO:0017076 purine nucleotide binding | GO:0003700 transcription factor activity |	GO:0005634 nucleus |
		orf19.7270		660	W	Predicted ORF in Assemblies 19, 20 and 21; possibly spurious ORF (Annotation Working Group prediction)
		orf19.4866	CPP1	600	C	MAPK phosphatase of the VH1 family; regulates Cst20p-Hst7p-Cek1p-Cph1p hyphal growth pathway; required for wild-type virulence in mouse systemic infection; C516 is active site Cys; antigenic in human thrush; more mRNA in yeast than hyphae	GO:0009405 pathogenesis | GO:0030448 hyphal growth | GO:0001402 signal transduction during filamentous growth | GO:0007165 signal transduction | GO:0000754 adaptation to pheromone during conjugation with cellular fusion | GO:0006470 protein amino acid dephosphorylation |	GO:0004725 protein tyrosine phosphatase activity | GO:0017017 MAP kinase tyrosine/serine/threonine phosphatase activity | GO:0004727 prenylated protein tyrosine phosphatase activity |	GO:0005634 nucleus | GO:0005737 cytoplasm |
		orf19.5058	SMI1	600	C	Decreased mRNA abundance observed in cyr1 homozygous null mutant hyphal cells; caspofungin repressed	GO:0006075 1,3-beta-glucan biosynthetic process | GO:0032995 regulation of fungal-type cell wall biogenesis | GO:0007346 regulation of mitotic cell cycle |		GO:0005634 nucleus | GO:0005934 cellular bud tip | GO:0043332 mating projection tip | GO:0005935 cellular bud neck | GO:0000131 incipient cellular bud site |
		orf19.581		600	C	Putative protein of unknown function, transcription is upregulated in an RHE model of oral candidiasis; predicted ORF in Assemblies 19, 20 and 21	GO:0030847 termination of RNA polymerase II transcription, poly(A)-independent |	GO:0003723 RNA binding |	GO:0005634 nucleus | GO:0000176 nuclear exosome (RNase complex) |
		orf19.2892		600	W	Predicted ORF in Assemblies 19, 20 and 21	GO:0007117 budding cell bud growth |		GO:0005623 cell |
		orf19.3153	MSS4	600	W	Phosphatidylinositol-4-phosphate 5-kinase; activity induced by phosphatidic acid (Pld1p product); associated with hyphal growth under some, not all, conditions; functional homolog of S. cerevisiae Mss4p; macrophage/pseudohyphal-repressed	GO:0007165 signal transduction | GO:0030036 actin cytoskeleton organization | GO:0046854 phosphoinositide phosphorylation |	GO:0016308 1-phosphatidylinositol-4-phosphate 5-kinase activity |	GO:0005886 plasma membrane | GO:0016020 membrane | GO:0005634 nucleus |
		orf19.3569		600	W	Predicted ORF in Assemblies 19, 20 and 21; constitutive expression independent of MTL or white-opaque status
		orf19.6705		600	W	Putative guanyl nucleotide exchange factor with Sec7 domain; transcriptionally regulated upon yeast-hyphal switch; filament induced; regulated by Nrg1p, Tup1p; shows Mob2p-dependent hyphal regulation	GO:0051666 actin cortical patch localization | GO:0008104 protein localization | GO:0030447 filamentous growth |	GO:0005085 guanyl-nucleotide exchange factor activity | GO:0005086 ARF guanyl-nucleotide exchange factor activity |	GO:0005934 cellular bud tip | GO:0005737 cytoplasm | GO:0005935 cellular bud neck |
		orf19.1064	ACS2	540	C	Probable acetyl-CoA synthetase, similar to known fungal acetyl-CoA synthetases; antigenic during murine systemic infection; antigenic in human; upregulated by Efg1p; macrophage-induced protein; soluble protein in hyphae	GO:0006083 acetate metabolic process | GO:0006085 acetyl-CoA biosynthetic process | GO:0016573 histone acetylation |	GO:0003987 acetate-CoA ligase activity |	GO:0005625 soluble fraction | GO:0005829 cytosol | GO:0005634 nucleus |
		orf19.4593	RGA2	540	C	Putative GTPase-activating protein (GAP) for Rho-type GTPase Cdc42p; involved in cell signaling pathways that control cell polarity; similar to S. cerevisiae Rga2p; induced upon low-level peroxide stress	GO:0000753 cellular morphogenesis during conjugation with cellular fusion | GO:0030448 hyphal growth | GO:0007264 small GTPase mediated signal transduction | GO:0030010 establishment of cell polarity | GO:0007118 budding cell apical bud growth | GO:0007124 pseudohyphal growth | GO:0000750 pheromone-dependent signal transduction involved in conjugation with cellular fusion | GO:0007015 actin filam…	GO:0004871 signal transducer activity | GO:0005100 Rho GTPase activator activity |	GO:0000142 cellular bud neck contractile ring | GO:0030427 site of polarized growth | GO:0032177 cellular bud neck split septin rings |
		orf19.1358	GCN4	540	W	Transcriptional activator of general amino acid control response; required for Efg1p-dependent pseudohyphal filament induction by amino acid starvation but not by serum; upregulated in the presence of human whole blood or PMN cells	GO:0045944 positive regulation of transcription from RNA polymerase II promoter | GO:0030447 filamentous growth | GO:0044011 single-species biofilm formation on inanimate substrate | GO:0042594 response to starvation | GO:0030448 hyphal growth | GO:0006357 regulation of transcription from RNA polymerase II promoter | GO:0008652 cellular amino acid biosynthetic process | GO:0006355 regulation of t…	GO:0016563 transcription activator activity | GO:0003700 transcription factor activity | GO:0043565 sequence-specific DNA binding |	GO:0005634 nucleus |
		orf19.1490	MSB2	540	W	Mucin family member, possible sensor of cell wall damage; required for Cek1p phosphorylation in response to cell wall stress; transcription is negatively regulated by Rim101p	GO:0007232 osmosensory signaling pathway via Sho1 osmosensor | GO:0001402 signal transduction during filamentous growth | GO:0030010 establishment of cell polarity | GO:0006972 hyperosmotic response | GO:0090033 positive regulation of filamentous growth | GO:0007047 cell wall organization |	GO:0005034 osmosensor activity |	GO:0030427 site of polarized growth | GO:0005887 integral to plasma membrane | GO:0005576 extracellular region |
		orf19.1853	HHT2	540	W	Protein described as histone H3; farnesol regulated	GO:0006333 chromatin assembly or disassembly | GO:0010526 negative regulation of transposition, RNA-mediated |	GO:0003677 DNA binding |	GO:0000786 nucleosome | GO:0005634 nucleus |
		orf19.1923	RRN3	540	W	Predicted ORF in Assemblies 19, 20 and 21; caspofungin induced, flucytosine repressed; downregulated in core stress response; decreased expression in response to prostaglandins	GO:0006360 transcription from RNA polymerase I promoter |	GO:0003701 RNA polymerase I transcription factor activity |	GO:0000120 RNA polymerase I transcription factor complex | GO:0005730 nucleolus |
		orf19.2881	MNN4	540	W	Protein required for normal mannosylphosphorylation of oligosaccharides linked to cell wall proteins, not required for virulence or kidney colonization in mouse systemic infection or for normal interaction with macrophages	GO:0000032 cell wall mannoprotein biosynthetic process | GO:0009405 pathogenesis |
		orf19.362	TLO9	540	W	Member of a family of telomere-proximal genes of unknown function
		orf19.3854		540	W	Protein similar to S. cerevisiae Sat4p; amphotericin B induced; clade-associated gene expression	GO:0030003 cellular cation homeostasis | GO:0000082 G1/S transition of mitotic cell cycle |	GO:0004672 protein kinase activity |
		orf19.396	EAF6	540	W	Subunit of the NuA4 histone acetyltransferase complex	GO:0016573 histone acetylation |	GO:0043166 H4/H2 histone acetyltransferase activity |	GO:0035267 NuA4 histone acetyltransferase complex |
		orf19.4438	RME1	540	W	Protein similar to S. cerevisiae meiotic regulator Rme1p; white-specific transcription; upregulation correlates with clinical development of fluconazole resistance; transcription is not regulated during rat oral infection	GO:0007126 meiosis |	GO:0003700 transcription factor activity |	GO:0005634 nucleus |
		orf19.4513		540	W	Protein not essential for viability; possibly spurious ORF (Annotation Working Group prediction)
		orf19.4670	CAS5	540	W	Putative zinc finger transcription factor; cell wall damage response; required for wild-type transcriptional response to caspofungin; mutant caspofungin hypersensitive; downregulated in core stress response; avirulent, reduced CFU in mice	GO:0006355 regulation of transcription, DNA-dependent | GO:0042493 response to drug | GO:0031505 fungal-type cell wall organization | GO:0006357 regulation of transcription from RNA polymerase II promoter | GO:0009405 pathogenesis | GO:0030448 hyphal growth |	GO:0003700 transcription factor activity | GO:0030528 transcription regulator activity |	GO:0005634 nucleus |
		orf19.4952.1		540	W	ORF Predicted by Annotation Working Group		GO:0003755 peptidyl-prolyl cis-trans isomerase activity | GO:0005528 FK506 binding |	GO:0005789 endoplasmic reticulum membrane |
		orf19.5160		540	W	Predicted ORF in Assemblies 19, 20 and 21; similar to S. cerevisiae Sap185p and Sap190p, which are involved in regulation of the cell-cycle phosphatase Sit4p	GO:0016311 dephosphorylation | GO:0031929 TOR signaling pathway | GO:0002098 tRNA wobble uridine modification | GO:0000082 G1/S transition of mitotic cell cycle |	GO:0019888 protein phosphatase regulator activity | GO:0004722 protein serine/threonine phosphatase activity |	GO:0005737 cytoplasm |
		orf19.5393		540	W	Putative cysteine sulfinate decarboxylase; transcription is positively regulated by Tbf1p
		orf19.7466	ACC1	540	W	Protein with similarity to acetyl-coenzyme-A carboxylases; regulated by Efg1p; amphotericin B repressed; caspofungin repressed; intron in 5'-UTR	GO:0006998 nuclear envelope organization | GO:0006633 fatty acid biosynthetic process | GO:0006606 protein import into nucleus |	GO:0003989 acetyl-CoA carboxylase activity | GO:0004075 biotin carboxylase activity |	GO:0005829 cytosol | GO:0005739 mitochondrion | GO:0005789 endoplasmic reticulum membrane |
		orf19.1607	ALR1	480	C	Putative transporter of divalent cations; hyphal-induced expression; fungal-specific (no human or murine homolog)	GO:0015693 magnesium ion transport |	GO:0015082 di-, tri-valent inorganic cation transmembrane transporter activity |	GO:0005886 plasma membrane |
		orf19.2623	ECM22	480	C	Putative transcription factor with zinc cluster DNA-binding motif	GO:0016126 sterol biosynthetic process | GO:0006355 regulation of transcription, DNA-dependent |	GO:0003702 RNA polymerase II transcription factor activity | GO:0003700 transcription factor activity |	GO:0005634 nucleus | GO:0005737 cytoplasm |
		orf19.391	UPC2	480	C	Transcriptional regulator of ergosterol biosynthetic genes and sterol uptake; binds ERG2 promoter; has Zn(2)-Cys(6) binuclear cluster; induced upon ergosterol depletion, by azoles, anaerobicity; macrophage/pseudohyphal-repressed	GO:0016125 sterol metabolic process | GO:0008204 ergosterol metabolic process | GO:0045944 positive regulation of transcription from RNA polymerase II promoter | GO:0016481 negative regulation of transcription | GO:0016126 sterol biosynthetic process |	GO:0003702 RNA polymerase II transcription factor activity | GO:0003700 transcription factor activity | GO:0016564 transcription repressor activity |	GO:0005634 nucleus | GO:0016021 integral to membrane | GO:0048471 perinuclear region of cytoplasm |
		orf19.4381	VTC3	480	C	Putative polyphosphate synthetase; downregulated in core caspofungin response; Hog1p-induced; transcription is opaque-specific; fungal-specific (no human or murine homolog)	GO:0016237 microautophagy | GO:0008104 protein localization | GO:0007034 vacuolar transport | GO:0042144 vacuole fusion, non-autophagic |		GO:0033254 vacuolar transporter chaperone complex | GO:0005783 endoplasmic reticulum | GO:0005774 vacuolar membrane |
		orf19.4772	SSU81	480	C	Predicted adaptor protein involved in activation of MAP kinase-dependent signaling pathways; links response to oxidative stress to morphogenesis and cell wall biosynthesis; caspofungin repressed	GO:0000902 cell morphogenesis | GO:0007047 cell wall organization | GO:0006979 response to oxidative stress | GO:0007232 osmosensory signaling pathway via Sho1 osmosensor | GO:0007124 pseudohyphal growth | GO:0090033 positive regulation of filamentous growth | GO:0009272 fungal-type cell wall biogenesis |	GO:0005034 osmosensor activity |	GO:0005886 plasma membrane | GO:0043332 mating projection tip |
		orf19.556		480	C	Predicted ORF in Assemblies 19, 20 and 21; regulated by Ssn6p; possibly spurious ORF (Annotation Working Group prediction)
		orf19.5799		480	C	Predicted ORF in Assemblies 19, 20 and 21
		orf19.5858	EGD2	480	C	Predicted ORF in Assemblies 19, 20 and 21; soluble protein in hyphae; macrophage/pseudohyphal-induced; protein level decreased in stationary phase cultures	GO:0006461 protein complex assembly | GO:0051083 'de novo' cotranslational protein folding |	GO:0080025 phosphatidylinositol-3,5-bisphosphate binding | GO:0051082 unfolded protein binding | GO:0032266 phosphatidylinositol 3-phosphate binding | GO:0070300 phosphatidic acid binding | GO:0070273 phosphatidylinositol-4-phosphate binding |	GO:0005625 soluble fraction | GO:0005854 nascent polypeptide-associated complex |
		orf19.1052		480	W	Predicted histone H2B	GO:0006333 chromatin assembly or disassembly |	GO:0003677 DNA binding |	GO:0000786 nucleosome |
		orf19.1750		480	W	Predicted ORF in Assemblies 19, 20 and 21; similar to mammalian SR-like RNA splicing factor; gene has intron; significant changes made to ORF with coordinate updates (see Locus History)
		orf19.1756	GPD1	480	W	Protein similar to S. cerevisiae glycerol-3-phosphate dehydrogenase (enzyme of glycerol biosynthesis); biofilm-induced expression; regulated by Efg1p; regulated by Tsa1p, Tsa1Bp under H2O2 stress conditions	GO:0006071 glycerol metabolic process | GO:0006973 intracellular accumulation of glycerol | GO:0006116 NADH oxidation |	GO:0004367 glycerol-3-phosphate dehydrogenase (NAD+) activity |	GO:0005829 cytosol | GO:0005777 peroxisome |
		orf19.1769		480	W	Predicted ORF in Assemblies 19, 20 and 21	GO:0006457 protein folding | GO:0007329 positive regulation of transcription from RNA polymerase II promoter by pheromones |	GO:0031683 G-protein beta/gamma-subunit binding | GO:0003779 actin binding |	GO:0005737 cytoplasm |
		orf19.1880	HEM15	480	W	Putative ferrochelatase involved in heme biosynthesis; transcription is not regulated by iron levels and is also not affected by a yfh1 null mutation	GO:0006783 heme biosynthetic process |	GO:0004325 ferrochelatase activity |	GO:0005743 mitochondrial inner membrane |
		orf19.2178.1		480	W	ORF added to Assembly 21 based on comparative genome analysis
		orf19.2665	MSN5	480	W	Predicted ORF in Assemblies 19, 20 and 21	GO:0006611 protein export from nucleus |	GO:0008262 importin-alpha export receptor activity |	GO:0005634 nucleus |
		orf19.2844		480	W	Predicted ORF in Assemblies 19, 20 and 21; induced in core caspofungin response	GO:0006896 Golgi to vacuole transport |	GO:0030276 clathrin binding |	GO:0030121 AP-1 adaptor complex |
		orf19.4437		480	W	Predicted ORF in Assemblies 19, 20 and 21	GO:0016584 nucleosome positioning | GO:0045944 positive regulation of transcription from RNA polymerase II promoter | GO:0006354 RNA elongation | GO:0006338 chromatin remodeling |	GO:0016887 ATPase activity | GO:0003677 DNA binding | GO:0031491 nucleosome binding |	GO:0016587 ISW1 complex |
		orf19.4488		480	W	Predicted ORF in Assemblies 19, 20 and 21	GO:0045893 positive regulation of transcription, DNA-dependent | GO:0043044 ATP-dependent chromatin remodeling |	GO:0016251 general RNA polymerase II transcription factor activity |	GO:0016514 SWI/SNF complex |
		orf19.4502		480	W	Predicted ORF in Assemblies 19, 20 and 21	GO:0006364 rRNA processing | GO:0045898 regulation of RNA polymerase II transcriptional preinitiation complex assembly | GO:0042790 transcription of nuclear rRNA large RNA polymerase I transcript | GO:0006357 regulation of transcription from RNA polymerase II promoter |	GO:0000182 rDNA binding | GO:0016887 ATPase activity | GO:0017025 TATA-binding protein binding |	GO:0005739 mitochondrion | GO:0000228 nuclear chromosome |
		orf19.4952		480	W	Predicted ORF in Assemblies 19, 20 and 21
		orf19.5015	MYO2	480	W	Class V myosin; nonessential; required for wild-type actin cytoskeletal polarity, nuclear organization and migration, and hyphal growth; sole class V myosin in C. albicans; conserved myosin ATPase and tail domains	GO:0040023 establishment of nucleus localization | GO:0006997 nucleus organization | GO:0030448 hyphal growth | GO:0007163 establishment or maintenance of cell polarity | GO:0030036 actin cytoskeleton organization | GO:0006897 endocytosis | GO:0030050 vesicle transport along actin filament | GO:0007118 budding cell apical bud growth | GO:0000001 mitochondrion inheritance | GO:0045033 peroxisome i…	GO:0003774 motor activity | GO:0000146 microfilament motor activity | GO:0051015 actin filament binding | GO:0005516 calmodulin binding |	GO:0016461 unconventional myosin complex | GO:0030478 actin cap | GO:0043332 mating projection tip | GO:0005934 cellular bud tip | GO:0031982 vesicle | GO:0031941 filamentous actin | GO:0000329 fungal-type vacuole membrane | GO:0032432 actin filament bundle | GO:0005935 cellular bud neck | GO:0000131 incipient cellular bud site |
		orf19.5073	DPM1	480	W	Protein with similarity to S. cerevisiae Dpm1p, which is dolichol phosphate mannose synthase; filament induced; Tup1p-regulated	GO:0006493 protein amino acid O-linked glycosylation | GO:0006487 protein amino acid N-linked glycosylation | GO:0006506 GPI anchor biosynthetic process |	GO:0004582 dolichyl-phosphate beta-D-mannosyltransferase activity |	GO:0005783 endoplasmic reticulum | GO:0005886 plasma membrane |
		orf19.5288.1		480	W	ORF added to Assembly 21 based on comparative genome analysis
		orf19.5626		480	W	Predicted ORF in Assemblies 19, 20 and 21; Plc1p-regulated; transcriptionally activated by Mnl1p under weak acid stress
		orf19.6276		480	W	Predicted ORF in Assemblies 19, 20 and 21
		orf19.6494	WHI3	480	W	Predicted ORF in Assemblies 19, 20 and 21; induced during infection of murine kidney, compared to growth in vitro; has murine homolog	GO:0051220 cytoplasmic sequestering of protein | GO:0007124 pseudohyphal growth | GO:0001403 invasive growth in response to glucose limitation |	GO:0003723 RNA binding |	GO:0005737 cytoplasm |
		orf19.6798	SSN6	480	W	Functional homolog of S. cerevisiae Cyc8p/Ssn6p; Ssn6p and Tup1p regulate distinct sets of genes; hyphal growth regulator; overexpression or mutation causes avirulence in mouse IV infection; TPR motifs; repressed during hyphal growth	GO:0000122 negative regulation of transcription from RNA polymerase II promoter | GO:0030448 hyphal growth | GO:0009405 pathogenesis | GO:0006350 transcription | GO:0006338 chromatin remodeling | GO:0016584 nucleosome positioning |	GO:0016564 transcription repressor activity | GO:0003714 transcription corepressor activity | GO:0016565 general transcriptional repressor activity | GO:0003713 transcription coactivator activity |	GO:0017053 transcriptional repressor complex |
		orf19.7047	RTF1	480	W	Protein induced during the mating process	GO:0010390 histone monoubiquitination | GO:0010526 negative regulation of transposition, RNA-mediated | GO:0006368 RNA elongation from RNA polymerase II promoter | GO:0016571 histone methylation |	GO:0016944 RNA polymerase II transcription elongation factor activity |	GO:0016593 Cdc73/Paf1 complex |
		orf19.7203		480	W	Predicted ORF in Assemblies 19, 20 and 21	GO:0006412 translation |	GO:0000048 peptidyltransferase activity | GO:0003735 structural constituent of ribosome |	GO:0005762 mitochondrial large ribosomal subunit |
		orf19.7527		480	W	Predicted ORF in Assemblies 19, 20 and 21
		orf19.7610	PTP3	480	W	Protein not essential for viability; similar to S. cerevisiae Ptp3p, which is a protein tyrosine phosphatase; hyphal induced; alkaline upregulated; regulated by Efg1p, Ras1p, cAMP pathways	GO:0000750 pheromone-dependent signal transduction involved in conjugation with cellular fusion | GO:0000173 inactivation of MAPK activity involved in osmosensory signaling pathway | GO:0006470 protein amino acid dephosphorylation |	GO:0004725 protein tyrosine phosphatase activity |	GO:0005634 nucleus | GO:0005737 cytoplasm |
		orf19.1956		420	C	Predicted ORF in Assemblies 19, 20 and 21	GO:0007131 reciprocal meiotic recombination |
		orf19.20	RTS1	420	C	Transcription is regulated upon yeast-hyphal switch	GO:0006412 translation | GO:0051754 meiotic sister chromatid cohesion, centromeric |		GO:0000159 protein phosphatase type 2A complex | GO:0000780 condensed nuclear chromosome, centromeric region | GO:0005816 spindle pole body | GO:0005935 cellular bud neck |
		orf19.2005	REG1	420	C	Predicted ORF in Assemblies 19, 20 and 21; macrophage/pseudohyphal-induced; possibly transcriptionally regulated upon hyphal formation	GO:0000122 negative regulation of transcription from RNA polymerase II promoter | GO:0005977 glycogen metabolic process | GO:0006109 regulation of carbohydrate metabolic process | GO:0007039 vacuolar protein catabolic process |		GO:0000164 protein phosphatase type 1 complex | GO:0005737 cytoplasm |
		orf19.3219		420	C	Predicted ORF in Assemblies 19, 20 and 21	GO:0015992 proton transport |
		orf19.4890	CLA4	420	C	S/T kinase of Ste20p family; required for wild-type filamentous growth and for wild-type organ colonization and virulence in mouse systemic infection; role in chlamydospore formation; functional homolog of S. cerevisiae Cla4p	GO:0007163 establishment or maintenance of cell polarity | GO:0009405 pathogenesis | GO:0030448 hyphal growth | GO:0006468 protein amino acid phosphorylation | GO:0000910 cytokinesis | GO:0007118 budding cell apical bud growth | GO:0007266 Rho protein signal transduction | GO:0001410 chlamydospore formation | GO:0007096 regulation of exit from mitosis | GO:0019236 response to pheromone | GO:00000…	GO:0004674 protein serine/threonine kinase activity |	GO:0030478 actin cap | GO:0000324 fungal-type vacuole | GO:0005933 cellular bud |
		orf19.5136		420	C	Predicted ORF in Assemblies 19, 20 and 21			GO:0005634 nucleus | GO:0005737 cytoplasm |
		orf19.6114		420	C	Predicted ORF in Assemblies 19, 20 and 21
		orf19.6638	PTC4	420	C	Protein described as a serine/threonine phosphatase, type PP2C; decreased expression in hyphae compared to yeast-form cells		GO:0004722 protein serine/threonine phosphatase activity |	GO:0005737 cytoplasm |
		orf19.7304		420	C	Predicted ORF in Assemblies 19, 20 and 21		GO:0003843 1,3-beta-glucan synthase activity |
		orf19.1097	ALS2	420	W	ALS family protein; role in adhesion, biofilm formation, germ tube induction; expressed at infection of human buccal epithelial cells; putative GPI-anchor; induced by ketoconazole, low iron and at cell wall regeneration; regulated by Sfu1p	GO:0016337 cell-cell adhesion | GO:0044011 single-species biofilm formation on inanimate substrate | GO:0009405 pathogenesis | GO:0030448 hyphal growth | GO:0044406 adhesion to host | GO:0000128 flocculation |	GO:0030246 carbohydrate binding |	GO:0009277 fungal-type cell wall | GO:0009986 cell surface |
		orf19.1244	GYP2	420	W	Predicted ORF in Assemblies 19, 20 and 21	GO:0006886 intracellular protein transport |	GO:0005097 Rab GTPase activator activity |	GO:0005625 soluble fraction | GO:0005737 cytoplasm |
		orf19.1352		420	W	Predicted ORF in Assemblies 19, 20 and 21	GO:0045039 protein import into mitochondrial inner membrane |	GO:0008565 protein transporter activity |	GO:0005744 mitochondrial inner membrane presequence translocase complex | GO:0042721 mitochondrial inner membrane protein insertion complex | GO:0005886 plasma membrane |
		orf19.2534	PIN4	420	W	Protein with similarity to S. cerevisiae Pin4p; transposon mutation affects filamentous growth	GO:0030447 filamentous growth | GO:0000086 G2/M transition of mitotic cell cycle | GO:0000077 DNA damage checkpoint |		GO:0005737 cytoplasm |
		orf19.3354		420	W	Predicted ORF in Assemblies 19, 20 and 21		GO:0003735 structural constituent of ribosome |	GO:0030686 90S preribosome | GO:0022627 cytosolic small ribosomal subunit |
		orf19.3428		420	W	Predicted ORF in Assemblies 19, 20 and 21	GO:0006338 chromatin remodeling |	GO:0016887 ATPase activity | GO:0003677 DNA binding | GO:0031491 nucleosome binding | GO:0005515 protein binding |	GO:0016587 ISW1 complex |
		orf19.3649		420	W	Predicted ORF in Assemblies 19, 20 and 21	GO:0006412 translation |	GO:0000774 adenyl-nucleotide exchange factor activity |	GO:0022626 cytosolic ribosome |
		orf19.3680	2010-09-07	420	W	Septin, required for wild-type invasive growth in vitro but not required for virulence in a mouse model of systemic infection; localizes to hyphal septum or bud neck; Asn-rich; aberrant gel mobility	GO:0030448 hyphal growth | GO:0000910 cytokinesis |	GO:0005200 structural constituent of cytoskeleton |	GO:0030428 cell septum | GO:0005935 cellular bud neck | GO:0005940 septin ring | GO:0043332 mating projection tip |
		orf19.3997	ADH1	420	W	Alcohol dehydrogenase; at yeast-form but not hyphal cell surface; soluble in hyphae; immunogenic in human or mouse; complements S. cerevisiae adh1 adh2 adh3 mutation; regulated by growth phase, carbon source; fluconazole-, farnesol-induced	GO:0006096 glycolysis | GO:0044416 induction by symbiont of host defense response | GO:0051701 interaction with host | GO:0006113 fermentation | GO:0042710 biofilm formation |	GO:0004022 alcohol dehydrogenase (NAD) activity | GO:0005515 protein binding |	GO:0005737 cytoplasm | GO:0005576 extracellular region | GO:0009986 cell surface | GO:0009277 fungal-type cell wall | GO:0030445 yeast-form cell wall | GO:0005739 mitochondrion | GO:0030446 hyphal cell wall | GO:0005625 soluble fraction | GO:0005759 mitochondrial matrix | GO:0005886 plasma membrane |
		orf19.4698	PTC8	420	W	Predicted type 2C protein phosphatase, serine/threonine-specific; required for hyphal growth; induced under stress	GO:0030448 hyphal growth | GO:0006470 protein amino acid dephosphorylation |	GO:0004722 protein serine/threonine phosphatase activity |
		orf19.5071	NRP1	420	W	Predicted ORF in Assemblies 19, 20 and 21; fungal-specific (no human or murine homolog)			GO:0010494 stress granule |
		orf19.6458.1		420	W	ORF Predicted by Annotation Working Group	GO:0033962 cytoplasmic mRNA processing body assembly | GO:0000398 nuclear mRNA splicing, via spliceosome |	GO:0003723 RNA binding | GO:0031202 RNA splicing factor activity, transesterification mechanism |	GO:0005732 small nucleolar ribonucleoprotein complex | GO:0005730 nucleolus | GO:0005688 U6 snRNP | GO:0046540 U4/U6 x U5 tri-snRNP complex | GO:0000932 cytoplasmic mRNA processing body |
		orf19.7053	GAC1	420	W	Protein described as similar to regulatory subunit of serine/threonine phosphoprotein phosphatase 1; fluconazole-induced; caspofungin repressed; transcriptionally activated by Mnl1p under weak acid stress; regulated by Nrg1p, Tup1p	GO:0009408 response to heat | GO:0000122 negative regulation of transcription from RNA polymerase II promoter | GO:0007094 mitotic cell cycle spindle assembly checkpoint | GO:0007126 meiosis | GO:0005977 glycogen metabolic process | GO:0005979 regulation of glycogen biosynthetic process |	GO:0008599 protein phosphatase type 1 regulator activity |	GO:0000164 protein phosphatase type 1 complex |
		orf19.7592	FAA4	420	W	Predicted acyl CoA synthase	GO:0006629 lipid metabolic process | GO:0006499 N-terminal protein myristoylation | GO:0006869 lipid transport |	GO:0004467 long-chain-fatty-acid-CoA ligase activity |	GO:0005811 lipid particle |
		orf19.797	BAT21	420	W	Protein described as a branched chain amino acid aminotransferase; regulated by Gcn4p, Gcn2p; induced in response to amino acid starvation (3-aminotriazole treatment)	GO:0009083 branched chain family amino acid catabolic process | GO:0009082 branched chain family amino acid biosynthetic process |	GO:0004084 branched-chain-amino-acid transaminase activity |	GO:0005634 nucleus | GO:0005737 cytoplasm |
		orf19.1277		360	C	Predicted ORF in Assemblies 19, 20 and 21; repressed by Rgt1p
		orf19.1397		360	C	Predicted ORF in Assemblies 19, 20 and 21	GO:0016126 sterol biosynthetic process |	GO:0009055 electron carrier activity |	GO:0005792 microsome |
		orf19.2272		360	C	Predicted ORF in Assemblies 19, 20 and 21
		orf19.2356	CRZ2	360	C	Putative transcription factor; zinc finger; similar to S. cerevisiae Crz1p; homozygous crz1, not crz2, null mutation suppresses fluconazole resistance of homozygous cka2 null (defective in CK2 kinase ); Rim101p-downregulated at pH 8	GO:0006355 regulation of transcription, DNA-dependent | GO:0010447 response to acidity |	GO:0003700 transcription factor activity |
		orf19.2559	CDC4	360	C	F-box subunit of SCF(CDC4) ubiquitin ligase; functional homolog of S. cerevisiae Cdc4p; mutation or depletion causes hyperfilamentation; nonessential; Sol1p is a substrate of SCF-Cdc4p	GO:0030447 filamentous growth | GO:0042787 protein ubiquitination during ubiquitin-dependent protein catabolic process | GO:0000086 G2/M transition of mitotic cell cycle | GO:0000082 G1/S transition of mitotic cell cycle | GO:0007126 meiosis | GO:0031146 SCF-dependent proteasomal ubiquitin-dependent protein catabolic process |	GO:0005515 protein binding | GO:0004842 ubiquitin-protein ligase activity |	GO:0043224 nuclear SCF ubiquitin ligase complex | GO:0016363 nuclear matrix |
		orf19.2608	ADH5	360	C	Putative alcohol dehydrogenase; soluble protein in hyphae; expression is regulated upon white-opaque switching; fluconazole-induced; antigenic during murine systemic infection; regulated by Nrg1p, Tup1p; macrophage-downregulated protein	GO:0006113 fermentation | GO:0006067 ethanol metabolic process | GO:0042710 biofilm formation |	GO:0004022 alcohol dehydrogenase (NAD) activity |	GO:0005625 soluble fraction | GO:0005737 cytoplasm |
		orf19.2877	PDC11	360	C	Protein similar to pyruvate decarboxylase; antigenic; at hyphal cell surface, not yeast-form cells; soluble in hyphae; regulated by Gcn4p, Efg1p, Efh1p; fluconazole-, farnesol-, biofilm-induced; repressed upon amino acid starvation	GO:0006569 tryptophan catabolic process | GO:0000949 aromatic amino acid family catabolic process to alcohol via Ehrlich pathway | GO:0019655 glucose catabolic process to ethanol | GO:0006559 L-phenylalanine catabolic process | GO:0006090 pyruvate metabolic process |	GO:0004737 pyruvate decarboxylase activity |	GO:0009986 cell surface | GO:0030446 hyphal cell wall | GO:0005625 soluble fraction | GO:0005829 cytosol | GO:0005634 nucleus | GO:0005886 plasma membrane |
		orf19.3226		360	C	Predicted ORF in Assemblies 19, 20 and 21	GO:0032366 intracellular sterol transport |		GO:0000328 fungal-type vacuole lumen |
		orf19.3302		360	C	Predicted ORF in Assemblies 19, 20 and 21; transcription downregulated upon yeast-hyphal switch; transcriptionally activated by Mnl1p under weak acid stress	GO:0000122 negative regulation of transcription from RNA polymerase II promoter | GO:0005979 regulation of glycogen biosynthetic process |		GO:0005737 cytoplasm |
		orf19.3501		360	C	Predicted ORF in Assemblies 19, 20 and 21; Hog1p-downregulated	GO:0030011 maintenance of cell polarity |		GO:0043332 mating projection tip | GO:0005934 cellular bud tip | GO:0005737 cytoplasm | GO:0005935 cellular bud neck | GO:0000131 incipient cellular bud site |
		orf19.4054	CTA24	360	C	Putative transcriptional activator, downregulated by Efg1p; member of a family of telomere-proximal genes; transcription is upregulated in an RHE model of oral candidiasis	GO:0045893 positive regulation of transcription, DNA-dependent |	GO:0016563 transcription activator activity |
		orf19.4433	CPH1	360	C	Transcription factor required for mating and hyphal growth on solid media; with Efg1p required for host cytokine response; in filamentation pathway with Ess1p and Czf1p; regulates genes of galactose metabolism	GO:0000747 conjugation with cellular fusion | GO:0030448 hyphal growth | GO:0007165 signal transduction | GO:0030447 filamentous growth | GO:0045449 regulation of transcription | GO:0009405 pathogenesis | GO:0044011 single-species biofilm formation on inanimate substrate | GO:0007329 positive regulation of transcription from RNA polymerase II promoter by pheromones | GO:0001403 invasive growth in…	GO:0003700 transcription factor activity | GO:0003677 DNA binding |	GO:0005634 nucleus |
		orf19.4457	BNI4	360	C	Protein required for wild-type cell wall chitin distribution, morphology, hyphal growth; not essential; similar to S. cerevisiae Bni4p (targeting subunit for Glc7p phosphatase, involved in bud-neck localization of chitin synthase III)	GO:0030447 filamentous growth | GO:0008105 asymmetric protein localization | GO:0006031 chitin biosynthetic process | GO:0000917 barrier septum formation |	GO:0005515 protein binding |	GO:0000142 cellular bud neck contractile ring | GO:0005935 cellular bud neck | GO:0005940 septin ring | GO:0000131 incipient cellular bud site |
		orf19.5069		360	C	Predicted ORF in Assemblies 19, 20 and 21
		orf19.5292	AXL2	360	C	Protein not essential for viability; similar to S. cerevisiae Axl2p, which is a plasma membrane protein involved in determination of budding pattern; O-glycosylated by Pmt4p	GO:0007120 axial cellular bud site selection |		GO:0005940 septin ring | GO:0005887 integral to plasma membrane | GO:0005935 cellular bud neck |
		orf19.5406		360	C	Predicted ORF in Assemblies 19, 20 and 21	GO:0006950 response to stress | GO:0030447 filamentous growth |	GO:0004721 phosphoprotein phosphatase activity |	GO:0005886 plasma membrane |
		orf19.6594	PLB3	360	C	Putative secreted phospholipase B; similar to S. cerevisiae Plb3p; putative GPI-anchor; fungal-specific (no human or murine homolog); transcription is positively regulated by Tbf1p	GO:0006660 phosphatidylserine catabolic process | GO:0030384 phosphoinositide metabolic process |	GO:0004622 lysophospholipase activity |	GO:0009986 cell surface | GO:0001950 plasma membrane enriched fraction | GO:0009277 fungal-type cell wall | GO:0005576 extracellular region | GO:0046658 anchored to plasma membrane |
		orf19.7221	SET3	360	C	Protein similar to S. cerevisiae Set3p, which is an NAD-dependent histone deacetylase; transposon mutation affects filamentous growth	GO:0030447 filamentous growth | GO:0016575 histone deacetylation | GO:0045835 negative regulation of meiosis | GO:0048869 cellular developmental process |	GO:0045129 NAD-independent histone deacetylase activity | GO:0017136 NAD-dependent histone deacetylase activity | GO:0035064 methylated histone residue binding |	GO:0034967 Set3 complex | GO:0070210 Rpd3L-Expanded complex |
		orf19.7367	UBP1	360	C	Protein described as ubiquitin carboxyl-1-terminal hydrolase	GO:0016579 protein deubiquitination |	GO:0004843 ubiquitin-specific protease activity |	GO:0005783 endoplasmic reticulum |
		orf19.7368		360	C	Predicted ORF in Assemblies 19, 20 and 21	GO:0006397 mRNA processing | GO:0000184 nuclear-transcribed mRNA catabolic process, nonsense-mediated decay | GO:0034063 stress granule assembly | GO:0043488 regulation of mRNA stability |	GO:0003729 mRNA binding |	GO:0010494 stress granule | GO:0030530 heterogeneous nuclear ribonucleoprotein complex |
		orf19.7622	SPT3	360	C	Functional homolog of S. cerevisiae Spt3p; required for virulence in mouse systemic infection; homozygous null mutant is hyperfilamentous	GO:0009405 pathogenesis | GO:0030447 filamentous growth | GO:0016573 histone acetylation | GO:0007124 pseudohyphal growth | GO:0032569 gene-specific transcription from RNA polymerase II promoter | GO:0001403 invasive growth in response to glucose limitation |	GO:0003712 transcription cofactor activity |	GO:0000124 SAGA complex | GO:0046695 SLIK (SAGA-like) complex |
		orf19.767	ERG3	360	C	C-5 sterol desaturase; introduces C-5(6) double bond into episterol in ergosterol biosynthesis; clinically-isolated homozygous null mutants show azole resistance, defects in hyphal growth and virulence; Efg1p-repressed; fluconazole-induced	GO:0006696 ergosterol biosynthetic process | GO:0042493 response to drug | GO:0030448 hyphal growth | GO:0009405 pathogenesis | GO:0006897 endocytosis |	GO:0000248 C-5 sterol desaturase activity |	GO:0005783 endoplasmic reticulum | GO:0005886 plasma membrane |
		orf19.1137		360	W	Predicted ORF in Assemblies 19, 20 and 21	GO:0006235 dTTP biosynthetic process | GO:0006227 dUDP biosynthetic process | GO:0006281 DNA repair | GO:0006233 dTDP biosynthetic process | GO:0006261 DNA-dependent DNA replication | GO:0006276 plasmid maintenance |	GO:0004798 thymidylate kinase activity | GO:0009041 uridylate kinase activity |	GO:0005634 nucleus | GO:0005737 cytoplasm |
		orf19.1187	CPH2	360	W	Transcriptional activator of hyphal growth; Myc bHLH family: directly regulates Tec1p, which regulates hypha-specific genes; probably homodimeric, phosphorylated; enhances S. cerevisiae nitrogen starvation-induced pseudohyphal growth	GO:0045944 positive regulation of transcription from RNA polymerase II promoter | GO:0030448 hyphal growth | GO:0045449 regulation of transcription | GO:0030447 filamentous growth | GO:0007124 pseudohyphal growth | GO:0006355 regulation of transcription, DNA-dependent |	GO:0003700 transcription factor activity | GO:0003690 double-stranded DNA binding |
		orf19.1600		360	W	Predicted ORF in Assemblies 19, 20 and 21
		orf19.1698		360	W	Predicted ORF in Assemblies 19, 20 and 21	GO:0030036 actin cytoskeleton organization |		GO:0030479 actin cortical patch |
		orf19.1777		360	W	Predicted ORF in Assemblies 19, 20 and 21	GO:0016579 protein deubiquitination |	GO:0004843 ubiquitin-specific protease activity |
		orf19.1828	BUD16	360	W	Protein similar to S. cerevisiae Bud16p; induced in response to alpha pheromone in SpiderM medium	GO:0000282 cellular bud site selection | GO:0042823 pyridoxal phosphate biosynthetic process |		GO:0005737 cytoplasm |
		orf19.2037		360	W	Predicted ORF in Assemblies 19, 20 and 21
		orf19.2397.3		360	W	ORF Predicted by Annotation Working Group
		orf19.2757		360	W	Predicted ORF in Assemblies 19, 20 and 21
		orf19.3476		360	W	Predicted ORF in Assemblies 19, 20 and 21	GO:0051455 attachment of spindle microtubules to kinetochore during meiosis I | GO:0006888 ER to Golgi vesicle-mediated transport | GO:0006468 protein amino acid phosphorylation | GO:0007067 mitosis | GO:0006281 DNA repair | GO:0042274 ribosomal small subunit biogenesis | GO:0002098 tRNA wobble uridine modification |	GO:0004674 protein serine/threonine kinase activity |	GO:0005934 cellular bud tip | GO:0005634 nucleus | GO:0033551 monopolin complex | GO:0005816 spindle pole body | GO:0005935 cellular bud neck | GO:0005886 plasma membrane |
		orf19.3622	ANP1	360	W	Putative mannosyltransferase of Golgi; member of Mnn9p family; similar to S. cerevisiae Anp1p; fungal-specific (no human or murine homolog)	GO:0006487 protein amino acid N-linked glycosylation |	GO:0000030 mannosyltransferase activity | GO:0000009 alpha-1,6-mannosyltransferase activity |	GO:0000136 alpha-1,6-mannosyltransferase complex |
		orf19.4657		360	W	Predicted ORF in Assemblies 19, 20 and 21	GO:0030437 ascospore formation | GO:0046890 regulation of lipid biosynthetic process | GO:0006998 nuclear envelope organization |	GO:0004721 phosphoprotein phosphatase activity |	GO:0005739 mitochondrion | GO:0042175 nuclear envelope-endoplasmic reticulum network | GO:0016021 integral to membrane |
		orf19.4771		360	W	Predicted ORF in Assemblies 19, 20 and 21	GO:0006486 protein amino acid glycosylation |
		orf19.4869	SFU1	360	W	Transcriptional regulator of iron-responsive genes; represses some iron utilization genes when iron is present; not required for wild-type hyphal growth; has two GATA1-like zinc fingers separated by Cys-rich iron-sensing region	GO:0006879 cellular iron ion homeostasis | GO:0010039 response to iron ion | GO:0045944 positive regulation of transcription from RNA polymerase II promoter | GO:0000122 negative regulation of transcription from RNA polymerase II promoter | GO:0006807 nitrogen compound metabolic process | GO:0033217 regulation of transcription from RNA polymerase II promoter in response to iron ion starvation |	GO:0003700 transcription factor activity | GO:0003677 DNA binding |	GO:0005634 nucleus |
		orf19.490		360	W	Predicted ORF in Assemblies 19, 20 and 21			GO:0031415 NatA complex | GO:0022626 cytosolic ribosome |
		orf19.5867	WSC1	360	W	Protein described as a cell wall component; increased mRNA abundance observed in cyr1 homozygous null mutant (yeast-form or hyphal cells)			GO:0009277 fungal-type cell wall |
		orf19.6077		360	W	Predicted ORF in Assemblies 19, 20 and 21; shows colony morphology-related gene regulation by Ssn6p			GO:0001950 plasma membrane enriched fraction |
		orf19.6242		360	W	Predicted ORF in Assemblies 19, 20 and 21	GO:0000147 actin cortical patch assembly |	GO:0003779 actin binding |	GO:0005856 cytoskeleton | GO:0005737 cytoplasm |
		orf19.6375	RPS20	360	W	Putative ribosomal protein; genes encoding cytoplasmic ribosomal subunits, translation factors, and tRNA synthetases are downregulated upon phagocytosis by murine macrophage; transcription is positively regulated by Tbf1p	GO:0006412 translation | GO:0000462 maturation of SSU-rRNA from tricistronic rRNA transcript (SSU-rRNA, 5.8S rRNA, LSU-rRNA) |	GO:0003735 structural constituent of ribosome |	GO:0022627 cytosolic small ribosomal subunit |
		orf19.6713		360	W	Predicted ORF in Assemblies 19, 20 and 21
		orf19.6828		360	W	Predicted ORF in Assemblies 19, 20 and 21	GO:0006364 rRNA processing |	GO:0003723 RNA binding |	GO:0030687 preribosome, large subunit precursor | GO:0005730 nucleolus |
		orf19.6926	CSC25	360	W	Guanyl-nucleotide exchange factor; activator of Ras/adenylyl cyclase pathway; functional homolog of S. cerevisiae Cdc25p; transposon mutation affects filamentous growth	GO:0007265 Ras protein signal transduction | GO:0009749 response to glucose stimulus | GO:0019933 cAMP-mediated signaling | GO:0030447 filamentous growth | GO:0001302 replicative cell aging | GO:0007089 traversing start control point of mitotic cell cycle |	GO:0005088 Ras guanyl-nucleotide exchange factor activity |	GO:0005829 cytosol | GO:0005634 nucleus | GO:0005886 plasma membrane |
		orf19.7150	NRG1	360	W	Transcriptional repressor; regulates hyphal genes, virulence genes, chlamydospore development, and genes involved in rescue and stress responses; effects both Tup1p-dependent (major) and -independent (minor) regulation	GO:0016481 negative regulation of transcription | GO:0000122 negative regulation of transcription from RNA polymerase II promoter | GO:0009405 pathogenesis | GO:0030447 filamentous growth | GO:0030448 hyphal growth | GO:0001410 chlamydospore formation | GO:0006355 regulation of transcription, DNA-dependent | GO:0009372 quorum sensing | GO:0045827 negative regulation of isoprenoid metabolic proces…	GO:0016564 transcription repressor activity | GO:0003704 specific RNA polymerase II transcription factor activity | GO:0003690 double-stranded DNA binding | GO:0003700 transcription factor activity | GO:0043565 sequence-specific DNA binding |
		orf19.7250		360	W	Predicted ORF in Assemblies 19, 20 and 21
		orf19.7314	CDG1	360	W	Protein described as similar to cysteine dioxygenases; expression is regulated upon white-opaque switching; transcription is upregulated in both intermediate and mature biofilms
		orf19.745	VAC8	360	W	Protein involved in vacuolar inheritance; required for hyphal growth; contains armadillo repeats	GO:0030448 hyphal growth | GO:0000011 vacuole inheritance | GO:0006623 protein targeting to vacuole | GO:0034727 piecemeal microautophagy of nucleus | GO:0042144 vacuole fusion, non-autophagic |	GO:0005515 protein binding |	GO:0000324 fungal-type vacuole | GO:0000329 fungal-type vacuole membrane |
		orf19.7451	FUN31	360	W	Putative PAS kinase involved in cell wall damage response; similar to S. cerevisiae Psk1p, which is a putative serine/threonine protein kinase; transcriptionally activated by Mnl1p under weak acid stress	GO:0006468 protein amino acid phosphorylation | GO:0006078 1,6-beta-glucan biosynthetic process | GO:0019318 hexose metabolic process |	GO:0004674 protein serine/threonine kinase activity |	GO:0005737 cytoplasm |
		orf19.1334		300	C	Predicted ORF in Assemblies 19, 20 and 21; possibly spurious ORF (Annotation Working Group prediction); transcription is repressed in response to alpha pheromone in SpiderM medium
		orf19.1663	MNT2	300	C	Alpha-1,2-mannosyl transferase; adds third mannose during cell-wall mannoprotein biosynthesis; partially redundant with Mnt1p; role in adherence and virulence; expressed in yeast-form and hyphal cells; fungal-specific	GO:0006057 mannoprotein biosynthetic process | GO:0009405 pathogenesis | GO:0016337 cell-cell adhesion | GO:0007160 cell-matrix adhesion | GO:0030447 filamentous growth | GO:0007047 cell wall organization | GO:0051834 evasion or tolerance of defenses of other organism during symbiotic interaction | GO:0006493 protein amino acid O-linked glycosylation | GO:0000032 cell wall mannoprotein biosynthet…	GO:0000026 alpha-1,2-mannosyltransferase activity |	GO:0000139 Golgi membrane | GO:0016021 integral to membrane |
		orf19.1721	NCE103	300	C	Carbonic anhydrase involved in the conversion of carbon dioxide to bicarbonate; essential for pathogenesis in host niches with limited CO2, wild-type white-opaque switching; biofilm induced; activated by Mnl1p under weak acid stress	GO:0006979 response to oxidative stress | GO:0045595 regulation of cell differentiation |	GO:0004089 carbonate dehydratase activity |	GO:0005634 nucleus | GO:0005737 cytoplasm |
		orf19.2014	BCY1	300	C	Regulatory subunit of protein kinase A; required for nuclear localization of Tpk1p; physically interacts with Tpk1p; essential for viability; apoptosis-regulated; bcy1 heterozygous or bcy1 tpk2 mutant has filamentous growth defect	GO:0030448 hyphal growth | GO:0008104 protein localization | GO:0030447 filamentous growth | GO:0007165 signal transduction | GO:0009408 response to heat | GO:0007124 pseudohyphal growth | GO:0046580 negative regulation of Ras protein signal transduction |	GO:0008603 cAMP-dependent protein kinase regulator activity | GO:0004862 cAMP-dependent protein kinase inhibitor activity |	GO:0005634 nucleus | GO:0005737 cytoplasm | GO:0005886 plasma membrane |
		orf19.207	PGA55	300	C	Putative GPI-anchored protein of unknown function; filament induced; regulated by Nrg1p, Tup1p; possibly transcriptionally regulated upon hyphal formation			GO:0009986 cell surface |
		orf19.2178		300	C	Predicted ORF in Assemblies 19, 20 and 21	GO:0008380 RNA splicing | GO:0048250 mitochondrial iron ion transport |	GO:0005381 iron ion transmembrane transporter activity |	GO:0005743 mitochondrial inner membrane | GO:0005886 plasma membrane |
		orf19.2277	TPK2	300	C	Catalytic subunit of cAMP-dependent protein kinase (PKA), isoform of Tpk1p; required for wild-type epithelial cell damage and engulfment and oral (not systemic) virulence in mouse; involved in control of morphogenesis and stress response	GO:0006468 protein amino acid phosphorylation | GO:0006950 response to stress | GO:0000902 cell morphogenesis | GO:0030448 hyphal growth | GO:0007124 pseudohyphal growth | GO:0009405 pathogenesis | GO:0044409 entry into host | GO:0007265 Ras protein signal transduction | GO:0001403 invasive growth in response to glucose limitation |	GO:0004691 cAMP-dependent protein kinase activity |	GO:0005737 cytoplasm | GO:0005634 nucleus | GO:0005952 cAMP-dependent protein kinase complex |
		orf19.239		300	C	Predicted ORF in Assemblies 19, 20 and 21; induced by nitric oxide	GO:0007059 chromosome segregation | GO:0007010 cytoskeleton organization | GO:0006337 nucleosome disassembly | GO:0043044 ATP-dependent chromatin remodeling | GO:0007126 meiosis | GO:0000086 G2/M transition of mitotic cell cycle | GO:0045449 regulation of transcription | GO:0006368 RNA elongation from RNA polymerase II promoter | GO:0006302 double-strand break repair | GO:0031055 chromatin remode…	GO:0003678 DNA helicase activity | GO:0004386 helicase activity | GO:0008094 DNA-dependent ATPase activity |	GO:0016586 RSC complex |
		orf19.2990	XOG1	300	C	Exo-1,3-beta-glucanase, major exoglucanase; member of family 5 glycosyl hydrolases; affects sensitivity to inhibitors of chitin and glucan synthesis; not required for yeast-to-hyphal transition or for virulence in mouse systemic infection	GO:0007047 cell wall organization | GO:0006073 cellular glucan metabolic process |	GO:0004338 glucan 1,3-beta-glucosidase activity |	GO:0005576 extracellular region | GO:0009277 fungal-type cell wall |
		orf19.307		300	C	Predicted ORF in Assemblies 19, 20 and 21	GO:0016573 histone acetylation | GO:0006366 transcription from RNA polymerase II promoter |	GO:0003713 transcription coactivator activity |	GO:0046695 SLIK (SAGA-like) complex | GO:0005671 Ada2/Gcn5/Ada3 transcription activator complex | GO:0000124 SAGA complex |
		orf19.3230	BOI2	300	C	Predicted ORF in Assemblies 19, 20 and 21; mutation confers hypersensitivity to toxic ergosterol analog	GO:0030010 establishment of cell polarity | GO:0007266 Rho protein signal transduction | GO:0042493 response to drug | GO:0007118 budding cell apical bud growth | GO:0007109 cytokinesis, completion of separation |		GO:0005935 cellular bud neck |
		orf19.3250		300	C	Predicted ORF in Assemblies 19, 20 and 21	GO:0000398 nuclear mRNA splicing, via spliceosome |	GO:0003723 RNA binding |	GO:0000243 commitment complex | GO:0005685 U1 snRNP |
		orf19.3278	GSY1	300	C	Protein described as glycogen synthase; enzyme of glycogen metabolism; transcription downregulated upon yeast-hyphal switch and regulated by Efg1p; strong oxidative stress induced; shows colony morphology-related gene regulation by Ssn6p	GO:0005978 glycogen biosynthetic process |	GO:0004373 glycogen (starch) synthase activity |	GO:0005739 mitochondrion |
		orf19.3459		300	C	Predicted ORF in Assemblies 19, 20 and 21	GO:0007126 meiosis | GO:0030437 ascospore formation | GO:0006468 protein amino acid phosphorylation | GO:0000070 mitotic sister chromatid segregation | GO:0006303 double-strand break repair via nonhomologous end joining |	GO:0004712 protein serine/threonine/tyrosine kinase activity |	GO:0005625 soluble fraction |
		orf19.4242	CST20	300	C	Protein kinase of Ste20p/p65PAK family, required for wild-type mating efficiency and virulence in a mouse model; Cst20p-Hst7p-Cek1p-Cph1p MAPK pathway regulates some hyphal growth; involved in Cdc42p growth regulation	GO:0009405 pathogenesis | GO:0001558 regulation of cell growth | GO:0030448 hyphal growth | GO:0000165 MAPKKK cascade | GO:0000747 conjugation with cellular fusion | GO:0031505 fungal-type cell wall organization | GO:0001410 chlamydospore formation |	GO:0004672 protein kinase activity |
		orf19.4349		300	C	Protein of unknown function, transcription is repressed in the presence of elevated CO2; predicted ORF in Assemblies 19, 20 and 21
		orf19.4428		300	C	Protein not essential for viability
		orf19.4450.1		300	C	ORF Predicted by Annotation Working Group
		orf19.4475	KTR4	300	C	Protein with similarity to mannosyltransferases; induced during cell wall regeneration; fungal-specific (no human or murine homolog)	GO:0006487 protein amino acid N-linked glycosylation |	GO:0000030 mannosyltransferase activity |	GO:0005794 Golgi apparatus |
		orf19.448		300	C	Predicted ORF in Assemblies 19, 20 and 21			GO:0005737 cytoplasm |
		orf19.4496		300	C	Predicted ORF in Assemblies 19, 20 and 21			GO:0000324 fungal-type vacuole |
		orf19.4857		300	C	Predicted ORF in Assemblies 19, 20 and 21
		orf19.4889		300	C	Predicted membrane transporter, member of the drug:proton antiporter (12 spanner) (DHA1) family, major facilitator superfamily (MFS)	GO:0006812 cation transport | GO:0015850 organic alcohol transport | GO:0015893 drug transport |	GO:0022890 inorganic cation transmembrane transporter activity | GO:0015665 alcohol transmembrane transporter activity | GO:0015238 drug transporter activity |	GO:0005886 plasma membrane | GO:0005739 mitochondrion | GO:0016020 membrane |
		orf19.4937	CHS3	300	C	Major chitin synthase of yeast-form and hyphal cells; synthesizes short-chitin fibrils; Chs4p-activated; transcription induced at yeast-hyphal transition; Chs1p and Chs2p, but not Chs3p, are inhibited by the protoberberine HWY-289	GO:0006038 cell wall chitin biosynthetic process | GO:0009405 pathogenesis | GO:0006970 response to osmotic stress | GO:0000910 cytokinesis | GO:0030476 ascospore wall assembly | GO:0030448 hyphal growth | GO:0009612 response to mechanical stimulus |	GO:0004100 chitin synthase activity |	GO:0009986 cell surface | GO:0000142 cellular bud neck contractile ring | GO:0030428 cell septum | GO:0045009 chitosome | GO:0043332 mating projection tip | GO:0005935 cellular bud neck | GO:0005628 prospore membrane | GO:0000131 incipient cellular bud site |
		orf19.589	VPS21	300	C	Late endosomal Rab small monomeric GTPase involved in transport of endocytosed proteins to the vacuole; involved in filamentous growth and virulence	GO:0006897 endocytosis | GO:0006623 protein targeting to vacuole | GO:0009405 pathogenesis | GO:0007038 endocytosed protein transport to vacuole |	GO:0005525 GTP binding | GO:0003924 GTPase activity |	GO:0005741 mitochondrial outer membrane | GO:0005770 late endosome |
		orf19.600	TRK1	300	C	Potassium transporter; mediates K+ and Cl- influx; role in sensitivity to cationic antimicrobial peptides, not via direct peptide uptake, but possibly related to membrane permeability; fungal-specific (no human or murine homolog)	GO:0006821 chloride transport | GO:0030007 cellular potassium ion homeostasis | GO:0009636 response to toxin | GO:0010107 potassium ion import |	GO:0015108 chloride transmembrane transporter activity | GO:0015079 potassium ion transmembrane transporter activity |	GO:0016020 membrane | GO:0005886 plasma membrane |
		orf19.6029	ROT1	300	C	Similar to S. cerevisiae Rot1p, which is involved in cell wall 1,6-beta-glucan biosynthesis; has predicted transmembrane region	GO:0007118 budding cell apical bud growth | GO:0033205 cytokinesis during cell cycle | GO:0006458 'de novo' protein folding | GO:0030950 establishment or maintenance of actin cytoskeleton polarity | GO:0007047 cell wall organization |	GO:0005515 protein binding |	GO:0016021 integral to membrane | GO:0005789 endoplasmic reticulum membrane |
		orf19.6472	CYP1	300	C	Peptidyl-propyl cis-trans isomerase (PPIase); activity is cyclosporin A sensitive; soluble protein in hyphae; biofilm induced, macrophage-induced protein; downregulated upon treatment of biofilm with farnesol	GO:0045835 negative regulation of meiosis | GO:0016575 histone deacetylation | GO:0030437 ascospore formation | GO:0019538 protein metabolic process |	GO:0003755 peptidyl-prolyl cis-trans isomerase activity | GO:0045129 NAD-independent histone deacetylase activity | GO:0017136 NAD-dependent histone deacetylase activity | GO:0016018 cyclosporin A binding |	GO:0005625 soluble fraction | GO:0005739 mitochondrion | GO:0034967 Set3 complex |
		orf19.6548	ISU1	300	C	Protein with similarity to NifU; possible role in iron-sulfur cluster biogenesis; transcriptionally regulated by iron; expression greater in low iron; transcription is upregulated in both intermediate and mature biofilms	GO:0016226 iron-sulfur cluster assembly | GO:0006879 cellular iron ion homeostasis | GO:0002098 tRNA wobble uridine modification |	GO:0008198 ferrous iron binding |	GO:0005759 mitochondrial matrix |
		orf19.6641		300	C	Predicted ORF in Assemblies 19, 20 and 21; possibly spurious ORF (Annotation Working Group prediction)
		orf19.6783		300	C	Predicted ORF in Assemblies 19, 20 and 21	GO:0006886 intracellular protein transport |		GO:0016020 membrane | GO:0005737 cytoplasm | GO:0005886 plasma membrane |
		orf19.7570		300	C	Putative transcription factor with zinc cluster DNA-binding motif; has similarity to S. cerevisiae Uga3p, which is a transcription factor involved in the regulation of gamma-aminobutyrate metabolism genes	GO:0006350 transcription | GO:0006355 regulation of transcription, DNA-dependent | GO:0019740 nitrogen utilization | GO:0045893 positive regulation of transcription, DNA-dependent | GO:0009450 gamma-aminobutyric acid catabolic process | GO:0006357 regulation of transcription from RNA polymerase II promoter |	GO:0003700 transcription factor activity | GO:0043565 sequence-specific DNA binding | GO:0003704 specific RNA polymerase II transcription factor activity |
		orf19.96	TOP1	300	C	DNA topoisomerase I; required for wild-type growth and for wild-type mouse virulence; sensitive to camptothecin; induced upon adherence to polystyrene	GO:0030448 hyphal growth | GO:0009405 pathogenesis | GO:0007076 mitotic chromosome condensation | GO:0006265 DNA topological change | GO:0006271 DNA strand elongation during DNA replication | GO:0000019 regulation of mitotic recombination | GO:0006333 chromatin assembly or disassembly | GO:0000183 chromatin silencing at rDNA | GO:0007097 nuclear migration | GO:0006368 RNA elongation from RNA poly…	GO:0003917 DNA topoisomerase type I activity |	GO:0005634 nucleus | GO:0005730 nucleolus |
		orf19.1086		300	W	Predicted ORF in Assemblies 19, 20 and 21	GO:0034517 ribophagy | GO:0016579 protein deubiquitination |		GO:0005737 cytoplasm |
		orf19.1146		300	W	Predicted ORF in Assemblies 19, 20 and 21
		orf19.1254	SEC23	300	W	Transcription is regulated upon yeast-hyphal switch	GO:0006914 autophagy | GO:0006888 ER to Golgi vesicle-mediated transport | GO:0030433 ER-associated protein catabolic process |	GO:0005096 GTPase activator activity |	GO:0030127 COPII vesicle coat | GO:0005737 cytoplasm |
		orf19.172	RPC19	300	W	Predicted ORF in Assemblies 19, 20 and 21; transcription is upregulated in both intermediate and mature biofilms	GO:0006383 transcription from RNA polymerase III promoter | GO:0006360 transcription from RNA polymerase I promoter |	GO:0003899 DNA-directed RNA polymerase activity |	GO:0005666 DNA-directed RNA polymerase III complex | GO:0005736 DNA-directed RNA polymerase I complex |
		orf19.1773	RAP1	300	W	Protein similar to (but shorter than) S. cerevisiae Rap1p, a transcriptional regulator that binds telomeres and regulatory sequences; binds DNA; represses hyphal growth under yeast-favoring conditions	GO:0030447 filamentous growth |	GO:0003677 DNA binding |
		orf19.1871		300	W	Predicted ORF in Assemblies 19, 20 and 21	GO:0043486 histone exchange |	GO:0004386 helicase activity | GO:0005198 structural molecule activity |	GO:0000812 Swr1 complex |
		orf19.1902	NOC4	300	W	Predicted ORF in Assemblies 19, 20 and 21; mutation confers resistance to 5-fluorocytosine (5-FC), 5-fluorouracil (5-FU), and tubercidin (7-deazaadenosine)	GO:0042493 response to drug | GO:0042274 ribosomal small subunit biogenesis | GO:0000480 endonucleolytic cleavage in 5'-ETS of tricistronic rRNA transcript (SSU-rRNA, 5.8S rRNA, LSU-rRNA) | GO:0000472 endonucleolytic cleavage to generate mature 5'-end of SSU-rRNA from (SSU-rRNA, 5.8S rRNA, LSU-rRNA) | GO:0000447 endonucleolytic cleavage in ITS1 to separate SSU-rRNA from 5.8S rRNA and LSU-rRNA fro…		GO:0032040 small-subunit processome | GO:0030692 Noc4p-Nop14p complex |
		orf19.1944	GPR1	300	W	Putative G-protein-coupled receptor of plasma membrane; required for wild-type hyphal growth; acts in cAMP-PKA pathway; reports differ on role in cAMP-mediated glucose signaling; Gpr1p C terminus binds Gpa2p; regulates HWP1 and ECE1	GO:0009749 response to glucose stimulus | GO:0030448 hyphal growth | GO:0007186 G-protein coupled receptor protein signaling pathway | GO:0001402 signal transduction during filamentous growth | GO:0030447 filamentous growth |	GO:0004930 G-protein coupled receptor activity |	GO:0016021 integral to membrane | GO:0005886 plasma membrane |
		orf19.2107.1	STF2	300	W	Protein involved in ATP biosynthesis; decreased expression in hyphae compared to yeast-form cells; downregulated by Efg1p; transcription is upregulated in clinical isolates from HIV+ patients with oral candidiasis	GO:0006754 ATP biosynthetic process |		GO:0005634 nucleus | GO:0005737 cytoplasm | GO:0005840 ribosome |
		orf19.2119	NDT80	300	W	Activator of CDR1 induction by antifungal drugs; required for wild-type drug resistance; transcriptionally induced upon antifungal drug treatment; similar to S. cerevisiae Ndt80p, which is a meiosis-specific transcriptional regulator	GO:0045944 positive regulation of transcription from RNA polymerase II promoter | GO:0042493 response to drug | GO:0007126 meiosis |	GO:0003700 transcription factor activity |	GO:0000794 condensed nuclear chromosome |
		orf19.223		300	W	Predicted ORF in Assemblies 19, 20 and 21; increased expression in response to prostaglandins	GO:0045332 phospholipid translocation | GO:0019236 response to pheromone |	GO:0004672 protein kinase activity |	GO:0005737 cytoplasm |
		orf19.2501	FLC1	300	W	Protein involved in heme uptake; putative FAD transporter, similar to S. cerevisiae Flc1p; regulated by iron; macrophage-induced gene; mutant shows defect in filamentous growth	GO:0015883 FAD transport | GO:0030447 filamentous growth | GO:0015886 heme transport |	GO:0015230 FAD transmembrane transporter activity |	GO:0031410 cytoplasmic vesicle | GO:0005739 mitochondrion | GO:0005783 endoplasmic reticulum |
		orf19.3052	YPT1	300	W	Functional homolog of S. cerevisiae Ypt1p, which is an essential small Ras-type GTPase involved in protein secretion at ER-to-Golgi; dominant-negative mutation causes SAP secretion defect and accumulation of intracellular secretory vesicles	GO:0000390 spliceosome disassembly | GO:0009306 protein secretion | GO:0006888 ER to Golgi vesicle-mediated transport | GO:0042493 response to drug | GO:0006461 protein complex assembly | GO:0048194 Golgi vesicle budding | GO:0045053 protein retention in Golgi apparatus | GO:0006890 retrograde vesicle-mediated transport, Golgi to ER |	GO:0003924 GTPase activity |	GO:0005739 mitochondrion | GO:0005789 endoplasmic reticulum membrane | GO:0000139 Golgi membrane | GO:0005886 plasma membrane |
		orf19.3154		300	W	Predicted ORF in Assemblies 19, 20 and 21			GO:0005739 mitochondrion |
		orf19.3193	FCR3	300	W	Transcriptional regulator of the bZip family; partially functionally complements the fluconazole sensitivity of an S. cerevisiae pdr1 pdr3 double mutant; probable ortholog of S. cerevisiae Yap3p	GO:0042493 response to drug | GO:0006357 regulation of transcription from RNA polymerase II promoter | GO:0006350 transcription | GO:0006355 regulation of transcription, DNA-dependent |	GO:0003700 transcription factor activity | GO:0043565 sequence-specific DNA binding |	GO:0005634 nucleus |
		orf19.3215		300	W	Predicted ORF in Assemblies 19, 20 and 21; transcription is repressed in response to alpha pheromone in SpiderM medium			GO:0005886 plasma membrane |
		orf19.3228		300	W	Predicted ORF in Assemblies 19, 20 and 21; mutation confers hypersensitivity to amphotericin B	GO:0042493 response to drug | GO:0007124 pseudohyphal growth | GO:0001403 invasive growth in response to glucose limitation |		GO:0030137 COPI-coated vesicle | GO:0005794 Golgi apparatus |
		orf19.3252		300	W	Predicted zinc-finger protein of unknown function; has similarity to S. cerevisiae Dal81p, which is a transcription factor involved in the regulation of nitrogen-degradation genes	GO:0006350 transcription | GO:0019740 nitrogen utilization | GO:0006357 regulation of transcription from RNA polymerase II promoter |	GO:0003704 specific RNA polymerase II transcription factor activity |
		orf19.3355	ISN1	300	W	Putative inosine 5'-monophosphate 5'-nucleotidase; fungal-specific (no human or murine homolog)	GO:0006190 inosine salvage |	GO:0050483 IMP 5'-nucleotidase activity |
		orf19.3448		300	W	Predicted ORF in Assemblies 19, 20 and 21; ketoconazole-repressed; possibly spurious ORF (Annotation Working Group prediction)
		orf19.3603		300	W	Predicted ORF in Assemblies 19, 20 and 21
		orf19.3629	DSE1	300	W	Predicted cell wall protein; transcription is decreased in mutant lacking ACE2; periodic mRNA expression, peak at cell-cycle M/G1 phase	GO:0007109 cytokinesis, completion of separation |		GO:0009277 fungal-type cell wall | GO:0005935 cellular bud neck |
		orf19.3635		300	W	Predicted ORF in Assemblies 19, 20 and 21
		orf19.3665		300	W	Predicted ORF in Assemblies 19, 20 and 21
		orf19.3767		300	W	Predicted ORF in Assemblies 19, 20 and 21	GO:0006623 protein targeting to vacuole | GO:0030433 ER-associated protein catabolic process |	GO:0005048 signal sequence binding |	GO:0005794 Golgi apparatus |
		orf19.4348		300	W	Predicted ORF in Assemblies 19, 20 and 21	GO:0006366 transcription from RNA polymerase II promoter |	GO:0016455 RNA polymerase II transcription mediator activity |	GO:0016592 mediator complex |
		orf19.4589		300	W	Predicted ORF in Assemblies 19, 20 and 21	GO:0006598 polyamine catabolic process | GO:0015940 pantothenate biosynthetic process |	GO:0008131 amine oxidase activity |	GO:0005737 cytoplasm |
		orf19.4617		300	W	Predicted ORF in Assemblies 19, 20 and 21	GO:0019048 virus-host interaction | GO:0006474 N-terminal protein amino acid acetylation |	GO:0004042 amino-acid N-acetyltransferase activity | GO:0004596 peptide alpha-N-acetyltransferase activity |	GO:0031417 NatC complex |
		orf19.4713		300	W	Predicted ORF in Assemblies 19, 20 and 21
		orf19.4775	CTA8	300	W	Protein that activates transcription in 1-hybrid assay in S. cerevisiae; transcriptionally activated by Mnl1p under weak acid stress	GO:0009408 response to heat |	GO:0016563 transcription activator activity | GO:0003700 transcription factor activity |	GO:0005634 nucleus |
		orf19.4818		300	W	Predicted ORF in Assemblies 19, 20 and 21
		orf19.4903		300	W	Predicted ORF in Assemblies 19, 20 and 21	GO:0006506 GPI anchor biosynthetic process |	GO:0000225 N-acetylglucosaminylphosphatidylinositol deacetylase activity |	GO:0005789 endoplasmic reticulum membrane |
		orf19.4985	GUP1	300	W	Protein with role in glycerol uptake; functionally complements growth of S. cerevisiae gup1 mutant under salt stress	GO:0019563 glycerol catabolic process | GO:0006506 GPI anchor biosynthetic process | GO:0015793 glycerol transport |	GO:0015168 glycerol transmembrane transporter activity | GO:0008374 O-acyltransferase activity |	GO:0005783 endoplasmic reticulum | GO:0005886 plasma membrane |
		orf19.5085		300	W	Predicted ORF in Assemblies 19, 20 and 21	GO:0006406 mRNA export from nucleus | GO:0006606 protein import into nucleus |	GO:0008320 protein transmembrane transporter activity |	GO:0005634 nucleus | GO:0005737 cytoplasm |
		orf19.5118	SDS24	300	W	Protein described as similar to S. cerevisiae Ybr214wp; transcription regulated by Mig1p and Tup1p; fluconazole-induced	GO:0007126 meiosis | GO:0006259 DNA metabolic process | GO:0006897 endocytosis | GO:0000920 cell separation during cytokinesis |		GO:0005737 cytoplasm |
		orf19.5213		300	W	Putative protein of unknown function, transcription is upregulated in clinical isolates from HIV+ patients with oral candidiasis; predicted ORF in Assemblies 19, 20 and 21	GO:0006378 mRNA polyadenylation | GO:0006379 mRNA cleavage |		GO:0005849 mRNA cleavage factor complex |
		orf19.5381		300	W	Predicted ORF in Assemblies 19, 20 and 21	GO:0006605 protein targeting | GO:0008104 protein localization | GO:0000288 nuclear-transcribed mRNA catabolic process, deadenylation-dependent decay | GO:0001308 loss of chromatin silencing during replicative cell aging |	GO:0003729 mRNA binding |	GO:0005737 cytoplasm |
		orf19.5561	RAV2	300	W	Protein similar to S. cerevisiae Rav2p, which is involved in acidification of the vacuole; transposon mutation affects filamentous growth	GO:0030447 filamentous growth | GO:0000747 conjugation with cellular fusion | GO:0007323 peptide pheromone maturation |
		orf19.5595		300	W	Predicted ORF in Assemblies 19, 20 and 21	GO:0048309 endoplasmic reticulum inheritance | GO:0007533 mating type switching | GO:0001897 cytolysis by symbiont of host cells | GO:0030447 filamentous growth | GO:0008298 intracellular mRNA localization |	GO:0003729 mRNA binding |	GO:0030478 actin cap | GO:0005934 cellular bud tip | GO:0005737 cytoplasm |
		orf19.5854	SBP1	300	W	Similar to RNA binding proteins; downregulated upon adherence to polystyrene; protein detected by mass spec in exponential and stationary phase cultures	GO:0006396 RNA processing | GO:0032055 negative regulation of translation in response to stress |		GO:0005730 nucleolus | GO:0000932 cytoplasmic mRNA processing body |
		orf19.5861	KRE9	300	W	Protein of beta-1,6-glucan biosynthesis; required for serum-induced hyphal growth; required for efficient utilization of galactose and for growth on glucose; similar to S. cerevisiae Kre9p and Knh1p; O-glycosylated by Pmt1p	GO:0030448 hyphal growth | GO:0006078 1,6-beta-glucan biosynthetic process | GO:0007047 cell wall organization |		GO:0009986 cell surface | GO:0009277 fungal-type cell wall | GO:0005576 extracellular region |
		orf19.5964	ARF2	300	W	Predicted ORF in Assemblies 19, 20 and 21; mutation confers hypersensitivity to Brefeldin A	GO:0006891 intra-Golgi vesicle-mediated transport | GO:0006888 ER to Golgi vesicle-mediated transport | GO:0042493 response to drug |	GO:0003924 GTPase activity |	GO:0005829 cytosol | GO:0005798 Golgi-associated vesicle |
		orf19.5968	RDI1	300	W	Protein similar to S. cerevisiae Rdi1p, an inhibitor of Rho-GDP dissociation; transposon mutation affects filamentous growth; farnesol-, filament-induced; regulated by Nrg1p, Tup1p	GO:0030447 filamentous growth | GO:0030448 hyphal growth | GO:0007015 actin filament organization | GO:0007264 small GTPase mediated signal transduction |	GO:0004871 signal transducer activity | GO:0005094 Rho GDP-dissociation inhibitor activity |	GO:0005737 cytoplasm | GO:0005934 cellular bud tip | GO:0005829 cytosol | GO:0001950 plasma membrane enriched fraction | GO:0005935 cellular bud neck |
		orf19.6313.2		300	W	ORF Predicted by Annotation Working Group
		orf19.6579		300	W	Predicted ORF in Assemblies 19, 20 and 21
		orf19.6874		300	W	Predicted ORF in Assemblies 19, 20 and 21
		orf19.7021	GPH1	300	W	Putative glycogen phosphorylase; gene regulated by Ssk1p, Mig1p, and Tup1p; fluconazole-induced; localizes to cell surface of hyphal cells, but not yeast-form cells; S. cerevisiae Gph1p is a stress-regulated protein of glycogen metabolism	GO:0005980 glycogen catabolic process |	GO:0008184 glycogen phosphorylase activity |	GO:0030446 hyphal cell wall | GO:0009986 cell surface | GO:0005737 cytoplasm |
		orf19.7201	SLA2	300	W	Actin binding protein, ortholog of S. cerevisiae Sla2p; required for alkaline pH-induced hyphal formation	GO:0030448 hyphal growth | GO:0007015 actin filament organization | GO:0007121 bipolar cellular bud site selection | GO:0006887 exocytosis | GO:0007047 cell wall organization | GO:0006897 endocytosis |	GO:0030674 protein binding, bridging | GO:0005200 structural constituent of cytoskeleton |	GO:0030479 actin cortical patch | GO:0043332 mating projection tip | GO:0000131 incipient cellular bud site |
		orf19.7363	KRE6	300	W	Protein of beta-1,6-glucan synthesis; essential; type II membrane protein; N-glycosylation sites; change in mRNA length, but not mRNA abundance, at yeast-hyphal transition; alkaline upregulated by Rim101p; induced on cell wall regeneration	GO:0007047 cell wall organization | GO:0000920 cell separation during cytokinesis | GO:0006078 1,6-beta-glucan biosynthetic process |	GO:0015926 glucosidase activity |	GO:0016021 integral to membrane | GO:0000137 Golgi cis cisterna | GO:0030176 integral to endoplasmic reticulum membrane |
		orf19.7383	MNN9	300	W	Protein of N-linked outer-chain mannan biosynthesis; mutant has defective cell wall; required for wild-type hyphal growth; mutant is hygromycin B sensitive and vanadate resistant; has N-terminal membrane-spanning segment (positions 18-34)	GO:0007047 cell wall organization | GO:0000032 cell wall mannoprotein biosynthetic process | GO:0042493 response to drug | GO:0000917 barrier septum formation | GO:0006487 protein amino acid N-linked glycosylation |	GO:0000030 mannosyltransferase activity | GO:0000009 alpha-1,6-mannosyltransferase activity |	GO:0016021 integral to membrane | GO:0000136 alpha-1,6-mannosyltransferase complex |
		orf19.7603		300	W	Predicted ORF in Assemblies 19, 20 and 21			GO:0005634 nucleus | GO:0005737 cytoplasm |
		orf19.7654	CPR6	300	W	Predicted ORF in Assemblies 19, 20 and 21; macrophage/pseudohyphal-repressed; heavy metal (cadmium) stress-induced; heterozygous null mutant displays sensitivity to virgineone	GO:0006457 protein folding |	GO:0003755 peptidyl-prolyl cis-trans isomerase activity | GO:0051082 unfolded protein binding |	GO:0005737 cytoplasm |
		orf19.7655	RPO21	300	W	Protein similar to S. cerevisiae Rpo21p, RNA polymerase II; transposon mutation affects filamentous growth	GO:0030447 filamentous growth | GO:0006366 transcription from RNA polymerase II promoter |	GO:0003899 DNA-directed RNA polymerase activity |	GO:0005665 DNA-directed RNA polymerase II, core complex | GO:0005739 mitochondrion |
		orf19.930	PET9	300	W	Protein involved in ATP biosynthesis; identified in detergent-resistant membrane fraction (possible lipid raft component); 3 predicted transmembrane helices; flucytosine induced; ketoconazole-induced; downregulated by Efg1p	GO:0009061 anaerobic respiration | GO:0009060 aerobic respiration | GO:0006783 heme biosynthetic process | GO:0006839 mitochondrial transport | GO:0015867 ATP transport | GO:0015866 ADP transport | GO:0055085 transmembrane transport |	GO:0005471 ATP |	GO:0005624 membrane fraction | GO:0005743 mitochondrial inner membrane | GO:0005886 plasma membrane |
		orf19.1011		240	C	Predicted ORF in Assemblies 19, 20 and 21	GO:0006486 protein amino acid glycosylation |	GO:0000026 alpha-1,2-mannosyltransferase activity |	GO:0005794 Golgi apparatus |
		orf19.1031	HMG1	240	C	HMG-CoA reductase; enzyme of sterol pathway; inhibited by lovastatin; gene not transcriptionally regulated in response to lovastatin and fluconazole	GO:0016126 sterol biosynthetic process | GO:0006696 ergosterol biosynthetic process | GO:0042493 response to drug |	GO:0004420 hydroxymethylglutaryl-CoA reductase (NADPH) activity |	GO:0005635 nuclear envelope | GO:0005759 mitochondrial matrix | GO:0005789 endoplasmic reticulum membrane | GO:0005886 plasma membrane |
		orf19.1036	MNS1	240	C	Alpha-1,2-mannosidase; ER form is converted by Kex2p to a cytosolic form; processes Man9GlcNAc2 to Man8GlcNAc2 isomer B; member of endoplasmic-reticulum localized glycosyl hydrolase family 47	GO:0051278 fungal-type cell wall polysaccharide biosynthetic process | GO:0030433 ER-associated protein catabolic process | GO:0006491 N-glycan processing | GO:0030448 hyphal growth | GO:0009612 response to mechanical stimulus |	GO:0004571 mannosyl-oligosaccharide 1,2-alpha-mannosidase activity |	GO:0005783 endoplasmic reticulum | GO:0005625 soluble fraction | GO:0005624 membrane fraction |
		orf19.1055	CDC3	240	C	Septin; essential for viability; functional homolog of S. cerevisiae Cdc3p; down-regulation associated with azole resistance; macrophage/pseudohyphal-repressed; virulence-group-correlated expression; gene has intron	GO:0000910 cytokinesis | GO:0007047 cell wall organization | GO:0007120 axial cellular bud site selection |	GO:0000166 nucleotide binding | GO:0005200 structural constituent of cytoskeleton | GO:0005545 phosphatidylinositol binding |	GO:0005940 septin ring | GO:0000144 cellular bud neck septin ring | GO:0000131 incipient cellular bud site | GO:0005935 cellular bud neck | GO:0005628 prospore membrane | GO:0001411 hyphal tip | GO:0030428 cell septum | GO:0001400 mating projection base | GO:0031105 septin complex |
		orf19.1078	HBR2	240	C	Uncharacterized protein, regulated by Gcn4p and hemoglobin; protein detected by mass spec in stationary phase cultures	GO:0019265 glycine biosynthetic process, by transamination of glyoxylate |	GO:0008453 alanine-glyoxylate transaminase activity |	GO:0005739 mitochondrion |
		orf19.1223	DBF2	240	C	Essential serine/threonine protein kinase involved in mitotic spindle formation and cytokinesis; required for septum formation, exit from mitosis, and normal hyphal morphogenesis; virulence-group-correlated expression	GO:0007049 cell cycle | GO:0006468 protein amino acid phosphorylation | GO:0007035 vacuolar acidification | GO:0000280 nuclear division | GO:0030448 hyphal growth | GO:0007052 mitotic spindle organization | GO:0007096 regulation of exit from mitosis | GO:0000910 cytokinesis |	GO:0004674 protein serine/threonine kinase activity |	GO:0005935 cellular bud neck | GO:0005816 spindle pole body |
		orf19.1229		240	C	Predicted ORF in Assemblies 19, 20 and 21	GO:0006611 protein export from nucleus |	GO:0008262 importin-alpha export receptor activity |	GO:0005635 nuclear envelope |
		orf19.1232	VRG4	240	C	GDP-mannose transporter; essential; required for glycosylation, hyphal growth; functional homolog of S. cerevisiae Vrg4p, which imports GDP-mannose from cytoplasm to Golgi for protein and lipid mannosylation; no mammalian homolog	GO:0006486 protein amino acid glycosylation | GO:0030448 hyphal growth | GO:0015784 GDP-mannose transport | GO:0030259 lipid glycosylation | GO:0006487 protein amino acid N-linked glycosylation |	GO:0005458 GDP-mannose transmembrane transporter activity |	GO:0005794 Golgi apparatus | GO:0005739 mitochondrion |
		orf19.1355		240	C	Predicted ORF in Assemblies 19, 20 and 21; protein detected by mass spec in stationary phase cultures	GO:0008033 tRNA processing | GO:0006409 tRNA export from nucleus |		GO:0005634 nucleus | GO:0005737 cytoplasm |
		orf19.1441		240	C	Predicted ORF in Assemblies 19, 20 and 21
		orf19.1446	CLB2	240	C	B-type mitotic cyclin (cyclin-dependent protein kinase regulatory subunit); essential; required for wild-type mitotic exit; role in cell polarization; interacts with catalytic subunit Cdk1p	GO:0000086 G2/M transition of mitotic cell cycle | GO:0030447 filamentous growth | GO:0007346 regulation of mitotic cell cycle | GO:0000079 regulation of cyclin-dependent protein kinase activity | GO:0042493 response to drug | GO:0010696 positive regulation of spindle pole body separation |	GO:0016538 cyclin-dependent protein kinase regulator activity |	GO:0005634 nucleus | GO:0005816 spindle pole body | GO:0005935 cellular bud neck |
		orf19.1468		240	C	Predicted ORF in Assemblies 19, 20 and 21	GO:0007117 budding cell bud growth | GO:0007015 actin filament organization | GO:0006412 translation | GO:0007124 pseudohyphal growth | GO:0001100 negative regulation of exit from mitosis | GO:0007094 mitotic cell cycle spindle assembly checkpoint |		GO:0000159 protein phosphatase type 2A complex | GO:0005934 cellular bud tip | GO:0005634 nucleus | GO:0005935 cellular bud neck |
		orf19.1470	RPS26A	240	C	Predicted ribosomal protein; regulated by Nrg1p, Tup1p; genes encoding cytoplasmic ribosomal subunits, translation factors, and tRNA synthetases are downregulated upon phagocytosis by murine macrophage; intron in 5'-UTR	GO:0006412 translation | GO:0006407 rRNA export from nucleus |	GO:0003735 structural constituent of ribosome |
		orf19.1486		240	C	Predicted ORF in Assemblies 19, 20 and 21; possibly spurious ORF (Annotation Working Group prediction)
		orf19.1510		240	C	Protein not essential for viability			GO:0000324 fungal-type vacuole | GO:0005886 plasma membrane |
		orf19.156	FGR51	240	C	Protein lacking an ortholog in S. cerevisiae; transposon mutation affects filamentous growth	GO:0030447 filamentous growth |
		orf19.166	ASG1	240	C	Predicted zinc-finger protein of unknown function; has similarity to S. cerevisiae Asg1p, which is a proposed transcription factor of the Gal4p family	GO:0045944 positive regulation of transcription from RNA polymerase II promoter |	GO:0016563 transcription activator activity | GO:0043565 sequence-specific DNA binding |	GO:0005634 nucleus |
		orf19.1690	TOS1	240	C	Protein described as similar to alpha agglutinin anchor subunit; exogenously expressed protein is a substrate for Kex2p processing in vitro; fluconazole-induced; transcription is induced in response to alpha pheromone in SpiderM medium	GO:0042493 response to drug |		GO:0009277 fungal-type cell wall | GO:0000324 fungal-type vacuole | GO:0030446 hyphal cell wall | GO:0005576 extracellular region |
		orf19.1736		240	C	Predicted ORF in Assemblies 19, 20 and 21
		orf19.1797		240	C	Predicted ORF in Assemblies 19, 20 and 21; induced upon biofilm formation; has GutQ domain, which is associated with phosphosugar binding
		orf19.2170	PHM7	240	C	Putative transporter; fungal-specific (no human or murine homolog); Hog1p-downregulated; downregulated in response to 17-beta-estradiol, ethynyl estradiol			GO:0000324 fungal-type vacuole | GO:0005886 plasma membrane |
		orf19.2331	ADA2	240	C	Putative transcriptional coactivator; cell wall integrity role; required for wild-type transcriptional response to caspofungin; mutant is caspofungin hypersensitive; role in regulation with Cas5p; zinc finger DNA-binding motif	GO:0016573 histone acetylation | GO:0006355 regulation of transcription, DNA-dependent | GO:0006357 regulation of transcription from RNA polymerase II promoter | GO:0042493 response to drug | GO:0031505 fungal-type cell wall organization | GO:0030448 hyphal growth | GO:0009405 pathogenesis |	GO:0003700 transcription factor activity | GO:0030528 transcription regulator activity | GO:0043565 sequence-specific DNA binding |	GO:0046695 SLIK (SAGA-like) complex | GO:0005671 Ada2/Gcn5/Ada3 transcription activator complex | GO:0000124 SAGA complex |
		orf19.2333		240	C	Predicted ORF in Assemblies 19, 20 and 21			GO:0005737 cytoplasm |
		orf19.2360	URA2	240	C	Predicted ORF in Assemblies 19, 20 and 21; flucytosine induced; macrophage/pseudohyphal-induced; intron in 5'-UTR	GO:0006541 glutamine metabolic process | GO:0045984 negative regulation of pyrimidine base metabolic process | GO:0006207 'de novo' pyrimidine base biosynthetic process |	GO:0004088 carbamoyl-phosphate synthase (glutamine-hydrolyzing) activity | GO:0004070 aspartate carbamoyltransferase activity |	GO:0005739 mitochondrion | GO:0016021 integral to membrane |
		orf19.2398		240	C	Predicted ORF in Assemblies 19, 20 and 21; possible increased transcription in an azole-resistant strain that overexpresses CDR1 and CDR2; possibly transcriptionally regulated by Tac1p; induced by Mnl1p under weak acid stress
		orf19.2452		240	C	Transcriptionally regulated by iron; expression greater in high iron; downregulated in core caspofungin response; ketoconazole-repressed; shows colony morphology-related gene regulation by Ssn6p; possibly subject to Kex2p processing
		orf19.2571	SEC4	240	C	Small GTPase of Rab family; role in secretion, post-Golgi; possible C-terminal palmitoylation; downregulated on adherence to polystyrene; not regulated on white-opaque or yeast-hyphal switching; functional homolog of S. cerevisiae Sec4p	GO:0006887 exocytosis | GO:0006903 vesicle targeting | GO:0006906 vesicle fusion | GO:0007264 small GTPase mediated signal transduction | GO:0007121 bipolar cellular bud site selection | GO:0006893 Golgi to plasma membrane transport | GO:0009306 protein secretion | GO:0042493 response to drug | GO:0031321 ascospore-type prospore formation | GO:0007107 membrane addition at site of cytokinesis |	GO:0003924 GTPase activity | GO:0005525 GTP binding |	GO:0030478 actin cap | GO:0005934 cellular bud tip | GO:0000131 incipient cellular bud site | GO:0001950 plasma membrane enriched fraction | GO:0031982 vesicle | GO:0005741 mitochondrial outer membrane | GO:0005886 plasma membrane |
		orf19.2792	IST2	240	C	Predicted ORF in Assemblies 19, 20 and 21		GO:0008289 lipid binding |	GO:0033101 cellular bud membrane |
		orf19.2803	HEM13	240	C	Coproporphyrinogen III oxidase; antigenic in human, mouse; localizes to yeast-form cell surface, not hyphae; soluble in hyphae; iron-regulated expression; macrophage-downregulated protein; not Rfg1p regulated, farnesol-induced	GO:0006783 heme biosynthetic process |	GO:0004109 coproporphyrinogen oxidase activity |	GO:0030445 yeast-form cell wall | GO:0009986 cell surface | GO:0005625 soluble fraction | GO:0005743 mitochondrial inner membrane | GO:0005829 cytosol |
		orf19.2825		240	C	Predicted ORF in Assemblies 19, 20 and 21; a-specific transcription	GO:0010421 hydrogen peroxide-mediated programmed cell death | GO:0016226 iron-sulfur cluster assembly | GO:0007064 mitotic sister chromatid cohesion |		GO:0005758 mitochondrial intermembrane space | GO:0005829 cytosol |
		orf19.2883	CSO99	240	C	Protein of unknown function, not conserved in S. cerevisiae
		orf19.2920		240	C	Predicted ORF in Assemblies 19, 20 and 21	GO:0042254 ribosome biogenesis |		GO:0005737 cytoplasm | GO:0005840 ribosome |
		orf19.2927	MNN11	240	C	Protein with similarity to mannosyltransferases	GO:0006486 protein amino acid glycosylation |	GO:0000009 alpha-1,6-mannosyltransferase activity |	GO:0000136 alpha-1,6-mannosyltransferase complex |
		orf19.2934		240	C	Predicted ORF in Assemblies 19, 20 and 21	GO:0000282 cellular bud site selection |		GO:0005634 nucleus |
		orf19.301	PGA18	240	C	Putative GPI-anchored protein of unknown function; regulated by Nrg1p, Tup1p			GO:0009986 cell surface |
		orf19.3010.1	ECM33	240	C	Cell wall protein; putative GPI-anchor; mutants show cell-wall defects and reduced adhesion, host cell damage, and endocytosis; mutant infection is immunoprotectiive in murine model; fluconazole-induced; caspofungin repressed	GO:0030448 hyphal growth | GO:0009405 pathogenesis | GO:0007047 cell wall organization | GO:0000902 cell morphogenesis | GO:0044406 adhesion to host |		GO:0030445 yeast-form cell wall | GO:0005624 membrane fraction | GO:0009277 fungal-type cell wall | GO:0030446 hyphal cell wall | GO:0009986 cell surface | GO:0001950 plasma membrane enriched fraction | GO:0005739 mitochondrion | GO:0005886 plasma membrane | GO:0046658 anchored to plasma membrane |
		orf19.3080		240	C	Predicted ORF in Assemblies 19, 20 and 21	GO:0007064 mitotic sister chromatid cohesion |		GO:0008278 cohesin complex |
		orf19.3174	CDC24	240	C	GDP-GTP exchange factor for Cdc42p; phosphorylated; required for maintenance of hyphal growth; misexpression blocks hyphal growth and causes avirulence in a mouse model of systemic infection; antigenic during human oral infection	GO:0030010 establishment of cell polarity | GO:0009405 pathogenesis | GO:0030448 hyphal growth | GO:0007118 budding cell apical bud growth | GO:0006033 chitin localization | GO:0007124 pseudohyphal growth | GO:0000750 pheromone-dependent signal transduction involved in conjugation with cellular fusion | GO:0007096 regulation of exit from mitosis | GO:0001403 invasive growth in response to glucose…	GO:0005085 guanyl-nucleotide exchange factor activity | GO:0004871 signal transducer activity | GO:0005089 Rho guanyl-nucleotide exchange factor activity |	GO:0001411 hyphal tip | GO:0043332 mating projection tip | GO:0005634 nucleus | GO:0005935 cellular bud neck | GO:0000131 incipient cellular bud site |
		orf19.3190	HAL9	240	C	Protein with Zn(2)-Cys(6) binuclear cluster; gene in zinc cluster region of Chr. 5; transcriptionally activated by Mnl1p in weak acid; similar to S. cerevisiae Hal9p, which is a putative transcription factor involved in salt tolerance	GO:0009651 response to salt stress | GO:0006367 transcription initiation from RNA polymerase II promoter |	GO:0043565 sequence-specific DNA binding | GO:0003704 specific RNA polymerase II transcription factor activity |	GO:0005634 nucleus | GO:0005739 mitochondrion |
		orf19.3328		240	C	Predicted ORF in Assemblies 19, 20 and 21; filament induced	GO:0006972 hyperosmotic response |		GO:0000228 nuclear chromosome |
		orf19.3526	ITR1	240	C	Inositol transporter required for uptake of exogenous inositol; major facilitator superfamily; 12 probable transmembrane motifs; expressed in rich medium with 2% glucose; fluconazole, caspofungin downregulated	GO:0015758 glucose transport | GO:0015798 myo-inositol transport | GO:0008643 carbohydrate transport |	GO:0005355 glucose transmembrane transporter activity | GO:0005365 myo-inositol transmembrane transporter activity | GO:0051119 sugar transmembrane transporter activity |	GO:0005887 integral to plasma membrane | GO:0016020 membrane |
		orf19.3734	GEF2	240	C	Predicted ORF in Assemblies 19, 20 and 21	GO:0030003 cellular cation homeostasis |	GO:0005247 voltage-gated chloride channel activity |	GO:0005798 Golgi-associated vesicle | GO:0005886 plasma membrane |
		orf19.3829	PHR1	240	C	Glycosidase of cell surface; may act on cell-wall beta-1,3-glucan prior to beta-1,6-glucan linkage; E169 and E270 at active site; role in systemic but not vaginal virulence (neutral, not low pH); high pH or filamentation induced	GO:0007047 cell wall organization | GO:0044117 growth of symbiont in host | GO:0044114 development of symbiont in host | GO:0030448 hyphal growth | GO:0009405 pathogenesis | GO:0042493 response to drug | GO:0031505 fungal-type cell wall organization |	GO:0042123 glucanosyltransferase activity | GO:0004553 hydrolase activity, hydrolyzing O-glycosyl compounds | GO:0042124 1,3-beta-glucanosyltransferase activity |	GO:0009986 cell surface | GO:0030446 hyphal cell wall | GO:0030445 yeast-form cell wall | GO:0009277 fungal-type cell wall | GO:0005886 plasma membrane | GO:0046658 anchored to plasma membrane |
		orf19.390	CDC42	240	C	Rho-type GTPase; required for budding and maintenance of hyphal growth; GGTase I geranylgeranylated; misexpression blocks hyphal growth, causes avirulence in mouse IV infection; shows actin-dependent localization to hyphal tip	GO:0000920 cell separation during cytokinesis | GO:0030448 hyphal growth | GO:0007114 cell budding | GO:0030010 establishment of cell polarity | GO:0009405 pathogenesis | GO:0007266 Rho protein signal transduction | GO:0001558 regulation of cell growth | GO:0031384 regulation of initiation of mating projection growth | GO:0000750 pheromone-dependent signal transduction involved in conjugation wit…	GO:0005525 GTP binding | GO:0004871 signal transducer activity | GO:0003924 GTPase activity |	GO:0001411 hyphal tip | GO:0005934 cellular bud tip | GO:0005935 cellular bud neck | GO:0016020 membrane | GO:0030428 cell septum | GO:0031562 hyphal tip polarisome | GO:0031521 spitzenkorper | GO:0043332 mating projection tip | GO:0005625 soluble fraction | GO:0005886 plasma membrane |
		orf19.3914		240	C	Predicted ORF in Assemblies 19, 20 and 21	GO:0006413 translational initiation |	GO:0003743 translation initiation factor activity |	GO:0005840 ribosome | GO:0005634 nucleus |
		orf19.4060	ARO4	240	C	3-Deoxy-D-arabinoheptulosonate-7-phosphate synthase; enzyme of aromatic amino acid biosynthesis; GCN-regulated; feedback-inhibited by tyrosine when produced in S. cerevisiae; fungal-specific; Aro3p and Aro4p catalyze the same reaction	GO:0009073 aromatic amino acid family biosynthetic process |	GO:0003849 3-deoxy-7-phosphoheptulonate synthase activity |	GO:0005634 nucleus | GO:0005737 cytoplasm |
		orf19.411		240	C	Protein described as similar to GTPase regulators; possibly spurious ORF (Annotation Working Group prediction); transcriptionally regulated by iron; expression greater in low iron; transcriptionally activated by Mnl1p under weak acid stress
		orf19.4163		240	C	Predicted ORF in Assemblies 19, 20 and 21
		orf19.4263		240	C	Predicted ORF in Assemblies 19, 20 and 21; possibly spurious ORF (Annotation Working Group prediction)
		orf19.4278		240	C	Predicted ORF in Assemblies 19, 20 and 21
		orf19.4539		240	C	Predicted ORF in Assemblies 19, 20 and 21	GO:0007264 small GTPase mediated signal transduction |	GO:0004871 signal transducer activity | GO:0005094 Rho GDP-dissociation inhibitor activity |	GO:0005829 cytosol |
		orf19.4546	HOL4	240	C	Protein described as an ion transporter; alkaline upregulated by Rim101p; Plc1p-regulated; caspofungin repressed	GO:0015893 drug transport |	GO:0015238 drug transporter activity |	GO:0005886 plasma membrane | GO:0016020 membrane |
		orf19.4555	ALS4	240	C	ALS family protein; role in adhesion and wild-type germ tube induction; growth and temperature regulated; expressed during infection of human buccal epithelial cells; down-regulated upon vaginal contact; putative GPI-anchored	GO:0016337 cell-cell adhesion | GO:0030448 hyphal growth | GO:0044406 adhesion to host | GO:0006508 proteolysis | GO:0006807 nitrogen compound metabolic process | GO:0000752 agglutination involved in conjugation with cellular fusion | GO:0007124 pseudohyphal growth | GO:0001403 invasive growth in response to glucose limitation |	GO:0050839 cell adhesion molecule binding |	GO:0009277 fungal-type cell wall | GO:0009986 cell surface | GO:0030445 yeast-form cell wall | GO:0000324 fungal-type vacuole | GO:0005886 plasma membrane |
		orf19.4618	FBA1	240	C	Putative fructose-bisphosphate aldolase; enzyme of glycolysis; antigenic in murine or human infection; regulated on yeast-hyphal switch; induced by Efg1p, Gcn4p, Hog1p, biofilm growth, or fluconazole; phagocytosis-repressed; fungal-specific	GO:0051701 interaction with host | GO:0044416 induction by symbiont of host defense response | GO:0006096 glycolysis | GO:0006094 gluconeogenesis |	GO:0005515 protein binding | GO:0004332 fructose-bisphosphate aldolase activity |	GO:0009986 cell surface | GO:0009277 fungal-type cell wall | GO:0030446 hyphal cell wall | GO:0005625 soluble fraction | GO:0005829 cytosol | GO:0005739 mitochondrion | GO:0005886 plasma membrane |
		orf19.4622		240	C	Predicted ORF in Assemblies 19, 20 and 21
		orf19.4686		240	C	Predicted ORF in Assemblies 19, 20 and 21
		orf19.4699		240	C	Putative phospholipase of patatin family; similar to S. cerevisiae Ymr313p; predicted Kex2p substrate	GO:0019433 triglyceride catabolic process | GO:0007114 cell budding |	GO:0004620 phospholipase activity | GO:0004806 triglyceride lipase activity |	GO:0005811 lipid particle |
		orf19.4754	ZWF1	240	C	Putative glucose-6-phosphate dehydrogenase; antigenic in murine infection; activity induced by O2 or oxidizing agents H2O2 or menadione; caspofungin repressed; macrophage induced; induced in core stress response; regulated by Gcn2p, Gcn4p	GO:0009051 pentose-phosphate shunt, oxidative branch | GO:0042542 response to hydrogen peroxide |	GO:0004345 glucose-6-phosphate dehydrogenase activity |	GO:0005625 soluble fraction | GO:0005737 cytoplasm |
		orf19.48		240	C	Predicted ORF in Assemblies 19, 20 and 21; likely to be essential for growth, based on an insertional mutagenesis strategy; virulence-group-correlated expression	GO:0045324 late endosome to vacuole transport | GO:0001682 tRNA 5'-leader removal | GO:0006412 translation | GO:0007005 mitochondrion organization |	GO:0004526 ribonuclease P activity |	GO:0005624 membrane fraction | GO:0005739 mitochondrion |
		orf19.4887	ECM21	240	C	Protein not essential for viability; similar to S. cerevisiae Ecm21p (may have cell wall role); alkaline upregulated by Rim101p; fluconazole induced; caspofungin repressed; downregulated in azole-resistant strain overexpressing MDR1	GO:0007047 cell wall organization | GO:0006357 regulation of transcription from RNA polymerase II promoter |	GO:0031625 ubiquitin protein ligase binding |	GO:0005634 nucleus |
		orf19.4928		240	C	Predicted ORF in Assemblies 19, 20 and 21	GO:0006887 exocytosis |	GO:0005085 guanyl-nucleotide exchange factor activity |	GO:0043332 mating projection tip | GO:0005829 cytosol | GO:0030133 transport vesicle |
		orf19.5006.1		240	C	ORF Predicted by Annotation Working Group	GO:0006906 vesicle fusion | GO:0006897 endocytosis | GO:0006893 Golgi to plasma membrane transport |	GO:0005484 SNAP receptor activity |	GO:0030133 transport vesicle | GO:0005802 trans-Golgi network | GO:0005768 endosome |
		orf19.5105		240	C	Predicted ORF in Assemblies 19, 20 and 21	GO:0006366 transcription from RNA polymerase II promoter |	GO:0016455 RNA polymerase II transcription mediator activity |	GO:0016592 mediator complex |
		orf19.5408		240	C	Predicted ORF in Assemblies 19, 20 and 21	GO:0006873 cellular ion homeostasis |	GO:0004672 protein kinase activity |	GO:0005737 cytoplasm |
		orf19.55		240	C	Predicted ORF in Assemblies 19, 20 and 21	GO:0009636 response to toxin | GO:0006882 cellular zinc ion homeostasis |	GO:0005515 protein binding |	GO:0016021 integral to membrane | GO:0005783 endoplasmic reticulum | GO:0005886 plasma membrane |
		orf19.5622	GLC3	240	C	Protein described as similar to 1,4-glucan branching enzyme; fluconazole-induced; shows colony morphology-related gene regulation by Ssn6p; protein detected by mass spec in stationary phase cultures	GO:0005978 glycogen biosynthetic process |	GO:0003844 1,4-alpha-glucan branching enzyme activity |	GO:0005737 cytoplasm |
		orf19.568	SPE2	240	C	Predicted ORF in Assemblies 19, 20 and 21; possibly adherence-induced	GO:0006597 spermine biosynthetic process | GO:0008295 spermidine biosynthetic process | GO:0015940 pantothenate biosynthetic process |	GO:0004014 adenosylmethionine decarboxylase activity |	GO:0005634 nucleus | GO:0005737 cytoplasm |
		orf19.5776	TOM1	240	C	Predicted ORF in Assemblies 19, 20 and 21; transcription is regulated by Nrg1p and Mig1p	GO:0000209 protein polyubiquitination | GO:0006513 protein monoubiquitination | GO:0006913 nucleocytoplasmic transport | GO:0007067 mitosis | GO:0008361 regulation of cell size | GO:0006997 nucleus organization |	GO:0004842 ubiquitin-protein ligase activity |	GO:0005730 nucleolus |
		orf19.5843		240	C	Predicted ORF in Assemblies 19, 20 and 21; Plc1p-regulated; greater mRNA abundance observed in a cyr1 homozygous null mutant than in wild type; possibly spurious ORF (Annotation Working Group prediction)
		orf19.6010	CDC5	240	C	Polo-like kinase; probably essential for viability; depletion causes defects in spindle elongation and causes Cdc35p-dependent filamentation; member of conserved Mcm1p regulon; virulence-group-correlated expression	GO:0001402 signal transduction during filamentous growth | GO:0000712 resolution of meiotic joint molecules as recombinants | GO:0006468 protein amino acid phosphorylation | GO:0010696 positive regulation of spindle pole body separation | GO:0070194 synaptonemal complex disassembly | GO:0006261 DNA-dependent DNA replication |	GO:0004672 protein kinase activity | GO:0004674 protein serine/threonine kinase activity |	GO:0005816 spindle pole body | GO:0005819 spindle | GO:0000228 nuclear chromosome | GO:0005935 cellular bud neck |
		orf19.6022		240	C	Predicted ORF in Assemblies 19, 20 and 21; downregulated during core stress response
		orf19.6032	SPE1	240	C	Ornithine decarboxylase; enzyme of polyamine biosynthesis; not essential for viability; functionally complements polyamine auxotrophy of S. cerevisiae spe1 mutant; upregulated in biofilm; downregulated upon adherence to polystyrene	GO:0006596 polyamine biosynthetic process | GO:0009446 putrescine biosynthetic process | GO:0015940 pantothenate biosynthetic process |	GO:0004586 ornithine decarboxylase activity |	GO:0005737 cytoplasm |
		orf19.6190	SRB1	240	C	Essential GDP-mannose pyrophosphorylase; synthesizes GDP-mannose for protein glycosylation; functional homolog of S. cerevisiae Psa1p; at surface of yeast-form, not hyphal, cells; alkaline upregulated; induced on adherence to polystyrene	GO:0000032 cell wall mannoprotein biosynthetic process | GO:0009298 GDP-mannose biosynthetic process | GO:0006486 protein amino acid glycosylation |	GO:0004475 mannose-1-phosphate guanylyltransferase activity |	GO:0009986 cell surface | GO:0030445 yeast-form cell wall | GO:0005737 cytoplasm | GO:0005886 plasma membrane |
		orf19.6197		240	C	Predicted ORF in Assemblies 19, 20 and 21	GO:0000184 nuclear-transcribed mRNA catabolic process, nonsense-mediated decay | GO:0000290 deadenylation-dependent decapping of nuclear-transcribed mRNA | GO:0034063 stress granule assembly | GO:0033962 cytoplasmic mRNA processing body assembly | GO:0000753 cellular morphogenesis during conjugation with cellular fusion |	GO:0003724 RNA helicase activity | GO:0005515 protein binding |	GO:0000932 cytoplasmic mRNA processing body |
		orf19.6294	MYO1	240	C	Component of actomyosin ring at neck of newly-emerged bud	GO:0006970 response to osmotic stress | GO:0007120 axial cellular bud site selection | GO:0007109 cytokinesis, completion of separation | GO:0000916 contractile ring contraction involved in cytokinesis during cell cycle | GO:0000915 cytokinesis, contractile ring formation |	GO:0000146 microfilament motor activity |	GO:0000142 cellular bud neck contractile ring | GO:0016460 myosin II complex | GO:0000131 incipient cellular bud site |
		orf19.6343		240	C	Predicted ORF in Assemblies 19, 20 and 21	GO:0030497 fatty acid elongation | GO:0016192 vesicle-mediated transport | GO:0030148 sphingolipid biosynthetic process |	GO:0009922 fatty acid elongase activity |	GO:0005789 endoplasmic reticulum membrane | GO:0005783 endoplasmic reticulum |
		orf19.6419.1		240	C	Predicted ORF in Assembly 20 and 21; gene has intron
		orf19.6600		240	C	Predicted ORF in Assemblies 19, 20 and 21	GO:0006627 mitochondrial protein processing during import |		GO:0005758 mitochondrial intermembrane space | GO:0031314 extrinsic to mitochondrial inner membrane |
		orf19.6604		240	C	Predicted ORF in Assemblies 19, 20 and 21; greater mRNA abundance observed in a cyr1 homozygous null mutant than in wild type
		orf19.6663	RPS25B	240	C	Predicted ribosomal protein; macrophage/pseudohyphal-induced after 16 h; downregulated upon phagocytosis by murine macrophage; transcription is positively regulated by Tbf1p; intron in 5'-UTR	GO:0006412 translation |	GO:0003735 structural constituent of ribosome |	GO:0022627 cytosolic small ribosomal subunit |
		orf19.6889	MKK2	240	C	Protein not essential for viability; similar to S. cerevisiae Mkk2p, which is a MAP kinase kinase involved in signal transduction; macrophage-downregulated gene	GO:0006468 protein amino acid phosphorylation | GO:0007165 signal transduction |	GO:0004708 MAP kinase kinase activity |
		orf19.7354		240	C	Predicted ORF in Assemblies 19, 20 and 21; caspofungin induced	GO:0007568 aging |	GO:0008565 protein transporter activity |	GO:0005783 endoplasmic reticulum |
		orf19.7393		240	C	Predicted ORF in Assemblies 19, 20 and 21	GO:0019674 NAD metabolic process | GO:0006879 cellular iron ion homeostasis | GO:0006741 NADP biosynthetic process |	GO:0042736 NADH kinase activity | GO:0003951 NAD+ kinase activity |	GO:0005634 nucleus | GO:0005737 cytoplasm |
		orf19.7459		240	C	Predicted ORF in Assemblies 19, 20 and 21; fluconazole-induced; ketoconazole-repressed	GO:0006413 translational initiation | GO:0009060 aerobic respiration | GO:0043488 regulation of mRNA stability |		GO:0031314 extrinsic to mitochondrial inner membrane |
		orf19.7483	CRM1	240	C	Functional homolog of S. cerevisiae Crm1p, which acts in protein nuclear export; predicted to be resistant to antifungal drug leptomycin B; partially suppresses signal transduction defects of S. cerevisiae ste20 mutant	GO:0006611 protein export from nucleus | GO:0034501 protein localization to kinetochore | GO:0000055 ribosomal large subunit export from nucleus | GO:0006406 mRNA export from nucleus |	GO:0005049 nuclear export signal receptor activity | GO:0008320 protein transmembrane transporter activity |	GO:0000776 kinetochore | GO:0005634 nucleus | GO:0005816 spindle pole body |
		orf19.7556		240	C	Predicted ORF in Assemblies 19, 20 and 21; possibly spurious ORF (Annotation Working Group prediction)
		orf19.868	ADAEC	240	C	Transcription is specific to white cell type
		orf19.940	BUD2	240	C	GTPase activating protein (GAP) for Rsr1p; negative regulator of filament branching, acts in hyphal growth guidance; required for wild-type budding pattern; expression greater in low iron; regulated by tyrosol and cell density	GO:0007121 bipolar cellular bud site selection | GO:0007120 axial cellular bud site selection | GO:0030011 maintenance of cell polarity | GO:0007264 small GTPase mediated signal transduction | GO:0000282 cellular bud site selection | GO:0007015 actin filament organization | GO:0051666 actin cortical patch localization | GO:0030448 hyphal growth | GO:0009652 thigmotropism | GO:0051602 response to …	GO:0005096 GTPase activator activity | GO:0004871 signal transducer activity | GO:0005099 Ras GTPase activator activity |	GO:0005935 cellular bud neck | GO:0000131 incipient cellular bud site | GO:0009277 fungal-type cell wall |
		orf19.978	BDF1	240	C	Putative transcription factor; downregulated upon adherence to polystyrene; reduced mRNA abundance detected in homozygous fkh2 null mutant; macrophage/pseudohyphal-repressed	GO:0007126 meiosis | GO:0030437 ascospore formation | GO:0006338 chromatin remodeling | GO:0006281 DNA repair |	GO:0003700 transcription factor activity | GO:0030528 transcription regulator activity |	GO:0000790 nuclear chromatin |
		orf19.1010	MNT3	240	W	Protein with similarity to mannosyltransferases; transcription is elevated in cyr1, chk1, nik1, and sln1 homozygous null mutants; fungal-specific (no human or murine homolog)	GO:0000032 cell wall mannoprotein biosynthetic process | GO:0006493 protein amino acid O-linked glycosylation | GO:0006491 N-glycan processing |	GO:0000026 alpha-1,2-mannosyltransferase activity |	GO:0005794 Golgi apparatus |
		orf19.1034		240	W	Predicted ORF in Assemblies 19, 20 and 21; caspofungin repressed
		orf19.1210		240	W	Predicted ORF in Assemblies 19, 20 and 21
		orf19.1212		240	W	Predicted ORF in Assemblies 19, 20 and 21	GO:0006020 inositol metabolic process |		GO:0016021 integral to membrane | GO:0005783 endoplasmic reticulum |
		orf19.1217		240	W	Predicted ORF in Assemblies 19, 20 and 21
		orf19.124	CIC1	240	W	Predicted ORF in Assemblies 19, 20 and 21; transcription is upregulated in both intermediate and mature biofilms	GO:0030163 protein catabolic process | GO:0042273 ribosomal large subunit biogenesis |	GO:0030674 protein binding, bridging |	GO:0000502 proteasome complex | GO:0030687 preribosome, large subunit precursor | GO:0005730 nucleolus |
		orf19.1285		240	W	Predicted ORF in Assemblies 19, 20 and 21			GO:0005840 ribosome | GO:0005783 endoplasmic reticulum | GO:0005886 plasma membrane |
		orf19.1357	FCY21	240	W	High affinity, high capacity, hypoxanthine-adenine-guanine-cytosine/ H+ symporter; purine-cytosine permease of pyrimidine salvage; similar to S. cerevisiae Fcy2p; mutation confers resistance to 5-fluorocytosine (5-FC)	GO:0008655 pyrimidine salvage | GO:0015893 drug transport | GO:0015856 cytosine transport | GO:0006863 purine transport | GO:0042493 response to drug | GO:0015861 cytidine transport | GO:0055085 transmembrane transport |	GO:0015205 nucleobase transmembrane transporter activity | GO:0015238 drug transporter activity | GO:0015212 cytidine transmembrane transporter activity |	GO:0005886 plasma membrane |
		orf19.1374		240	W	Predicted ORF in Assemblies 19, 20 and 21; possibly spurious ORF (Annotation Working Group prediction)
		orf19.1389		240	W	Predicted ORF in Assemblies 19, 20 and 21	GO:0016071 mRNA metabolic process |	GO:0008143 poly(A) RNA binding |	GO:0005737 cytoplasm |
		orf19.1393		240	W	Predicted ORF in Assemblies 19, 20 and 21	GO:0043132 NAD transport | GO:0006850 mitochondrial pyruvate transport |	GO:0005477 pyruvate secondary active transmembrane transporter activity | GO:0051724 NAD transporter activity |	GO:0005743 mitochondrial inner membrane | GO:0005739 mitochondrion |
		orf19.1405	PHO13	240	W	Transcription is regulated upon yeast-hyphal switch	GO:0016576 histone dephosphorylation |	GO:0004035 alkaline phosphatase activity | GO:0003869 4-nitrophenylphosphatase activity |
		orf19.1464	BMT5	240	W	Putative beta-mannosyltransferase, member of a 9-gene family that includes characterized genes BMT1, BMT2, BMT3, and BMT4 with roles in beta-1,2-mannosylation of cell wall phosphopeptidomannan; predicted ORF in Assemblies 19, 20 and 21
		orf19.1514		240	W	Predicted ORF in Assemblies 19, 20 and 21	GO:0030968 endoplasmic reticulum unfolded protein response | GO:0034067 protein localization in Golgi apparatus | GO:0006890 retrograde vesicle-mediated transport, Golgi to ER |	GO:0005515 protein binding |	GO:0005829 cytosol | GO:0005634 nucleus | GO:0005794 Golgi apparatus | GO:0019898 extrinsic to membrane |
		orf19.1601	RPL3	240	W	Putative ribosomal protein; similar to S. cerevisiae Rpl3p; gene induced by ciclopirox olamine treatment; genes encoding cytoplasmic ribosomal subunits are downregulated upon phagocytosis by murine macrophage	GO:0006412 translation | GO:0000027 ribosomal large subunit assembly |	GO:0003735 structural constituent of ribosome |	GO:0005840 ribosome | GO:0032040 small-subunit processome |
		orf19.1618.1		240	W	ORF added to Assembly 21 based on comparative genome analysis
		orf19.1702	ARF3	240	W	Transcription is filament induced; Tup1p regulated (see Locus History Note for Assembly 19 correction)	GO:0006886 intracellular protein transport |	GO:0003924 GTPase activity |
		orf19.1727	PMC1	240	W	Vacuolar calcium P-type ATPase; transcription is regulated by calcineurin and fluconazole; mutant shows increased resistance to fluconazole or lithium, and increased sensitivity to calcium	GO:0006874 cellular calcium ion homeostasis | GO:0042493 response to drug | GO:0006816 calcium ion transport | GO:0055085 transmembrane transport |	GO:0005388 calcium-transporting ATPase activity |	GO:0000329 fungal-type vacuole membrane |
		orf19.177		240	W	Predicted ORF in Assemblies 19, 20 and 21	GO:0000753 cellular morphogenesis during conjugation with cellular fusion | GO:0030010 establishment of cell polarity |	GO:0005515 protein binding |	GO:0000131 incipient cellular bud site | GO:0005935 cellular bud neck |
		orf19.1770	CYC1	240	W	Cytochrome c; complements defects of an S. cerevisiae cyc1 cyc7 double mutant; transcriptionally regulated by iron; expression greater in high iron; alkaline downregulated; repressed by nitric oxide	GO:0006122 mitochondrial electron transport, ubiquinol to cytochrome c | GO:0006123 mitochondrial electron transport, cytochrome c to oxygen |	GO:0009055 electron carrier activity |	GO:0005739 mitochondrion | GO:0005758 mitochondrial intermembrane space |
		orf19.1789.1	LYS1	240	W	Saccharopine dehydrogenase (biosynthetic); enzyme of alpha-aminoadipate lysine biosynthesis pathway; functionally complements S. cerevisiae lys1 mutation; fungal-specific (no human or murine homolog)	GO:0019878 lysine biosynthetic process via aminoadipic acid |	GO:0004754 saccharopine dehydrogenase (NAD+, L-lysine-forming) activity |	GO:0005737 cytoplasm |
		orf19.1804		240	W	Predicted ORF in Assemblies 19, 20 and 21	GO:0006810 transport |	GO:0005215 transporter activity |	GO:0005743 mitochondrial inner membrane | GO:0005739 mitochondrion |
		orf19.1813	FLC2	240	W	Protein involved in heme uptake; putative FAD transporter, similar to S. cerevisiae Flc2p	GO:0015883 FAD transport | GO:0015886 heme transport | GO:0006457 protein folding | GO:0055085 transmembrane transport | GO:0009272 fungal-type cell wall biogenesis |	GO:0015230 FAD transmembrane transporter activity |	GO:0005783 endoplasmic reticulum |
		orf19.1833		240	W	Predicted ORF in Assemblies 19, 20 and 21	GO:0031118 rRNA pseudouridine synthesis | GO:0000495 box H/ACA snoRNA 3'-end processing | GO:0031120 snRNA pseudouridine synthesis |	GO:0009982 pseudouridine synthase activity | GO:0004730 pseudouridylate synthase activity |	GO:0030686 90S preribosome | GO:0031429 box H/ACA snoRNP complex |
		orf19.1872		240	W	Predicted ORF in Assemblies 19, 20 and 21; repressed by nitric oxide			GO:0005886 plasma membrane |
		orf19.1934		240	W	Predicted ORF in Assemblies 19, 20 and 21; repressed upon high-level peroxide stress	GO:0006348 chromatin silencing at telomere | GO:0016575 histone deacetylation | GO:0046459 short-chain fatty acid metabolic process |	GO:0003677 DNA binding | GO:0004407 histone deacetylase activity |
		orf19.1945	AUR1	240	W	Inositolphosphorylceramide (IPC) synthase, catalyzes the key step in the synthesis of sphingolipids; target for antifungal drugs; mutation confers hypersensitivity to aureobasidin A	GO:0006665 sphingolipid metabolic process | GO:0042493 response to drug | GO:0030148 sphingolipid biosynthetic process |	GO:0045140 inositol phosphoceramide synthase activity |	GO:0005794 Golgi apparatus |
		orf19.1991		240	W	Predicted ORF in Assemblies 19, 20 and 21
		orf19.202	CDC47	240	W	Phosphorylated protein described as having role in control of cell division; RNA abundance regulated by tyrosol and cell density; merged with orf19.201 in Assembly 20; unmerged from orf19.201 in a revision of Assembly 21	GO:0006348 chromatin silencing at telomere | GO:0006267 pre-replicative complex assembly | GO:0030466 chromatin silencing at silent mating-type cassette | GO:0006271 DNA strand elongation during DNA replication | GO:0006270 DNA replication initiation | GO:0000084 S phase of mitotic cell cycle | GO:0006357 regulation of transcription from RNA polymerase II promoter | GO:0006268 DNA unwinding durin…	GO:0003682 chromatin binding | GO:0043142 single-stranded DNA-dependent ATPase activity | GO:0005524 ATP binding | GO:0043140 ATP-dependent 3'-5' DNA helicase activity | GO:0003697 single-stranded DNA binding | GO:0003688 DNA replication origin binding | GO:0003712 transcription cofactor activity | GO:0009378 four-way junction helicase activity |	GO:0031261 DNA replication preinitiation complex | GO:0005737 cytoplasm | GO:0005656 pre-replicative complex | GO:0042555 MCM complex |
		orf19.2057		240	W	Predicted ORF in Assemblies 19, 20 and 21	GO:0006461 protein complex assembly | GO:0006508 proteolysis | GO:0006465 signal peptide processing |	GO:0016887 ATPase activity | GO:0008237 metallopeptidase activity |	GO:0005745 m-AAA complex |
		orf19.2077		240	W	Putative transcription factor with zinc cluster DNA-binding motif; hypersensitive to toxic ergosterol analog ECC69 and/or ECC1384	GO:0006525 arginine metabolic process | GO:0006355 regulation of transcription, DNA-dependent | GO:0042493 response to drug |	GO:0003700 transcription factor activity |	GO:0005634 nucleus |
		orf19.2192	GDH2	240	W	Putative NAD-specific glutamate dehydrogenase; fungal-specific (no human or murine homolog); transcription is regulated by Nrg1p, Mig1p, Tup1p, and Gcn4p	GO:0006807 nitrogen compound metabolic process |	GO:0004352 glutamate dehydrogenase activity |	GO:0005739 mitochondrion |
		orf19.2198	FLC3	240	W	Protein involved in heme uptake; putative FAD transporter, similar to S. cerevisiae Flc3p	GO:0015883 FAD transport | GO:0015886 heme transport |	GO:0015230 FAD transmembrane transporter activity |
		orf19.2204		240	W	Predicted ORF in Assemblies 19, 20 and 21
		orf19.2238	LTE1	240	W	Protein similar to S. cerevisiae Lte1p; transcription is repressed in response to alpha pheromone in SpiderM medium	GO:0007049 cell cycle | GO:0042493 response to drug | GO:0016192 vesicle-mediated transport |	GO:0005085 guanyl-nucleotide exchange factor activity |	GO:0005933 cellular bud |
		orf19.2330		240	W	Predicted ORF in Assemblies 19, 20 and 21; transposon mutation affects filamentous growth; decreased expression in response to prostaglandins	GO:0030447 filamentous growth | GO:0000480 endonucleolytic cleavage in 5'-ETS of tricistronic rRNA transcript (SSU-rRNA, 5.8S rRNA, LSU-rRNA) | GO:0000472 endonucleolytic cleavage to generate mature 5'-end of SSU-rRNA from (SSU-rRNA, 5.8S rRNA, LSU-rRNA) | GO:0000447 endonucleolytic cleavage in ITS1 to separate SSU-rRNA from 5.8S rRNA and LSU-rRNA from tricistronic rRNA transcript (SSU-rRNA, 5.8S…	GO:0030515 snoRNA binding |	GO:0005732 small nucleolar ribonucleoprotein complex | GO:0034388 Pwp2p-containing subcomplex of 90S preribosome | GO:0032040 small-subunit processome |
		orf19.24	RTA2	240	W	Putative floppase; required for sphingolipid long chain base release; mediates calcineurin-dependent resistance to azoles; stress-associated protein; Ca2+, calcineurin-regulated; ketoconazole, caspofungin induced; Plc1p-regulated	GO:0042493 response to drug | GO:0045332 phospholipid translocation | GO:0015908 fatty acid transport | GO:0046519 sphingoid metabolic process | GO:0034204 lipid translocation |	GO:0004012 phospholipid-translocating ATPase activity |	GO:0005783 endoplasmic reticulum | GO:0016021 integral to membrane | GO:0005886 plasma membrane |
		orf19.2447		240	W	Predicted ORF in Assemblies 19, 20 and 21; decreased expression observed in an ssr1 homozygous null mutant	GO:0046854 phosphoinositide phosphorylation |	GO:0004430 1-phosphatidylinositol 4-kinase activity |	GO:0000329 fungal-type vacuole membrane | GO:0005886 plasma membrane |
		orf19.2660	EAF3	240	W	Subunit of the NuA4 histone acetyltransferase complex	GO:0016573 histone acetylation | GO:0016575 histone deacetylation | GO:0006281 DNA repair | GO:0010526 negative regulation of transposition, RNA-mediated | GO:0045892 negative regulation of transcription, DNA-dependent | GO:0006357 regulation of transcription from RNA polymerase II promoter |	GO:0043166 H4/H2 histone acetyltransferase activity | GO:0004402 histone acetyltransferase activity | GO:0004407 histone deacetylase activity |	GO:0035267 NuA4 histone acetyltransferase complex | GO:0032221 Rpd3S complex |
		orf19.2672	NCP1	240	W	NADPH-cytochrome P450 reductase, acts with Erg11p in sterol 14 alpha-demethylation in ergosterol biosynthesis; subject to hypoxic regulation; ketoconazole-induced; caspofungin repressed	GO:0042493 response to drug | GO:0006696 ergosterol biosynthetic process |	GO:0003958 NADPH-hemoprotein reductase activity | GO:0009055 electron carrier activity |	GO:0005792 microsome | GO:0005741 mitochondrial outer membrane |
		orf19.2771	BEM3	240	W	Putative GTPase-activating protein (GAP) for Rho-type GTPase Cdc42p; involved in cell signaling pathways that control cell polarity; similar to S. cerevisiae Bem3p	GO:0000750 pheromone-dependent signal transduction involved in conjugation with cellular fusion | GO:0000753 cellular morphogenesis during conjugation with cellular fusion | GO:0030448 hyphal growth | GO:0007264 small GTPase mediated signal transduction | GO:0007118 budding cell apical bud growth | GO:0007124 pseudohyphal growth | GO:0001403 invasive growth in response to glucose limitation | GO:…	GO:0004871 signal transducer activity | GO:0005100 Rho GTPase activator activity | GO:0032266 phosphatidylinositol 3-phosphate binding |	GO:0005622 intracellular | GO:0001411 hyphal tip | GO:0043332 mating projection tip |
		orf19.2832	INN1	240	W	Protein with similarity to S. cerevisiae Inn1p, which is an essential protein of the contractile actomyosin ring required for ingression of the plasma membrane into the bud neck during cytokinesis; contains a C2 membrane targeting domain	GO:0051276 chromosome organization | GO:0000281 cytokinesis after mitosis |		GO:0000142 cellular bud neck contractile ring |
		orf19.2887	MET13	240	W	Predicted ORF in Assemblies 19, 20 and 21; ketoconazole-induced; amphotericin B repressed			GO:0043332 mating projection tip | GO:0005933 cellular bud | GO:0005840 ribosome |
		orf19.2935	RPL10	240	W	Putative ribosomal protein; genes encoding cytoplasmic ribosomal subunits, translation factors, and tRNA synthetases downregulated upon phagocytosis by murine macrophage; transcription regulated upon yeast-hyphal switch; intron in 5'-UTR	GO:0006412 translation | GO:0006415 translational termination | GO:0000027 ribosomal large subunit assembly |	GO:0003735 structural constituent of ribosome |
		orf19.2972	PDE2	240	W	Cyclic nucleotide phosphodiesterase, high affinity; role in moderating signaling via cAMP; required for wild-type virulence, hyphal growth, switching, and cell wall, but not for pseudohyphal growth; expressed shortly after hyphal induction	GO:0009405 pathogenesis | GO:0030447 filamentous growth | GO:0030448 hyphal growth | GO:0019933 cAMP-mediated signaling | GO:0042493 response to drug | GO:0007009 plasma membrane organization | GO:0007047 cell wall organization | GO:0044406 adhesion to host |	GO:0004112 cyclic-nucleotide phosphodiesterase activity | GO:0004115 3',5'-cyclic-AMP phosphodiesterase activity |	GO:0005634 nucleus | GO:0005737 cytoplasm |
		orf19.3003.1	RPL6	240	W	Protein similar to S. cerevisiae Rpl6p, which is a ribosomal subunit; transposon mutation affects filamentous growth; translation-related genes are downregulated upon phagocytosis by murine macrophage	GO:0030447 filamentous growth | GO:0006412 translation | GO:0000027 ribosomal large subunit assembly |	GO:0003735 structural constituent of ribosome | GO:0003723 RNA binding |	GO:0005624 membrane fraction | GO:0022625 cytosolic large ribosomal subunit |
		orf19.3133	GUT2	240	W	Predicted ORF in Assemblies 19, 20 and 21; Plc1p-regulated; transcription is upregulated in both intermediate and mature biofilms	GO:0001302 replicative cell aging | GO:0006116 NADH oxidation | GO:0005975 carbohydrate metabolic process |	GO:0004368 glycerol-3-phosphate dehydrogenase activity |	GO:0031307 integral to mitochondrial outer membrane | GO:0005886 plasma membrane |
		orf19.3148		240	W	Predicted ORF in Assemblies 19, 20 and 21
		orf19.3149	LSP1	240	W	Predicted ORF in Assemblies 19, 20 and 21; caspofungin repressed; biofilm induced; fungal-specific (no human or murine homolog); protein detected by mass spec in exponential and stationary phase cultures	GO:0006897 endocytosis | GO:0009408 response to heat | GO:0008104 protein localization |	GO:0004860 protein kinase inhibitor activity |	GO:0032126 eisosome | GO:0001950 plasma membrane enriched fraction | GO:0005741 mitochondrial outer membrane |
		orf19.3298	CCH1	240	W	Putative voltage-gated Ca2+ channel of the high affinity calcium uptake system; roles in thigmotropism, establishment of galvanotropism; transcription is regulated by Nrg1p and Mig1p	GO:0006816 calcium ion transport | GO:0030448 hyphal growth | GO:0009612 response to mechanical stimulus | GO:0032512 regulation of protein phosphatase type 2B activity |	GO:0005262 calcium channel activity |	GO:0005886 plasma membrane |
		orf19.3315	CTA9	240	W	Protein induced during the mating process; activates transcription in 1-hybrid assay in S. cerevisiae	GO:0030447 filamentous growth |	GO:0016563 transcription activator activity |
		orf19.3332		240	W	Predicted ORF in Assemblies 19, 20 and 21	GO:0006897 endocytosis |		GO:0016021 integral to membrane |
		orf19.3335		240	W	Predicted ORF in Assemblies 19, 20 and 21; shows colony morphology-related gene regulation by Ssn6p; repressed by nitric oxide			GO:0005886 plasma membrane |
		orf19.3475		240	W	Described as a Gag-related protein; hyphal induced; downregulation correlates with clinical development of fluconazole resistance; repressed by nitric oxide, 17-beta-estradiol, ethynyl estradiol
		orf19.35		240	W	Predicted ORF in Assemblies 19, 20 and 21
		orf19.3505		240	W	Predicted ORF in Assemblies 19, 20 and 21	GO:0051017 actin filament bundle formation | GO:0001558 regulation of cell growth | GO:0030950 establishment or maintenance of actin cytoskeleton polarity | GO:0031929 TOR signaling pathway |		GO:0005886 plasma membrane |
		orf19.3555		240	W	Predicted ORF in Assemblies 19, 20 and 21
		orf19.3616	ERG9	240	W	Putative farnesyl-diphosphate farnesyl transferase (squalene synthase) involved in the sterol biosynthesis pathway; likely to be essential for growth; regulated by fluconazole and lovastatin; amphotericin B, caspofungin repressed	GO:0006696 ergosterol biosynthetic process |	GO:0004310 farnesyl-diphosphate farnesyltransferase activity |	GO:0005783 endoplasmic reticulum | GO:0005741 mitochondrial outer membrane | GO:0005886 plasma membrane |
		orf19.3678		240	W	Protein not essential for viability
		orf19.3697		240	W	Predicted ORF in Assemblies 19, 20 and 21	GO:0000751 cell cycle arrest in response to pheromone |
		orf19.3720		240	W	Predicted ORF in Assemblies 19, 20 and 21
		orf19.3757	ATP20	240	W	Predicted ORF in Assemblies 19, 20 and 21; shows colony morphology-related gene regulation by Ssn6p; flucytosine induced; caspofungin repressed; macrophage/pseudohyphal-induced	GO:0042407 cristae formation | GO:0051259 protein oligomerization | GO:0015986 ATP synthesis coupled proton transport |	GO:0005198 structural molecule activity |	GO:0000276 mitochondrial proton-transporting ATP synthase complex, coupling factor F(o) | GO:0005886 plasma membrane |
		orf19.3765	RAX2	240	W	Protein of unknown function; detected at yeast-form cell plasma membrane by mass spectrometry; transcription is filament induced and negatively regulated by Rim101p, Tup1p	GO:0000282 cellular bud site selection |		GO:0005886 plasma membrane | GO:0005739 mitochondrion | GO:0005621 cellular bud scar | GO:0005935 cellular bud neck |
		orf19.3793		240	W	Predicted ORF in Assemblies 19, 20 and 21; regulated by Nrg1p; greater mRNA abundance observed in a cyr1 or ras1 homozygous null mutant than in wild type; possibly spurious ORF (Annotation Working Group prediction)
		orf19.3823	ZDS1	240	W	Nonessential protein; similar to S. cerevisiae Zds1p	GO:0030010 establishment of cell polarity | GO:0007569 cell aging | GO:0032880 regulation of protein localization | GO:0006342 chromatin silencing | GO:0006406 mRNA export from nucleus |	GO:0008601 protein phosphatase type 2A regulator activity | GO:0005515 protein binding |	GO:0005934 cellular bud tip | GO:0005643 nuclear pore | GO:0005737 cytoplasm | GO:0005935 cellular bud neck |
		orf19.3856	CDC28	240	W	Cyclin-dependent protein kinase, interacts with regulatory subunit Cyb1p; involved in determination of cell morphology during the cell cycle; phosphorylated primarily by Swe1p and phosphorylation is regulated by Hsl1p; intron in 5'-UTR	GO:0051726 regulation of cell cycle | GO:0006468 protein amino acid phosphorylation | GO:0000086 G2/M transition of mitotic cell cycle | GO:0000082 G1/S transition of mitotic cell cycle | GO:0040020 regulation of meiosis | GO:0000084 S phase of mitotic cell cycle | GO:0010696 positive regulation of spindle pole body separation | GO:0045931 positive regulation of mitotic cell cycle | GO:0045930 ne…	GO:0004693 cyclin-dependent protein kinase activity |	GO:0000235 astral microtubule | GO:0005634 nucleus | GO:0000307 cyclin-dependent protein kinase holoenzyme complex | GO:0005783 endoplasmic reticulum | GO:0005935 cellular bud neck | GO:0005840 ribosome | GO:0005816 spindle pole body |
		orf19.3877		240	W	Predicted ORF in Assemblies 19, 20 and 21; previously merged with orf19.3878; unmerged from orf19.3878 in a revision of Assembly 21
		orf19.3916		240	W	Predicted ORF in Assemblies 19, 20 and 21
		orf19.4118	CNT	240	W	Cation-coupled nucleoside transporter (H(+)/nucleoside symporter); CNT family; transports adenosine, uridine, inosine, guanosine, tubercidin; variant alleles encode high- and low-affinity isoforms; S or G at residue 328 affects specificity	GO:0015858 nucleoside transport | GO:0015893 drug transport | GO:0042493 response to drug |	GO:0005415 nucleoside | GO:0010174 nucleoside transmembrane transporter activity, against a concentration gradient | GO:0015293 symporter activity | GO:0015238 drug transporter activity |	GO:0005887 integral to plasma membrane | GO:0005886 plasma membrane |
		orf19.4246		240	W	Predicted ORF in Assemblies 19, 20 and 21; similar to S. cerevisiae Ykr070wp; transposon mutation affects filamentous growth; Hog1p-downregulated; shows colony morphology-related gene regulation by Ssn6p; induced during cell wall regeneration	GO:0030447 filamentous growth |
		orf19.4328	CCC2	240	W	Copper-transporting P-type ATPase of Golgi; required for wild-type iron assimilation (indirect effect via Fet3p); induced by iron starvation, ciclopirox olamine; caspofungin repressed; not required for virulence in mouse systemic infection	GO:0006825 copper ion transport | GO:0006879 cellular iron ion homeostasis | GO:0015680 intracellular copper ion transport | GO:0055085 transmembrane transport |	GO:0005375 copper ion transmembrane transporter activity | GO:0015662 ATPase activity, coupled to transmembrane movement of ions, phosphorylative mechanism | GO:0004008 copper-exporting ATPase activity | GO:0019829 cation-transporting ATPase activity | GO:0005507 copper ion binding |	GO:0016021 integral to membrane | GO:0005802 trans-Golgi network | GO:0005794 Golgi apparatus | GO:0012510 trans-Golgi network transport vesicle membrane |
		orf19.4474		240	W	Protein not essential for viability			GO:0005634 nucleus | GO:0005737 cytoplasm |
		orf19.4491	ERG20	240	W	Putative farnesyl pyrophosphate synthetase involved in isoprenoid and sterol biosynthesis, based on similarity to S. cerevisiae Erg20p; likely to be essential for growth, based on an insertional mutagenesis strategy	GO:0008299 isoprenoid biosynthetic process | GO:0006696 ergosterol biosynthetic process | GO:0045337 farnesyl diphosphate biosynthetic process |	GO:0004337 geranyltranstransferase activity | GO:0004161 dimethylallyltranstransferase activity |	GO:0005829 cytosol | GO:0005783 endoplasmic reticulum |
		orf19.4674.1	CRD2	240	W	Metallothionein; role in adaptation to growth with high concentration of copper ions; basal transcription is cadmium-repressed; regulated by Ssn6p; complements copper sensitivity of an S. cerevisiae cup1 null mutant	GO:0006878 cellular copper ion homeostasis |	GO:0005507 copper ion binding |
		orf19.4728		240	W	Predicted ORF in Assemblies 19, 20 and 21	GO:0016575 histone deacetylation | GO:0045835 negative regulation of meiosis |	GO:0045129 NAD-independent histone deacetylase activity | GO:0017136 NAD-dependent histone deacetylase activity |	GO:0034967 Set3 complex |
		orf19.4824		240	W	Predicted ORF in Assemblies 19, 20 and 21
		orf19.4951		240	W	Predicted ORF in Assemblies 19, 20 and 21; possibly spurious ORF (Annotation Working Group prediction)
		orf19.5077		240	W	Predicted ORF in Assemblies 19, 20 and 21; repressed by nitric oxide; possibly spurious ORF (Annotation Working Group prediction)
		orf19.5110	OPY2	240	W	Predicted ORF in Assemblies 19, 20 and 21	GO:0007231 osmosensory signaling pathway | GO:0000751 cell cycle arrest in response to pheromone |		GO:0000324 fungal-type vacuole | GO:0016021 integral to membrane | GO:0005886 plasma membrane |
		orf19.5241	SNT1	240	W	Protein similar to S. cerevisiae Snt1p, which is an NAD-independent histone deacetylase; not essential for viability; transposon mutation affects filamentous growth	GO:0030447 filamentous growth | GO:0045835 negative regulation of meiosis | GO:0016575 histone deacetylation |	GO:0045129 NAD-independent histone deacetylase activity | GO:0017136 NAD-dependent histone deacetylase activity |	GO:0000118 histone deacetylase complex |
		orf19.5278		240	W	Predicted ORF in Assemblies 19, 20 and 21			GO:0005739 mitochondrion |
		orf19.5312		240	W	Predicted ORF in Assemblies 19, 20 and 21	GO:0000096 sulfur amino acid metabolic process | GO:0045944 positive regulation of transcription from RNA polymerase II promoter | GO:0046686 response to cadmium ion | GO:0046685 response to arsenic |	GO:0003713 transcription coactivator activity |	GO:0005634 nucleus |
		orf19.5338	GAL4	240	W	Putative transcription factor with zinc cluster DNA-binding motif; ortholog of S. cerevisiae Gal4p, but is not involved in the regulation of galactose utilization genes; caspofungin repressed	GO:0006012 galactose metabolic process | GO:0006355 regulation of transcription, DNA-dependent | GO:0045821 positive regulation of glycolysis | GO:0045991 positive regulation of transcription by carbon catabolites |	GO:0016563 transcription activator activity | GO:0003700 transcription factor activity | GO:0043565 sequence-specific DNA binding |	GO:0005634 nucleus |
		orf19.5376		240	W	Predicted ORF in Assemblies 19, 20 and 21	GO:0006468 protein amino acid phosphorylation | GO:0006261 DNA-dependent DNA replication |	GO:0004672 protein kinase activity |	GO:0005623 cell |
		orf19.5467	TLO7	240	W	Member of a family of telomere-proximal genes of unknown function; may be spliced in vivo
		orf19.5651		240	W	Predicted ORF in Assemblies 19, 20 and 21	GO:0016577 histone demethylation |	GO:0032453 histone demethylase activity (H3-K4 specific) |	GO:0005634 nucleus | GO:0005737 cytoplasm |
		orf19.5711		240	W	Predicted ORF in Assemblies 19, 20 and 21	GO:0019217 regulation of fatty acid metabolic process | GO:0030433 ER-associated protein catabolic process | GO:0007047 cell wall organization | GO:0015914 phospholipid transport |	GO:0008526 phosphatidylinositol transporter activity |	GO:0005829 cytosol | GO:0005739 mitochondrion | GO:0005811 lipid particle | GO:0005792 microsome |
		orf19.5742	ALS9	240	W	ALS family protein; expressed during infection of human epithelial cells; confers laminin adhesion to S. cerevisiae; highly variable; ALS family includes cell-surface glycoproteins, some with adhesin function; putative GPI-anchor	GO:0007155 cell adhesion | GO:0043709 cell adhesion during single-species biofilm formation | GO:0043710 cell adhesion during multi-species biofilm formation | GO:0033554 cellular response to stress | GO:0000501 flocculation via cell wall protein-carbohydrate interaction |	GO:0005537 mannose binding |	GO:0009986 cell surface | GO:0009277 fungal-type cell wall |
		orf19.5797	PI-PLC	240	W	Phosphatidylinositol (PtdIns)-specific phospholipase C (PI-PLC); predicted type 2 membrane protein; role in, and regulated by, filamentation, Nrg1p and Tup1p; no mouse systemic virulence role; orf19.5797 and orf19.1586 are almost identical	GO:0030447 filamentous growth |	GO:0004435 phosphoinositide phospholipase C activity |	GO:0016021 integral to membrane |
		orf19.5818	SUR2	240	W	Protein described as similar to ceramide hydroxylase; predicted enzyme of sphingolipid biosynthesis; upregulated in biofilm; regulated by Tsa1p, Tsa1Bp under H2O2 stress conditions	GO:0006665 sphingolipid metabolic process |	GO:0000170 sphingosine hydroxylase activity |	GO:0005783 endoplasmic reticulum | GO:0005789 endoplasmic reticulum membrane |
		orf19.6013		240	W	Predicted ORF in Assemblies 19, 20 and 21			GO:0005730 nucleolus | GO:0005737 cytoplasm |
		orf19.606		240	W	Predicted ORF in Assemblies 19, 20 and 21
		orf19.6225	PCL7	240	W	Protein described as cyclin-like, possible Pho85p cyclin; hyphal downregulated; transcriptionally activated by Mnl1p under weak acid stress	GO:0005981 regulation of glycogen catabolic process | GO:0000079 regulation of cyclin-dependent protein kinase activity | GO:0005979 regulation of glycogen biosynthetic process | GO:0031647 regulation of protein stability |	GO:0016538 cyclin-dependent protein kinase regulator activity |	GO:0005634 nucleus | GO:0000307 cyclin-dependent protein kinase holoenzyme complex |
		orf19.6240		240	W	Predicted ORF in Assemblies 19, 20 and 21	GO:0000910 cytokinesis |		GO:0005737 cytoplasm | GO:0005935 cellular bud neck |
		orf19.6245		240	W	Predicted ORF in Assemblies 19, 20 and 21; regulated by osmotic stress (via Hog1p) and oxidative stress (Hog1p- and Cap1p-independent); transcription is induced in response to alpha pheromone in SpiderM medium
		orf19.6257	GLT1	240	W	Putative glutamate synthase; alkaline downregulated; transcription is downregulated in both intermediate and mature biofilms	GO:0006537 glutamate biosynthetic process |	GO:0016040 glutamate synthase (NADH) activity |	GO:0005739 mitochondrion |
		orf19.6349	RVS162	240	W	Protein containing a BAR domain, which is found in proteins involved in membrane curvature; null mutant does not display the endocytic, hyphal growth, virulence, or cell wall defects exhibited by mutants in related genes RVS161 and RVS167	GO:0006970 response to osmotic stress | GO:0007121 bipolar cellular bud site selection | GO:0006897 endocytosis |	GO:0008092 cytoskeletal protein binding |	GO:0030479 actin cortical patch |
		orf19.6529	CDC34	240	W	Transcription is regulated by Nrg1p and Tup1p, and by Gcn2p and Gcn4p	GO:0000082 G1/S transition of mitotic cell cycle | GO:0042787 protein ubiquitination during ubiquitin-dependent protein catabolic process | GO:0000209 protein polyubiquitination | GO:0051865 protein autoubiquitination | GO:0000086 G2/M transition of mitotic cell cycle | GO:0031146 SCF-dependent proteasomal ubiquitin-dependent protein catabolic process |	GO:0042803 protein homodimerization activity | GO:0004842 ubiquitin-protein ligase activity |	GO:0000152 nuclear ubiquitin ligase complex | GO:0005634 nucleus | GO:0019005 SCF ubiquitin ligase complex | GO:0005737 cytoplasm |
		orf19.6554		240	W	Predicted ORF in Assemblies 19, 20 and 21			GO:0005737 cytoplasm |
		orf19.6734	TCC1	240	W	Protein involved in regulation of filamentous growth and virulence; interacts with Tup1p; acts in transcriptional regulation of hypha-specific genes; contains 4 tetratricopeptide repeat (TPR) motifs; flucytosine repressed; Tbp1p-activated	GO:0000122 negative regulation of transcription from RNA polymerase II promoter | GO:0016481 negative regulation of transcription | GO:0009405 pathogenesis | GO:0030447 filamentous growth |	GO:0003713 transcription coactivator activity | GO:0016565 general transcriptional repressor activity |	GO:0005634 nucleus |
		orf19.6745	TPI1	240	W	Triose-phosphate isomerase; glycolysis/gluconeogenesis; antigenic in mouse or human; mutation affects filamentous growth; biofilm-induced; macrophage-downregulated protein; detected by mass spec in exponential and stationary phase culture	GO:0044416 induction by symbiont of host defense response | GO:0030447 filamentous growth | GO:0006094 gluconeogenesis | GO:0006096 glycolysis |	GO:0004807 triose-phosphate isomerase activity |	GO:0009986 cell surface | GO:0030446 hyphal cell wall | GO:0005625 soluble fraction | GO:0005829 cytosol | GO:0009277 fungal-type cell wall | GO:0001950 plasma membrane enriched fraction | GO:0005739 mitochondrion |
		orf19.6794	FESUR1	240	W	Protein described as ubiquinone reductase; transcriptionally induced by interaction with macrophage; alkaline downregulated; repressed by nitric oxide; clade-associated gene expression		GO:0008137 NADH dehydrogenase (ubiquinone) activity |	GO:0005886 plasma membrane |
		orf19.6800	POS5	240	W	Protein likely to be essential for growth, based on an insertional mutagenesis strategy; similar to S. cerevisiae Pos5p, which is a mitochondrial NADH kinase involved in the oxidative stress response	GO:0006741 NADP biosynthetic process | GO:0006979 response to oxidative stress |	GO:0042736 NADH kinase activity |	GO:0005759 mitochondrial matrix |
		orf19.6912		240	W	Putative ethanolamine kinase	GO:0006656 phosphatidylcholine biosynthetic process |	GO:0004103 choline kinase activity |	GO:0005829 cytosol |
		orf19.6920		240	W	Predicted ORF in Assemblies 19, 20 and 21; induced upon biofilm formation; possibly spurious ORF (Annotation Working Group prediction)
		orf19.6976		240	W	Predicted membrane transporter; member of the proton coupled folate transporter/heme carrier protein (PCFT/HCP) family, major facilitator superfamily (MFS); virulence-group-correlated expression	GO:0015884 folic acid transport |	GO:0008517 folic acid transporter activity |	GO:0016020 membrane |
		orf19.7030	SSR1	240	W	Beta-glucan associated cell-wall protein with role in cell wall structure; S/T rich protein, GPI anchor; similar mRNA abundance in yeast-form and germ tube; detected at germ tube plasma membrane by mass spec; similar to S. cerevisiae Ssr1p	GO:0007047 cell wall organization | GO:0042493 response to drug | GO:0031505 fungal-type cell wall organization |	GO:0005199 structural constituent of cell wall |	GO:0009986 cell surface | GO:0009277 fungal-type cell wall | GO:0030445 yeast-form cell wall | GO:0005886 plasma membrane | GO:0005739 mitochondrion |
		orf19.7049	CYB5	240	W	Cytochrome b(5); not essential for viability; similar to S. cerevisiae Cyb5p; transcriptionally regulated by iron; expression greater in high iron; fluconazole-induced; shows colony morphology-related gene regulation by Ssn6p	GO:0006696 ergosterol biosynthetic process |	GO:0009055 electron carrier activity |	GO:0005792 microsome | GO:0005789 endoplasmic reticulum membrane |
		orf19.7195	RAD6	240	W	Negative regulator of hyphal growth; required for wild-type UV resistance; acts in pathway with Efg1p ; functional homolog of S. cerevisiae Rad6p; transcription is UV-induced, slightly repressed during hyphal growth; gene has two introns	GO:0030447 filamentous growth | GO:0009411 response to UV | GO:0006974 response to DNA damage stimulus | GO:0016574 histone ubiquitination | GO:0006513 protein monoubiquitination | GO:0006511 ubiquitin-dependent protein catabolic process | GO:0006301 postreplication repair |	GO:0004842 ubiquitin-protein ligase activity |	GO:0000502 proteasome complex | GO:0005634 nucleus | GO:0005737 cytoplasm |
		orf19.725		240	W	Predicted ORF in Assemblies 19, 20 and 21
		orf19.7271		240	W	Predicted ORF in Assemblies 19, 20 and 21; possibly spurious ORF (Annotation Working Group prediction)
		orf19.7357		240	W	Predicted ORF in Assemblies 19, 20 and 21	GO:0015937 coenzyme A biosynthetic process |		GO:0005634 nucleus | GO:0005737 cytoplasm |
		orf19.7499		240	W	Putative nicotinic acid mononucleotide adenylyltransferase, involved in NAD salvage pathway	GO:0019674 NAD metabolic process | GO:0019358 nicotinate nucleotide salvage |	GO:0000309 nicotinamide-nucleotide adenylyltransferase activity |	GO:0005634 nucleus | GO:0005737 cytoplasm |
		orf19.7586	CHT3	240	W	Chitinase, major; functional homolog of S. cerevisiae Cts1p; 4 N-glycosylation motifs; possible O-mannosylated region; putative signal peptide; hyphal-repressed; farnesol upregulated in biofilm; regulated by Efg1p, Cyr1p, Ras1p	GO:0000282 cellular bud site selection | GO:0007109 cytokinesis, completion of separation |	GO:0004568 chitinase activity | GO:0008843 endochitinase activity |	GO:0009986 cell surface | GO:0009277 fungal-type cell wall | GO:0005576 extracellular region | GO:0005635 nuclear envelope | GO:0005783 endoplasmic reticulum |
		orf19.7626	EIF4E	240	W	Putative translation initiation factor eIF4E; genes encoding ribosomal subunits, translation factors, and tRNA synthetases are downregulated upon phagocytosis by murine macrophage; intron in 5'-UTR	GO:0006413 translational initiation | GO:0000184 nuclear-transcribed mRNA catabolic process, nonsense-mediated decay | GO:0051726 regulation of cell cycle |	GO:0003743 translation initiation factor activity | GO:0032266 phosphatidylinositol 3-phosphate binding |	GO:0005840 ribosome | GO:0005634 nucleus | GO:0010494 stress granule |
		orf19.791	RIM11	240	W	Protein not essential for viability; similar to S. cerevisiae Rim11p, which is a protein kinase involved in meiosis and sporulation	GO:0007126 meiosis | GO:0030437 ascospore formation | GO:0006468 protein amino acid phosphorylation | GO:0006508 proteolysis | GO:0006950 response to stress |	GO:0004696 glycogen synthase kinase 3 activity | GO:0004674 protein serine/threonine kinase activity |	GO:0005737 cytoplasm |
		orf19.808		240	W	Predicted ORF in Assemblies 19, 20 and 21	GO:0016575 histone deacetylation | GO:0006644 phospholipid metabolic process | GO:0006357 regulation of transcription from RNA polymerase II promoter |	GO:0004407 histone deacetylase activity | GO:0030528 transcription regulator activity |	GO:0033698 Rpd3L complex | GO:0070210 Rpd3L-Expanded complex |
		orf19.900		240	W	Predicted ORF in Assemblies 19, 20 and 21; protein detected by mass spec in stationary phase cultures	GO:0006609 mRNA-binding (hnRNP) protein import into nucleus | GO:0006607 NLS-bearing substrate import into nucleus | GO:0006405 RNA export from nucleus | GO:0006606 protein import into nucleus | GO:0006999 nuclear pore organization | GO:0000055 ribosomal large subunit export from nucleus |	GO:0005198 structural molecule activity |	GO:0005643 nuclear pore |
		orf19.913.2		240	W	ORF Predicted by Annotation Working Group	GO:0006122 mitochondrial electron transport, ubiquinol to cytochrome c | GO:0009060 aerobic respiration |	GO:0008121 ubiquinol-cytochrome-c reductase activity |	GO:0005750 mitochondrial respiratory chain complex III |
		orf19.932		240	W	Predicted ORF in Assemblies 19, 20 and 21; merged with orf19.2226 in Assembly 21	GO:0045332 phospholipid translocation | GO:0006897 endocytosis | GO:0007163 establishment or maintenance of cell polarity | GO:0006886 intracellular protein transport |	GO:0004012 phospholipid-translocating ATPase activity |	GO:0005739 mitochondrion | GO:0005886 plasma membrane |
		orf19.939	NAM7	240	W	Putative role in nonsense-mediated mRNA decay; similar to S. cerevisiae Nam7p; gene induced by ciclopirox olamine treatment	GO:0000184 nuclear-transcribed mRNA catabolic process, nonsense-mediated decay | GO:0006449 regulation of translational termination | GO:0008298 intracellular mRNA localization | GO:0016567 protein ubiquitination | GO:0070478 nuclear-transcribed mRNA catabolic process, 3'-5' exonucleolytic nonsense-mediated decay | GO:0030466 chromatin silencing at silent mating-type cassette |	GO:0003676 nucleic acid binding | GO:0008026 ATP-dependent helicase activity |	GO:0005844 polysome | GO:0005737 cytoplasm |
		orf19.991	DJP1	240	W	Similar to bacterial DnaJ; reported to have a role in peroxisome biogenesis; transcriptionally regulated by iron; expression greater in low iron; induced upon adherence to polystyrene	GO:0007031 peroxisome organization | GO:0016558 protein import into peroxisome matrix |	GO:0051087 chaperone binding |	GO:0005829 cytosol |

## Sheet: 2. 3'UTR
		Orf19 ID	Gene name	5' UTR length	Strand	Description	GO biological process	GO molecular function	GO cellular component
		orf19.2778		3060	W	Putative protein of unknown function, transcription is upregulated in clinical isolates from HIV+ patients with oral candidiasis; predicted ORF in Assemblies 19, 20 and 21
		orf19.1601	RPL3	1320	W	Putative ribosomal protein; similar to S. cerevisiae Rpl3p; gene induced by ciclopirox olamine treatment; genes encoding cytoplasmic ribosomal subunits are downregulated upon phagocytosis by murine macrophage	GO:0006412 translation | GO:0000027 ribosomal large subunit assembly |	GO:0003735 structural constituent of ribosome |	GO:0005840 ribosome | GO:0032040 small-subunit processome |
		orf19.2799	GPI8	1200	C	Protein likely to be essential for growth, based on an insertional mutagenesis strategy; similar to S. cerevisiae Gpi8p, which is a subunit of the GPI transamidase complex that adds GPI anchors to proteins	GO:0016255 attachment of GPI anchor to protein |	GO:0003923 GPI-anchor transamidase activity |	GO:0042765 GPI-anchor transamidase complex |
		orf19.4309	GRP2	1200	C	Similar to S. cerevisiae Gre2p (methylglyoxal reductase); antigenic in human; regulation associated with azole resistance; induced in core stress response or by oxidative stress (via Cap1p), fluphenazine, benomyl, or fluconazole (long term)		GO:0016491 oxidoreductase activity |	GO:0005625 soluble fraction |
		orf19.5126		1200	W	Predicted ORF in Assemblies 19, 20 and 21	GO:0006412 translation |	GO:0003723 RNA binding |	GO:0005844 polysome |
		orf19.5960		1140	C	Predicted ORF in Assemblies 19, 20 and 21	GO:0009306 protein secretion |		GO:0016021 integral to membrane | GO:0045121 membrane raft | GO:0033101 cellular bud membrane | GO:0005783 endoplasmic reticulum | GO:0001950 plasma membrane enriched fraction | GO:0005739 mitochondrion | GO:0070250 mating projection membrane | GO:0005886 plasma membrane |
		orf19.3506	DBR1	1080	W	Debranchase; homozygous mutant accumulates lariat intermediates of mRNA splicing	GO:0006401 RNA catabolic process | GO:0016074 snoRNA metabolic process | GO:0007124 pseudohyphal growth | GO:0032197 transposition, RNA-mediated |	GO:0008419 RNA lariat debranching enzyme activity |
		orf19.6197		1020	C	Predicted ORF in Assemblies 19, 20 and 21	GO:0000184 nuclear-transcribed mRNA catabolic process, nonsense-mediated decay | GO:0000290 deadenylation-dependent decapping of nuclear-transcribed mRNA | GO:0034063 stress granule assembly | GO:0033962 cytoplasmic mRNA processing body assembly | GO:0000753 cellular morphogenesis during conjugation with cellular fusion |	GO:0003724 RNA helicase activity | GO:0005515 protein binding |	GO:0000932 cytoplasmic mRNA processing body |
		orf19.4623		960	C	Predicted ORF in Assemblies 19, 20 and 21; possibly spurious ORF (Annotation Working Group prediction)
		orf19.7392		960	C	Predicted ORF in Assemblies 19, 20 and 21	GO:0006413 translational initiation | GO:0000373 Group II intron splicing |	GO:0033592 RNA strand annealing activity | GO:0004004 ATP-dependent RNA helicase activity |
		orf19.3481		960	W	Putative protein of unknown function, transcription is activated in the presence of elevated CO2; predicted ORF in Assemblies 19, 20 and 21	GO:0042254 ribosome biogenesis |	GO:0003724 RNA helicase activity |	GO:0005739 mitochondrion |
		orf19.725		960	W	Predicted ORF in Assemblies 19, 20 and 21
		orf19.5474		900	C	Predicted ORF in Assemblies 19, 20 and 21; possibly spurious ORF (Annotation Working Group prediction); transcriptionally activated by Mnl1p under weak acid stress
		orf19.5383	PMA1	900	W	Plasma membrane H(+)-ATPase; highly expressed, comprising 20-40% of total plasma membrane protein; abundance increases at stationary phase transition; fluconazole induced; caspofungin repressed; upregulated in RHE model	GO:0006885 regulation of pH | GO:0015992 proton transport | GO:0055085 transmembrane transport |	GO:0008553 hydrogen-exporting ATPase activity, phosphorylative mechanism | GO:0016887 ATPase activity | GO:0046961 proton-transporting ATPase activity, rotational mechanism |	GO:0005886 plasma membrane | GO:0045121 membrane raft | GO:0005783 endoplasmic reticulum | GO:0005624 membrane fraction | GO:0001950 plasma membrane enriched fraction | GO:0005739 mitochondrion |
		orf19.1960	CLN3	840	C	G1 cyclin; depletion causes abolished budding and hyphal growth defects; likely to be essential; farnesol regulated, upregulated in biofilm; functional in S. cerevisiae; similar to S. cerevisiae Cln3p, which is a G1-specific cyclin	GO:0000079 regulation of cyclin-dependent protein kinase activity | GO:0000082 G1/S transition of mitotic cell cycle | GO:0030447 filamentous growth | GO:0051726 regulation of cell cycle | GO:0030448 hyphal growth | GO:0007114 cell budding | GO:0042493 response to drug | GO:0008361 regulation of cell size | GO:0042144 vacuole fusion, non-autophagic |	GO:0016538 cyclin-dependent protein kinase regulator activity |	GO:0005634 nucleus |
		orf19.7417	TSA1	840	C	Protein of TSA/alkyl hydroperoxide peroxidase C (AhPC) family; similar to thiol-dependent peroxidases of oxidative stress signaling; antigenic; hyphal surface, nucleus; yeast-form nucleus, cytoplasm; biofilm, phagocytosis, peroxide induced	GO:0051701 interaction with host | GO:0006979 response to oxidative stress | GO:0031505 fungal-type cell wall organization | GO:0030448 hyphal growth | GO:0006950 response to stress | GO:0042744 hydrogen peroxide catabolic process | GO:0042542 response to hydrogen peroxide |	GO:0005515 protein binding | GO:0008379 thioredoxin peroxidase activity |	GO:0009277 fungal-type cell wall | GO:0005634 nucleus | GO:0030446 hyphal cell wall | GO:0009986 cell surface | GO:0005737 cytoplasm |
		orf19.1097	ALS2	840	W	ALS family protein; role in adhesion, biofilm formation, germ tube induction; expressed at infection of human buccal epithelial cells; putative GPI-anchor; induced by ketoconazole, low iron and at cell wall regeneration; regulated by Sfu1p	GO:0016337 cell-cell adhesion | GO:0044011 single-species biofilm formation on inanimate substrate | GO:0009405 pathogenesis | GO:0030448 hyphal growth | GO:0044406 adhesion to host | GO:0000128 flocculation |	GO:0030246 carbohydrate binding |	GO:0009277 fungal-type cell wall | GO:0009986 cell surface |
		orf19.2685	PGA54	780	W	Putative GPI-anchored protein; hyphal induced; Hog1p-downregulated; induced in a cyr1 or efg1 homozygous null mutant; shows colony morphology-related gene regulation by Ssn6p; upregulated in an RHE model			GO:0009986 cell surface |
		orf19.1409.2		720	C	ORF added to Assembly 21 based on comparative genome analysis
		orf19.4765	PGA6	720	C	Putative GPI-anchored cell-wall protein of unknown function; similar to S. cerevisiae Ccw12p/Ylr110cp; transcriptionally regulated by iron; expression greater in high iron; upregulated upon Als2p depletion			GO:0009986 cell surface | GO:0009277 fungal-type cell wall |
		orf19.4326		720	W	Predicted ORF in Assemblies 19, 20 and 21	GO:0000398 nuclear mRNA splicing, via spliceosome |	GO:0031202 RNA splicing factor activity, transesterification mechanism |	GO:0046540 U4/U6 x U5 tri-snRNP complex |
		orf19.4991	MPT5	720	W	Protein induced during the mating process	GO:0006605 protein targeting | GO:0008104 protein localization | GO:0000321 re-entry into mitotic cell cycle after pheromone arrest | GO:0000288 nuclear-transcribed mRNA catabolic process, deadenylation-dependent decay | GO:0001308 loss of chromatin silencing during replicative cell aging | GO:0007047 cell wall organization |	GO:0003729 mRNA binding |	GO:0005737 cytoplasm |
		orf19.5867	WSC1	720	W	Protein described as a cell wall component; increased mRNA abundance observed in cyr1 homozygous null mutant (yeast-form or hyphal cells)			GO:0009277 fungal-type cell wall |
		orf19.150		660	W	Predicted ORF in Assemblies 19, 20 and 21	GO:0030150 protein import into mitochondrial matrix |	GO:0008565 protein transporter activity |	GO:0005744 mitochondrial inner membrane presequence translocase complex |
		orf19.3487		660	W	Predicted ORF in Assemblies 19, 20 and 21
		orf19.7001	YCK2	660	W	Plasma membrane protein similar to S. cerevisiae Yck2p, which is casein kinase I; null mutant has defect in damaging oral epithelial cells and in hyphal branching; transcription is activated in weak acid stress or on contact with host cells	GO:0007165 signal transduction | GO:0006897 endocytosis | GO:0006468 protein amino acid phosphorylation | GO:0000910 cytokinesis | GO:0000902 cell morphogenesis | GO:0009749 response to glucose stimulus | GO:0033554 cellular response to stress | GO:0051701 interaction with host | GO:0030448 hyphal growth |	GO:0004674 protein serine/threonine kinase activity |	GO:0005886 plasma membrane | GO:0001950 plasma membrane enriched fraction | GO:0005937 mating projection | GO:0005935 cellular bud neck |
		orf19.1054		600	C	Predicted ORF in Assemblies 19, 20 and 21; possibly spurious ORF (Annotation Working Group prediction)
		orf19.1486		600	C	Predicted ORF in Assemblies 19, 20 and 21; possibly spurious ORF (Annotation Working Group prediction)
		orf19.1635	RPL12	600	W	Predicted ribosomal protein; downregulated in the presence of human whole blood or polymorphonuclear (PMN) cells; genes encoding cytoplasmic ribosomal subunits are downregulated upon phagocytosis by murine macrophage; Tbf1p-activated	GO:0006412 translation | GO:0000027 ribosomal large subunit assembly |	GO:0003735 structural constituent of ribosome |
		orf19.2367		600	W	Protein of unknown function; transcription is negatively regulated by Rim101p			GO:0005634 nucleus | GO:0005737 cytoplasm |
		orf19.3215		600	W	Predicted ORF in Assemblies 19, 20 and 21; transcription is repressed in response to alpha pheromone in SpiderM medium			GO:0005886 plasma membrane |
		orf19.3618	YWP1	600	W	Protein with suggested role in dispersal in host; mutation causes increased adhesion and biofilm formation; putative GPI-anchor; cell wall and secreted; has stable propeptide; regulated by growth phase, phosphate, Ssk1p, Ssn6p, Efg1p, Efh1p	GO:0016337 cell-cell adhesion | GO:0044010 single-species biofilm formation | GO:0044406 adhesion to host | GO:0000128 flocculation |	GO:0030246 carbohydrate binding |	GO:0009986 cell surface | GO:0009277 fungal-type cell wall | GO:0030445 yeast-form cell wall | GO:0005576 extracellular region | GO:0030446 hyphal cell wall |
		orf19.1266		540	C	Predicted ORF in Assemblies 19, 20 and 21
		orf19.1397		540	C	Predicted ORF in Assemblies 19, 20 and 21	GO:0016126 sterol biosynthetic process |	GO:0009055 electron carrier activity |	GO:0005792 microsome |
		orf19.2124		540	C	Predicted ORF in Assemblies 19, 20 and 21
		orf19.252		540	C	Predicted ORF in Assemblies 19, 20 and 21			GO:0005739 mitochondrion |
		orf19.3712		540	C	Predicted ORF in Assemblies 19, 20 and 21; transcriptionally activated by Mnl1p under weak acid stress
		orf19.5069		540	C	Predicted ORF in Assemblies 19, 20 and 21
		orf19.6600		540	C	Predicted ORF in Assemblies 19, 20 and 21	GO:0006627 mitochondrial protein processing during import |		GO:0005758 mitochondrial intermembrane space | GO:0031314 extrinsic to mitochondrial inner membrane |
		orf19.7502		540	C	Predicted ORF in Assemblies 19, 20 and 21; greater mRNA abundance observed in a cyr1 homozygous null mutant than in wild type; possibly spurious ORF (Annotation Working Group prediction)
		orf19.1359		540	W	Predicted ORF in Assemblies 19, 20 and 21
		orf19.1576		540	W	Predicted ORF in Assemblies 19, 20 and 21	GO:0045471 response to ethanol |	GO:0008139 nuclear localization sequence binding |
		orf19.1933		540	W	Predicted ORF in Assemblies 19, 20 and 21	GO:0007031 peroxisome organization |		GO:0005778 peroxisomal membrane |
		orf19.2655	BUB3	540	W	Protein similar to S. cerevisiae Bub3p, which is a kinetochore checkpoint component; induced under hydroxyurea treatment	GO:0007094 mitotic cell cycle spindle assembly checkpoint |		GO:0033597 mitotic checkpoint complex | GO:0000778 condensed nuclear chromosome kinetochore |
		orf19.2961		540	W	Putative transcription factor with zinc finger DNA-binding motif	GO:0007126 meiosis | GO:0006355 regulation of transcription, DNA-dependent |	GO:0016563 transcription activator activity | GO:0003700 transcription factor activity |
		orf19.3182	GIS2	540	W	Transcriptionally regulated by iron; expression greater in high iron; transcription reduced upon yeast-hyphal switch; similar to proteins that bind nucleic acid	GO:0007242 intracellular signaling cascade |	GO:0003676 nucleic acid binding | GO:0003700 transcription factor activity |	GO:0005737 cytoplasm |
		orf19.4080		540	W	Predicted ORF in Assemblies 19, 20 and 21; possibly spurious ORF (Annotation Working Group prediction)
		orf19.655	PHO84	540	W	Protein similar to high-affinity phosphate transporters; expression is regulated upon white-opaque switching or biofilm formation; Hog1p, ciclopirox olamine or alkaline induced; caspofungin or stress repressed; upregulated in RHE model	GO:0006817 phosphate transport | GO:0006797 polyphosphate metabolic process | GO:0006828 manganese ion transport |	GO:0048249 high affinity phosphate transmembrane transporter activity | GO:0005384 manganese ion transmembrane transporter activity | GO:0005315 inorganic phosphate transmembrane transporter activity |	GO:0005887 integral to plasma membrane | GO:0016020 membrane |
		orf19.7049	CYB5	540	W	Cytochrome b(5); not essential for viability; similar to S. cerevisiae Cyb5p; transcriptionally regulated by iron; expression greater in high iron; fluconazole-induced; shows colony morphology-related gene regulation by Ssn6p	GO:0006696 ergosterol biosynthetic process |	GO:0009055 electron carrier activity |	GO:0005792 microsome | GO:0005789 endoplasmic reticulum membrane |
		orf19.1093	FLO8	480	C	Transcription factor; required for wild-type hyphal formation; regulates hyphal gene expression; required for virulence in mouse systemic infection; binds Efg1p; binds Mss11p via LisH motif; has LUFS domain; ortholog of S. cerevisiae Flo8p	GO:0030447 filamentous growth | GO:0030448 hyphal growth | GO:0009405 pathogenesis | GO:0045944 positive regulation of transcription from RNA polymerase II promoter |	GO:0016563 transcription activator activity |
		orf19.1170	ARO7	480	C	Putative chorismate mutase; fungal-specific (no human or murine homolog); alkaline upregulated	GO:0009073 aromatic amino acid family biosynthetic process |	GO:0004106 chorismate mutase activity |	GO:0005634 nucleus | GO:0005737 cytoplasm |
		orf19.147	YAK1	480	C	Predicted serine-threonine protein kinase involved in hyphal growth regulation and biofilm formation; induced in core caspofungin response	GO:0044011 single-species biofilm formation on inanimate substrate | GO:0030447 filamentous growth | GO:0006468 protein amino acid phosphorylation |	GO:0004672 protein kinase activity |	GO:0005634 nucleus | GO:0005737 cytoplasm |
		orf19.1742	HEM3	480	C	Hydroxymethylbilane synthase (uroporphyrinogen I synthase); catalyzes conversion of 4-porphobilinogen to hydroxymethylbilane, the third step in the heme biosynthetic pathway; transcription greater in high iron, CO2; alkaline downregulated	GO:0006783 heme biosynthetic process | GO:0009405 pathogenesis |	GO:0004418 hydroxymethylbilane synthase activity |	GO:0005634 nucleus | GO:0005737 cytoplasm |
		orf19.2222		480	C	Predicted ORF in Assemblies 19, 20 and 21	GO:0007165 signal transduction | GO:0006468 protein amino acid phosphorylation |		GO:0005886 plasma membrane |
		orf19.288		480	C	Predicted ORF in Assemblies 19, 20 and 21	GO:0009086 methionine biosynthetic process |	GO:0004489 methylenetetrahydrofolate reductase (NADPH) activity |	GO:0005739 mitochondrion |
		orf19.2929	GSC1	480	C	Subunit of beta-1,3-glucan synthase; essential; gsc1 allele determines resistance/sensitivity to echinocandin antifungals; 16 predicted membrane-spanning regions; mRNA abundance declines after yeast-to-hyphal transition; fungal-specific	GO:0042493 response to drug | GO:0006075 1,3-beta-glucan biosynthetic process | GO:0031505 fungal-type cell wall organization | GO:0009405 pathogenesis | GO:0030476 ascospore wall assembly |	GO:0003843 1,3-beta-glucan synthase activity |	GO:0016021 integral to membrane | GO:0030478 actin cap | GO:0005624 membrane fraction | GO:0000148 1,3-beta-glucan synthase complex | GO:0005628 prospore membrane | GO:0005886 plasma membrane |
		orf19.3127	CZF1	480	C	Transcriptional regulator of white-opaque switching frequency; hyphal growth regulator; has C-terminal zinc finger and central Glu-rich region; expression in S. cerevisiae causes dominant-negative inhibition of pheromone response	GO:0030447 filamentous growth | GO:0006355 regulation of transcription, DNA-dependent | GO:0045595 regulation of cell differentiation | GO:0048869 cellular developmental process |	GO:0003700 transcription factor activity | GO:0003677 DNA binding |
		orf19.3414	SUR7	480	C	Protein required for wild-type cell wall, plasma membrane, cytoskeletal organization, endocytosis; localizes to eisosome subdomains of plasma membrane; four transmembrane motifs; mutant shows ectopic, chitin-rich cell wall	GO:0007047 cell wall organization | GO:0032185 septin cytoskeleton organization | GO:0030866 cortical actin cytoskeleton organization | GO:0006897 endocytosis | GO:0030437 ascospore formation |		GO:0030479 actin cortical patch | GO:0032126 eisosome | GO:0005887 integral to plasma membrane | GO:0016021 integral to membrane | GO:0005619 ascospore wall | GO:0045121 membrane raft | GO:0005739 mitochondrion | GO:0005624 membrane fraction | GO:0005886 plasma membrane |
		orf19.3782.2		480	C	ORF Predicted by Annotation Working Group; intron in 5'-UTR			GO:0005739 mitochondrion |
		orf19.4055		480	C	Protein similar to S. cerevisiae Ybr075wp; transposon mutation affects filamentous growth; clade-associated gene expression	GO:0030447 filamentous growth |
		orf19.4470		480	C	Predicted ORF in Assemblies 19, 20 and 21; possibly spurious ORF (Annotation Working Group prediction)
		orf19.4754	ZWF1	480	C	Putative glucose-6-phosphate dehydrogenase; antigenic in murine infection; activity induced by O2 or oxidizing agents H2O2 or menadione; caspofungin repressed; macrophage induced; induced in core stress response; regulated by Gcn2p, Gcn4p	GO:0009051 pentose-phosphate shunt, oxidative branch | GO:0042542 response to hydrogen peroxide |	GO:0004345 glucose-6-phosphate dehydrogenase activity |	GO:0005625 soluble fraction | GO:0005737 cytoplasm |
		orf19.4772	SSU81	480	C	Predicted adaptor protein involved in activation of MAP kinase-dependent signaling pathways; links response to oxidative stress to morphogenesis and cell wall biosynthesis; caspofungin repressed	GO:0000902 cell morphogenesis | GO:0007047 cell wall organization | GO:0006979 response to oxidative stress | GO:0007232 osmosensory signaling pathway via Sho1 osmosensor | GO:0007124 pseudohyphal growth | GO:0090033 positive regulation of filamentous growth | GO:0009272 fungal-type cell wall biogenesis |	GO:0005034 osmosensor activity |	GO:0005886 plasma membrane | GO:0043332 mating projection tip |
		orf19.5129		480	C	Predicted ORF in Assemblies 19, 20 and 21
		orf19.6113		480	C	Predicted ORF in Assemblies 19, 20 and 21
		orf19.6198.1		480	C	Predicted ORF in Assemblies 19, 20 and 21; gene has intron; gene was predicted by Annotation Working Group (AWG), subsequently removed from Assembly 20 by the AWG, and later reinstated (see Locus History)
		orf19.6691		480	C	Predicted ORF in Assemblies 19, 20 and 21
		orf19.6889	MKK2	480	C	Protein not essential for viability; similar to S. cerevisiae Mkk2p, which is a MAP kinase kinase involved in signal transduction; macrophage-downregulated gene	GO:0006468 protein amino acid phosphorylation | GO:0007165 signal transduction |	GO:0004708 MAP kinase kinase activity |
		orf19.7355	SSN8	480	C	Protein not essential for viability; similar to S. cerevisiae Ssn8p, which is a component of RNA polymerase II holoenzyme	GO:0000122 negative regulation of transcription from RNA polymerase II promoter | GO:0031505 fungal-type cell wall organization | GO:0007126 meiosis |	GO:0016251 general RNA polymerase II transcription factor activity | GO:0016538 cyclin-dependent protein kinase regulator activity |	GO:0005667 transcription factor complex |
		orf19.829	SCH9	480	C	Protein required for chlamydospore formation and for embedded hyphal growth, not essential for viability; similar to S. cerevisiae Sch9p, which is a protein kinase involved in growth control	GO:0030448 hyphal growth | GO:0001410 chlamydospore formation | GO:0047484 regulation of response to osmotic stress | GO:0006468 protein amino acid phosphorylation | GO:0001302 replicative cell aging | GO:0008361 regulation of cell size | GO:0043619 regulation of transcription from RNA polymerase II promoter in response to oxidative stress | GO:0001324 age-dependent response to oxidative stress d…	GO:0004674 protein serine/threonine kinase activity |	GO:0005634 nucleus | GO:0000329 fungal-type vacuole membrane | GO:0000785 chromatin |
		orf19.1525		480	W	Predicted ORF in Assemblies 19, 20 and 21	GO:0000184 nuclear-transcribed mRNA catabolic process, nonsense-mediated decay |		GO:0005737 cytoplasm |
		orf19.3223.1		480	W	Predicted ORF; described as 12kDa subunit of mitochondrial NADH-ubiquinone oxidoreductase; gene has intron
		orf19.36		480	W	Predicted ORF in Assemblies 19, 20 and 21; clade-associated gene expression	GO:0006891 intra-Golgi vesicle-mediated transport |		GO:0017119 Golgi transport complex |
		orf19.3681		480	W	Predicted ORF in Assemblies 19, 20 and 21	GO:0006606 protein import into nucleus | GO:0051292 nuclear pore complex assembly | GO:0006612 protein targeting to membrane | GO:0006656 phosphatidylcholine biosynthetic process |	GO:0008320 protein transmembrane transporter activity |	GO:0005643 nuclear pore | GO:0005737 cytoplasm |
		orf19.4885	MIR1	480	W	Putative mitochondrial phosphate transporter; caspofungin repressed; expression is increased in a fluconazole-resistant isolate; induced upon adherence to polystyrene	GO:0006817 phosphate transport |	GO:0015114 phosphate transmembrane transporter activity | GO:0005315 inorganic phosphate transmembrane transporter activity |	GO:0005739 mitochondrion | GO:0005740 mitochondrial envelope | GO:0005886 plasma membrane |
		orf19.6014	RRS1	480	W	Predicted ORF in Assemblies 19, 20 and 21; mutation confers hypersensitivity to 5-fluorocytosine (5-FC), 5-fluorouracil (5-FU), and tubercidin (7-deazaadenosine)	GO:0042493 response to drug | GO:0042254 ribosome biogenesis |		GO:0030687 preribosome, large subunit precursor | GO:0005634 nucleus |
		orf19.6874		480	W	Predicted ORF in Assemblies 19, 20 and 21
		orf19.6923		480	W	Predicted ORF in Assemblies 19, 20 and 21	GO:0006367 transcription initiation from RNA polymerase II promoter |	GO:0016251 general RNA polymerase II transcription factor activity |
		orf19.6948	CCC1	480	W	Protein described as predicted manganese transporter; alkaline downregulated; shows colony morphology-related gene regulation by Ssn6p; repressed by nitric oxide	GO:0030026 cellular manganese ion homeostasis | GO:0015684 ferrous iron transport | GO:0006879 cellular iron ion homeostasis | GO:0006828 manganese ion transport | GO:0006874 cellular calcium ion homeostasis | GO:0030447 filamentous growth |	GO:0005384 manganese ion transmembrane transporter activity | GO:0015093 ferrous iron transmembrane transporter activity |	GO:0005624 membrane fraction | GO:0005794 Golgi apparatus | GO:0000329 fungal-type vacuole membrane | GO:0005886 plasma membrane |
		orf19.7381		480	W	Predicted zinc-finger protein of unknown function; not essential for viability		GO:0003700 transcription factor activity |	GO:0005634 nucleus |
		orf19.871		480	W	Predicted ORF in Assemblies 19, 20 and 21	GO:0006886 intracellular protein transport | GO:0006893 Golgi to plasma membrane transport |	GO:0008565 protein transporter activity |	GO:0030120 vesicle coat |
		orf19.913.2		480	W	ORF Predicted by Annotation Working Group	GO:0006122 mitochondrial electron transport, ubiquinol to cytochrome c | GO:0009060 aerobic respiration |	GO:0008121 ubiquinol-cytochrome-c reductase activity |	GO:0005750 mitochondrial respiratory chain complex III |
		orf19.1655.3		420	C	ORF Predicted by Annotation Working Group	GO:0042391 regulation of membrane potential | GO:0006812 cation transport |		GO:0005886 plasma membrane |
		orf19.1764		420	C	Predicted ORF in Assemblies 19, 20 and 21
		orf19.1830		420	C	Predicted ORF in Assemblies 19, 20 and 21
		orf19.207	PGA55	420	C	Putative GPI-anchored protein of unknown function; filament induced; regulated by Nrg1p, Tup1p; possibly transcriptionally regulated upon hyphal formation			GO:0009986 cell surface |
		orf19.220	PIR1	420	C	Structural protein of cell wall; 1,3-beta-glucan-linked; O-glycosylated by Pmt1p; N-mannosylated; tandem repeats; heterozygous mutant has cell wall defects; hyphal repressed; Hog1p, fluconazole, hypoxia induced; iron, Efg1p, Plc1p regulated	GO:0007047 cell wall organization | GO:0006886 intracellular protein transport |	GO:0005199 structural constituent of cell wall |	GO:0009277 fungal-type cell wall | GO:0030445 yeast-form cell wall | GO:0005576 extracellular region |
		orf19.2767	PGA59	420	C	Putative GPI-anchored protein of unknown function; shows colony morphology-related gene regulation by Ssn6p	GO:0000752 agglutination involved in conjugation with cellular fusion | GO:0031505 fungal-type cell wall organization |		GO:0009986 cell surface | GO:0009277 fungal-type cell wall |
		orf19.2990	XOG1	420	C	Exo-1,3-beta-glucanase, major exoglucanase; member of family 5 glycosyl hydrolases; affects sensitivity to inhibitors of chitin and glucan synthesis; not required for yeast-to-hyphal transition or for virulence in mouse systemic infection	GO:0007047 cell wall organization | GO:0006073 cellular glucan metabolic process |	GO:0004338 glucan 1,3-beta-glucosidase activity |	GO:0005576 extracellular region | GO:0009277 fungal-type cell wall |
		orf19.301	PGA18	420	C	Putative GPI-anchored protein of unknown function; regulated by Nrg1p, Tup1p			GO:0009986 cell surface |
		orf19.3014	BMH1	420	C	14-3-3 protein, role in hyphal growth; possibly regulated by host interaction; sole 14-3-3 protein in C. albicans while S. cerevisiae has two 14-3-3 proteins; localizes to cell surface of yeast-form cells but not of hyphae; intron in 5'-UTR	GO:0007165 signal transduction | GO:0030447 filamentous growth | GO:0001410 chlamydospore formation | GO:0006109 regulation of carbohydrate metabolic process | GO:0000187 activation of MAPK activity | GO:0030437 ascospore formation | GO:0007124 pseudohyphal growth | GO:0006038 cell wall chitin biosynthetic process | GO:0051436 negative regulation of ubiquitin-protein ligase activity during mitoti…	GO:0003688 DNA replication origin binding |	GO:0009986 cell surface | GO:0030445 yeast-form cell wall | GO:0001950 plasma membrane enriched fraction | GO:0005634 nucleus | GO:0005886 plasma membrane |
		orf19.3030		420	C	Predicted ORF in Assemblies 19, 20 and 21	GO:0006623 protein targeting to vacuole | GO:0006914 autophagy |		GO:0005829 cytosol |
		orf19.3116	EXM2	420	C	Decreased transcription is observed upon fluphenazine treatment	GO:0006376 mRNA splice site selection |	GO:0003729 mRNA binding |	GO:0005685 U1 snRNP |
		orf19.3207	CCN1	420	C	G1 cyclin; required for hyphal growth maintenance (not initiation); cell-cycle regulated transcription (G1/S); Cdc28p-Ccn1p initiates Cdc11p S394 phosphorylation on hyphal induction; expression in S. cerevisiae inhibits pheromone response	GO:0000079 regulation of cyclin-dependent protein kinase activity | GO:0030011 maintenance of cell polarity | GO:0000082 G1/S transition of mitotic cell cycle | GO:0030447 filamentous growth | GO:0030448 hyphal growth | GO:0051726 regulation of cell cycle | GO:0042493 response to drug |	GO:0016538 cyclin-dependent protein kinase regulator activity |	GO:0005634 nucleus |
		orf19.3325		420	C	Protein described as glycogen synthesis initiator; regulated by Efg1p and Efh1p; Hog1p-downregulated; shows colony morphology-related gene regulation by Ssn6p; increased expression in response to prostaglandins
		orf19.3911	SAH1	420	C	Protein described as S-adenosyl-L-homocysteine hydrolase; predicted enzyme of sulfur amino acid metabolism; antigenic in human; biofilm-, alkaline-, fluconazole-induced expression; Gcn4p-regulated; amino acid starvation (3-AT) repressed	GO:0016259 selenocysteine metabolic process | GO:0006555 methionine metabolic process |	GO:0004013 adenosylhomocysteinase activity |	GO:0005737 cytoplasm |
		orf19.4072	IFF6	420	C	Putative GPI-anchored protein of unknown function; opaque-specific transcription; macrophage-induced gene			GO:0009986 cell surface |
		orf19.4282		420	C	Predicted ORF in Assemblies 19, 20 and 21; greater mRNA abundance observed in a cyr1 homozygous null mutant than in wild type; possibly spurious ORF (Annotation Working Group prediction)
		orf19.446		420	C	Predicted ORF in Assemblies 19, 20 and 21; constitutive expression independent of MTL or white-opaque status; greater mRNA abundance observed in a cyr1 homozygous null mutant than in wild type; possibly spurious ORF (Annotation Working Group prediction)
		orf19.4684.2	RPL40B	420	C	Protein with similarity to the ribosomal protein portion of S. cerevisiae Rpl40Bp; shows colony morphology-related gene regulation by Ssn6p; transcription is positively regulated by Tbf1p	GO:0006412 translation |	GO:0003735 structural constituent of ribosome |
		orf19.5029	MODF	420	C	Predicted ORF in Assemblies 19, 20 and 21; ABC family protein; similar to E. coli ModF/PhrA protein, which may have a role in molybdate metabolism; no human or murine homolog		GO:0005524 ATP binding |	GO:0005739 mitochondrion |
		orf19.5137.1	HHO1	420	C	Protein described at histone H1; farnesol regulated	GO:0006355 regulation of transcription, DNA-dependent | GO:0045910 negative regulation of DNA recombination |	GO:0003677 DNA binding |	GO:0000788 nuclear nucleosome |
		orf19.516		420	C	Predicted ORF in Assemblies 19, 20 and 21	GO:0007049 cell cycle | GO:0034203 glycolipid translocation | GO:0006487 protein amino acid N-linked glycosylation |		GO:0005789 endoplasmic reticulum membrane |
		orf19.5406		420	C	Predicted ORF in Assemblies 19, 20 and 21	GO:0006950 response to stress | GO:0030447 filamentous growth |	GO:0004721 phosphoprotein phosphatase activity |	GO:0005886 plasma membrane |
		orf19.5541		420	C	Predicted ORF in Assemblies 19, 20 and 21; similar to S. pombe Nrd1p; transcription is induced upon induction of hyphal growth; regulated by Cph1p, Efg1p, Cph2p; low-level expression; alkaline upregulated; fungal-specific (no human or murine homolog)			GO:0005737 cytoplasm |
		orf19.6029	ROT1	420	C	Similar to S. cerevisiae Rot1p, which is involved in cell wall 1,6-beta-glucan biosynthesis; has predicted transmembrane region	GO:0007118 budding cell apical bud growth | GO:0033205 cytokinesis during cell cycle | GO:0006458 'de novo' protein folding | GO:0030950 establishment or maintenance of actin cytoskeleton polarity | GO:0007047 cell wall organization |	GO:0005515 protein binding |	GO:0016021 integral to membrane | GO:0005789 endoplasmic reticulum membrane |
		orf19.6273		420	C	Predicted ORF in Assemblies 19, 20 and 21
		orf19.6351		420	C	Predicted ORF in Assemblies 19, 20 and 21
		orf19.7025	MCM1	420	C	Transcription factor; regulator of hyphal growth; may act with Wor1p; canonical and non-canonical binding sites; MADS domain DNA-binding motif; similar to S. cerevisiae Mcm1p; greater expression in white than opaque cells; intron in 5'-UTR	GO:0006357 regulation of transcription from RNA polymerase II promoter | GO:0030448 hyphal growth | GO:0006355 regulation of transcription, DNA-dependent |	GO:0003700 transcription factor activity | GO:0003702 RNA polymerase II transcription factor activity | GO:0003677 DNA binding | GO:0003688 DNA replication origin binding | GO:0008301 DNA bending activity |	GO:0000790 nuclear chromatin |
		orf19.7368		420	C	Predicted ORF in Assemblies 19, 20 and 21	GO:0006397 mRNA processing | GO:0000184 nuclear-transcribed mRNA catabolic process, nonsense-mediated decay | GO:0034063 stress granule assembly | GO:0043488 regulation of mRNA stability |	GO:0003729 mRNA binding |	GO:0010494 stress granule | GO:0030530 heterogeneous nuclear ribonucleoprotein complex |
		orf19.7393		420	C	Predicted ORF in Assemblies 19, 20 and 21	GO:0019674 NAD metabolic process | GO:0006879 cellular iron ion homeostasis | GO:0006741 NADP biosynthetic process |	GO:0042736 NADH kinase activity | GO:0003951 NAD+ kinase activity |	GO:0005634 nucleus | GO:0005737 cytoplasm |
		orf19.767	ERG3	420	C	C-5 sterol desaturase; introduces C-5(6) double bond into episterol in ergosterol biosynthesis; clinically-isolated homozygous null mutants show azole resistance, defects in hyphal growth and virulence; Efg1p-repressed; fluconazole-induced	GO:0006696 ergosterol biosynthetic process | GO:0042493 response to drug | GO:0030448 hyphal growth | GO:0009405 pathogenesis | GO:0006897 endocytosis |	GO:0000248 C-5 sterol desaturase activity |	GO:0005783 endoplasmic reticulum | GO:0005886 plasma membrane |
		orf19.1012		420	W	Predicted ORF in Assemblies 19, 20 and 21	GO:0006896 Golgi to vacuole transport |	GO:0030276 clathrin binding |	GO:0030121 AP-1 adaptor complex |
		orf19.1085		420	W	Predicted ORF in Assemblies 19, 20 and 21	GO:0000209 protein polyubiquitination | GO:0006513 protein monoubiquitination | GO:0006897 endocytosis | GO:0042787 protein ubiquitination during ubiquitin-dependent protein catabolic process | GO:0016050 vesicle organization | GO:0030433 ER-associated protein catabolic process |	GO:0004842 ubiquitin-protein ligase activity |	GO:0005737 cytoplasm | GO:0000502 proteasome complex |
		orf19.1212		420	W	Predicted ORF in Assemblies 19, 20 and 21	GO:0006020 inositol metabolic process |		GO:0016021 integral to membrane | GO:0005783 endoplasmic reticulum |
		orf19.1376		420	W	Predicted ORF in Assemblies 19, 20 and 21	GO:0006906 vesicle fusion | GO:0006893 Golgi to plasma membrane transport |	GO:0005484 SNAP receptor activity |	GO:0005887 integral to plasma membrane | GO:0001950 plasma membrane enriched fraction | GO:0005783 endoplasmic reticulum |
		orf19.1683	PPH21	420	W	Putative protein phosphatase of the Type 2A-related family (serine/threonine-specific), similar to S. cerevisiae Pph21p; caspofungin repressed	GO:0007117 budding cell bud growth | GO:0007015 actin filament organization | GO:0006412 translation | GO:0007094 mitotic cell cycle spindle assembly checkpoint | GO:0000082 G1/S transition of mitotic cell cycle |		GO:0000159 protein phosphatase type 2A complex |
		orf19.1945	AUR1	420	W	Inositolphosphorylceramide (IPC) synthase, catalyzes the key step in the synthesis of sphingolipids; target for antifungal drugs; mutation confers hypersensitivity to aureobasidin A	GO:0006665 sphingolipid metabolic process | GO:0042493 response to drug | GO:0030148 sphingolipid biosynthetic process |	GO:0045140 inositol phosphoceramide synthase activity |	GO:0005794 Golgi apparatus |
		orf19.2209	YVC1	420	W	Protein similar to S. cerevisiae Yvc1p; transcription is repressed in response to alpha pheromone in SpiderM medium	GO:0030003 cellular cation homeostasis |	GO:0005262 calcium channel activity | GO:0005244 voltage-gated ion channel activity | GO:0005267 potassium channel activity | GO:0005227 calcium activated cation channel activity | GO:0005272 sodium channel activity |	GO:0000324 fungal-type vacuole |
		orf19.2765	PGA62	420	W	Putative GPI-anchored protein; fluconazole-induced; transcriptionally regulated by iron; expression greater in high iron; induced during cell wall regeneration; Cyr1p or Ras1p downregulated; transcription is positively regulated by Tbf1p	GO:0042493 response to drug | GO:0031505 fungal-type cell wall organization |		GO:0009986 cell surface | GO:0009277 fungal-type cell wall | GO:0030446 hyphal cell wall |
		orf19.302		420	W	Predicted ORF in Assemblies 19, 20 and 21	GO:0006888 ER to Golgi vesicle-mediated transport |	GO:0017112 Rab guanyl-nucleotide exchange factor activity |	GO:0030008 TRAPP complex |
		orf19.3037		420	W	Protein described as poly(A)-binding protein; regulated by Gcn4p; induced in response to amino acid starvation (3-aminotriazole treatment); rotein detected by mass spec in exponential and stationary phase cultures	GO:0006446 regulation of translational initiation |	GO:0008143 poly(A) RNA binding |	GO:0005634 nucleus | GO:0010494 stress granule | GO:0005840 ribosome |
		orf19.333	FCY2	420	W	Putative purine-cytosine permease of pyrimidine salvage; similar to S. cerevisiae Fcy2p; mutation associated with resistance to flucytosine in clinical isolates; transposon mutation affects filamentation; farnesol-upregulated in biofilm	GO:0008655 pyrimidine salvage | GO:0015893 drug transport | GO:0030447 filamentous growth |	GO:0015205 nucleobase transmembrane transporter activity |
		orf19.3423	TIF3	420	W	Putative translation initiation factor; genes encoding ribosomal subunits, translation factors, and tRNA synthetases are downregulated upon phagocytosis by murine macrophage	GO:0006413 translational initiation |	GO:0003743 translation initiation factor activity | GO:0033592 RNA strand annealing activity |	GO:0005840 ribosome |
		orf19.3482		420	W	Predicted ORF in Assemblies 19, 20 and 21	GO:0006734 NADH metabolic process |	GO:0000210 NAD+ diphosphatase activity |	GO:0005777 peroxisome |
		orf19.3751		420	W	Predicted ORF in Assemblies 19, 20 and 21	GO:0031578 mitotic cell cycle spindle orientation checkpoint |	GO:0004672 protein kinase activity |	GO:0005935 cellular bud neck | GO:0005938 cell cortex | GO:0005816 spindle pole body |
		orf19.4347		420	W	Predicted ORF in Assemblies 19, 20 and 21; Hog1p-induced	GO:0000165 MAPKKK cascade | GO:0046020 negative regulation of transcription from RNA polymerase II promoter by pheromones | GO:0031138 negative regulation of conjugation with cellular fusion |	GO:0004702 receptor signaling protein serine/threonine kinase activity |	GO:0005737 cytoplasm |
		orf19.575	HYR3	420	W	Putative GPI-anchored protein of unknown function; similar to Hyr1p; transcriptionally regulated by iron; expression greater in high iron; clade-specific repeat variation			GO:0009986 cell surface |
		orf19.5788	EFT2	420	W	Elongation Factor 2 (eEF2); GTPase; essential; highly expressed; target of sordarin antifungals; antigenic in human, mouse; lacks site for regulatory phosphorylation by eEF2 kinase; GCN-regulated; complements S. cerevisiae eft1 eft2 mutant	GO:0042493 response to drug | GO:0006414 translational elongation |	GO:0003924 GTPase activity | GO:0008144 drug binding | GO:0003746 translation elongation factor activity |	GO:0009986 cell surface | GO:0005840 ribosome | GO:0030445 yeast-form cell wall | GO:0005625 soluble fraction | GO:0005624 membrane fraction | GO:0005886 plasma membrane |
		orf19.5854	SBP1	420	W	Similar to RNA binding proteins; downregulated upon adherence to polystyrene; protein detected by mass spec in exponential and stationary phase cultures	GO:0006396 RNA processing | GO:0032055 negative regulation of translation in response to stress |		GO:0005730 nucleolus | GO:0000932 cytoplasmic mRNA processing body |
		orf19.6375	RPS20	420	W	Putative ribosomal protein; genes encoding cytoplasmic ribosomal subunits, translation factors, and tRNA synthetases are downregulated upon phagocytosis by murine macrophage; transcription is positively regulated by Tbf1p	GO:0006412 translation | GO:0000462 maturation of SSU-rRNA from tricistronic rRNA transcript (SSU-rRNA, 5.8S rRNA, LSU-rRNA) |	GO:0003735 structural constituent of ribosome |	GO:0022627 cytosolic small ribosomal subunit |
		orf19.6420	PGA13	420	W	Putative GPI-anchored protein; described as similar to mucins; induced during cell wall regeneration, and during core caspofungin response; regulated by Tsa1p, Tsa1Bp in minimal media at 37 deg and by Cyr1p, Nrg1p, Tup1p, Rlm1p			GO:0009986 cell surface |
		orf19.6817	FCR1	420	W	Putative zinc cluster transcription factor; negative regulator of fluconazole, ketoconazole, brefeldin A resistance; transposon mutation affects filamentous growth; partially suppresses S. cerevisiae pdr1 pdr3 mutant fluconazole sensitivity	GO:0042493 response to drug | GO:0030447 filamentous growth | GO:0006355 regulation of transcription, DNA-dependent |	GO:0017076 purine nucleotide binding | GO:0003700 transcription factor activity |	GO:0005634 nucleus |
		orf19.6888		420	W	Protein with Gal4p-like DNA-binding domain; gene transcription regulated by Mig1p and Tup1p
		orf19.7445		420	W	Predicted ORF in Assemblies 19, 20 and 21	GO:0016192 vesicle-mediated transport |		GO:0019898 extrinsic to membrane | GO:0016023 cytoplasmic membrane-bounded vesicle |
		orf19.778	PIL1	420	W	Echinocandin-binding protein; localizes to cell surface of hyphae, but not yeast-form cells; biofilm induced; fungal-specific (no human or murine homolog)
		orf19.787.1		420	W	ORF added to Assembly 21 based on comparative genome analysis; protein detected by mass spec in stationary phase cultures
		orf19.1232	VRG4	360	C	GDP-mannose transporter; essential; required for glycosylation, hyphal growth; functional homolog of S. cerevisiae Vrg4p, which imports GDP-mannose from cytoplasm to Golgi for protein and lipid mannosylation; no mammalian homolog	GO:0006486 protein amino acid glycosylation | GO:0030448 hyphal growth | GO:0015784 GDP-mannose transport | GO:0030259 lipid glycosylation | GO:0006487 protein amino acid N-linked glycosylation |	GO:0005458 GDP-mannose transmembrane transporter activity |	GO:0005794 Golgi apparatus | GO:0005739 mitochondrion |
		orf19.1354	UCF1	360	C	Transcriptionally regulated by iron or by yeast-hyphal switch; expression greater in high iron, decreased upon yeast-hyphal switch; downregulation correlates with clinical development of fluconazole resistance; Ras1p-regulated			GO:0005634 nucleus | GO:0005737 cytoplasm |
		orf19.1522		360	C	Predicted ORF in Assemblies 19, 20 and 21
		orf19.1665	MNT1	360	C	Alpha-1,2-mannosyl transferase; adds second mannose during cell-wall mannoprotein biosynthesis; required for wild-type virulence and adherence to epithelial cells; predicted type II membrane protein of Golgi; fungal-specific	GO:0009405 pathogenesis | GO:0006493 protein amino acid O-linked glycosylation | GO:0006057 mannoprotein biosynthetic process | GO:0016337 cell-cell adhesion | GO:0007160 cell-matrix adhesion | GO:0030447 filamentous growth | GO:0007047 cell wall organization | GO:0051834 evasion or tolerance of defenses of other organism during symbiotic interaction | GO:0000032 cell wall mannoprotein biosynthet…	GO:0000026 alpha-1,2-mannosyltransferase activity |	GO:0016021 integral to membrane | GO:0005797 Golgi medial cisterna | GO:0005739 mitochondrion | GO:0005624 membrane fraction | GO:0005886 plasma membrane |
		orf19.1690	TOS1	360	C	Protein described as similar to alpha agglutinin anchor subunit; exogenously expressed protein is a substrate for Kex2p processing in vitro; fluconazole-induced; transcription is induced in response to alpha pheromone in SpiderM medium	GO:0042493 response to drug |		GO:0009277 fungal-type cell wall | GO:0000324 fungal-type vacuole | GO:0030446 hyphal cell wall | GO:0005576 extracellular region |
		orf19.1826	MDM34	360	C	Putative transcription factor with zinc finger DNA-binding motif; macrophage-downregulated gene	GO:0006355 regulation of transcription, DNA-dependent |	GO:0003700 transcription factor activity |
		orf19.2314		360	C	Predicted ORF in Assemblies 19, 20 and 21; mutation confers hypersensitivity to 5-fluorocytosine (5-FC), 5-fluorouracil (5-FU), and tubercidin (7-deazaadenosine)	GO:0042493 response to drug | GO:0006364 rRNA processing |		GO:0030687 preribosome, large subunit precursor | GO:0005730 nucleolus |
		orf19.236	RPL9B	360	C	Predicted ribosomal protein; genes encoding cytoplasmic ribosomal subunits, translation factors, and tRNA synthetases are downregulated upon phagocytosis by murine macrophage; repressed by nitric oxide	GO:0006412 translation |	GO:0003735 structural constituent of ribosome |	GO:0022625 cytosolic large ribosomal subunit |
		orf19.2551	MET6	360	C	Essential 5-methyltetrahydropteroyltriglutamate-homocysteine methyltransferase (cobalamin-independent methionine synthase); antigenic during murine or human systemic infection; heat shock, estrogen, possibly biofilm, and GCN-induced	GO:0044416 induction by symbiont of host defense response | GO:0009408 response to heat | GO:0006950 response to stress | GO:0006555 methionine metabolic process | GO:0009086 methionine biosynthetic process |	GO:0003871 5-methyltetrahydropteroyltriglutamate-homocysteine S-methyltransferase activity |	GO:0030446 hyphal cell wall | GO:0005625 soluble fraction | GO:0005829 cytosol | GO:0009277 fungal-type cell wall | GO:0001950 plasma membrane enriched fraction | GO:0005737 cytoplasm |
		orf19.2736		360	C	Predicted ORF in Assemblies 19, 20 and 21; flucytosine induced	GO:0000122 negative regulation of transcription from RNA polymerase II promoter | GO:0045944 positive regulation of transcription from RNA polymerase II promoter |	GO:0003714 transcription corepressor activity | GO:0003713 transcription coactivator activity |	GO:0005634 nucleus |
		orf19.2763		360	C	Protein not essential for viability; orf19.10279 possibly transcriptionally regulated upon hyphal formation
		orf19.3034	RLI1	360	C	Member of RNase L inhibitor (RLI) subfamily of ABC family; predicted not to be a transporter	GO:0006413 translational initiation | GO:0000054 ribosome export from nucleus | GO:0042273 ribosomal large subunit biogenesis |	GO:0005524 ATP binding | GO:0005506 iron ion binding |	GO:0005634 nucleus | GO:0022626 cytosolic ribosome |
		orf19.3226		360	C	Predicted ORF in Assemblies 19, 20 and 21	GO:0032366 intracellular sterol transport |		GO:0000328 fungal-type vacuole lumen |
		orf19.3268		360	C	Ortholog of S. cerevisiae Tma19p (Ykl065cp)	GO:0006412 translation | GO:0006979 response to oxidative stress |		GO:0005829 cytosol | GO:0005739 mitochondrion | GO:0005840 ribosome |
		orf19.3302		360	C	Predicted ORF in Assemblies 19, 20 and 21; transcription downregulated upon yeast-hyphal switch; transcriptionally activated by Mnl1p under weak acid stress	GO:0000122 negative regulation of transcription from RNA polymerase II promoter | GO:0005979 regulation of glycogen biosynthetic process |		GO:0005737 cytoplasm |
		orf19.334		360	C	Predicted ORF in Assemblies 19, 20 and 21
		orf19.3590	IPP1	360	C	Protein described as inorganic pyrophosphatase; antigenic in human, mouse; soluble protein in hyphae; macrophage-induced protein; protein detected by mass spec in exponential and stationary phase cultures		GO:0042803 protein homodimerization activity | GO:0004427 inorganic diphosphatase activity |	GO:0030446 hyphal cell wall | GO:0005625 soluble fraction |
		orf19.3606		360	C	Predicted ORF in Assemblies 19, 20 and 21; transcriptionally activated by Mnl1p under weak acid stress
		orf19.3870	ADE13	360	C	Enzyme of adenine biosynthesis; soluble protein in hyphae; not induced during GCN response, in contrast to the S. cerevisiae ortholog; repressed by nitric oxide	GO:0006144 purine base metabolic process | GO:0006189 'de novo' IMP biosynthetic process |	GO:0004018 N6-(1,2-dicarboxyethyl)AMP AMP-lyase (fumarate-forming) activity |	GO:0005625 soluble fraction |
		orf19.3871		360	C	Predicted ORF in Assemblies 19, 20 and 21
		orf19.411		360	C	Protein described as similar to GTPase regulators; possibly spurious ORF (Annotation Working Group prediction); transcriptionally regulated by iron; expression greater in low iron; transcriptionally activated by Mnl1p under weak acid stress
		orf19.413.1	RPS27A	360	C	Predicted ribosomal protein S27; ORF Predicted by Annotation Working Group	GO:0006412 translation |	GO:0003735 structural constituent of ribosome |	GO:0005737 cytoplasm |
		orf19.4205.1		360	C	ORF Predicted by Annotation Working Group	GO:0000398 nuclear mRNA splicing, via spliceosome |	GO:0031202 RNA splicing factor activity, transesterification mechanism |	GO:0005682 U5 snRNP | GO:0046540 U4/U6 x U5 tri-snRNP complex | GO:0005685 U1 snRNP |
		orf19.4261	TIF5	360	C	Putative translation initiation factor; genes encoding ribosomal subunits, translation factors, and tRNA synthetases are downregulated upon phagocytosis by murine macrophage	GO:0042256 mature ribosome assembly | GO:0006446 regulation of translational initiation |	GO:0003743 translation initiation factor activity | GO:0005096 GTPase activator activity |	GO:0043614 multi-eIF complex | GO:0022627 cytosolic small ribosomal subunit |
		orf19.4377	KRE1	360	C	Predicted GPI-anchor, role in 1,6-beta-D-glucan biosynthesis; production in S. cerevisiae increases glucan content and complements killer toxin sensitivity of kre1 mutant; possible N-linked glycosylation at Asn109; caspofungin induced	GO:0006078 1,6-beta-glucan biosynthetic process |		GO:0009986 cell surface |
		orf19.4433	CPH1	360	C	Transcription factor required for mating and hyphal growth on solid media; with Efg1p required for host cytokine response; in filamentation pathway with Ess1p and Czf1p; regulates genes of galactose metabolism	GO:0000747 conjugation with cellular fusion | GO:0030448 hyphal growth | GO:0007165 signal transduction | GO:0030447 filamentous growth | GO:0045449 regulation of transcription | GO:0009405 pathogenesis | GO:0044011 single-species biofilm formation on inanimate substrate | GO:0007329 positive regulation of transcription from RNA polymerase II promoter by pheromones | GO:0001403 invasive growth in…	GO:0003700 transcription factor activity | GO:0003677 DNA binding |	GO:0005634 nucleus |
		orf19.4490	RPL17B	360	C	Predicted ribosomal protein; mutation confers hypersensitivity to 5-FU, tubercidin (7-deazaadenosine); genes encoding cytoplasmic ribosomal subunits, translation factors, and tRNA synthetases are downregulated on phagocytosis by macrophage	GO:0042493 response to drug | GO:0006412 translation |	GO:0003735 structural constituent of ribosome |	GO:0022625 cytosolic large ribosomal subunit |
		orf19.4623.3	NHP6A	360	C	Protein described as nonhistone chromatin component; RNA abundance regulated by tyrosol and cell density; amphotericin B, caspofungin repressed; intron in 5'-UTR	GO:0045944 positive regulation of transcription from RNA polymerase II promoter | GO:0006338 chromatin remodeling | GO:0006359 regulation of transcription from RNA polymerase III promoter | GO:0006334 nucleosome assembly |	GO:0003677 DNA binding | GO:0043565 sequence-specific DNA binding | GO:0003682 chromatin binding |	GO:0000790 nuclear chromatin |
		orf19.4665		360	C	Predicted ORF in Assemblies 19, 20 and 21
		orf19.4752	MSN4	360	C	Putative zinc finger transcription factor; similar to S. cerevisiae Msn4p, but not a significant stress response regulator in C. albicans; partly complements STRE-activation defect of S. cerevisiae msn2 msn4 double mutant	GO:0006350 transcription | GO:0006355 regulation of transcription, DNA-dependent |	GO:0003700 transcription factor activity |	GO:0005634 nucleus |
		orf19.4759	COX5	360	C	Protein described as cytochrome oxidase subunit V; has putative regulatory element, upstream CCAAT box; macrophage/pseudohyphal-induced; repressed by nitric oxide; intron in 5'-UTR	GO:0009060 aerobic respiration | GO:0006123 mitochondrial electron transport, cytochrome c to oxygen |	GO:0004129 cytochrome-c oxidase activity |	GO:0005751 mitochondrial respiratory chain complex IV | GO:0005886 plasma membrane |
		orf19.48		360	C	Predicted ORF in Assemblies 19, 20 and 21; likely to be essential for growth, based on an insertional mutagenesis strategy; virulence-group-correlated expression	GO:0045324 late endosome to vacuole transport | GO:0001682 tRNA 5'-leader removal | GO:0006412 translation | GO:0007005 mitochondrion organization |	GO:0004526 ribonuclease P activity |	GO:0005624 membrane fraction | GO:0005739 mitochondrion |
		orf19.5033		360	C	Predicted ORF in Assemblies 19, 20 and 21	GO:0034727 piecemeal microautophagy of nucleus | GO:0032258 CVT pathway | GO:0016236 macroautophagy |	GO:0031386 protein tag | GO:0019776 Atg8 ligase activity |	GO:0034274 Atg12-Atg5-Atg16 complex | GO:0005624 membrane fraction |
		orf19.5201.1		360	C	ORF added to Assembly 21 based on comparative genome analysis	GO:0032780 negative regulation of ATPase activity |	GO:0004857 enzyme inhibitor activity |	GO:0005739 mitochondrion |
		orf19.5292	AXL2	360	C	Protein not essential for viability; similar to S. cerevisiae Axl2p, which is a plasma membrane protein involved in determination of budding pattern; O-glycosylated by Pmt4p	GO:0007120 axial cellular bud site selection |		GO:0005940 septin ring | GO:0005887 integral to plasma membrane | GO:0005935 cellular bud neck |
		orf19.53		360	C	Predicted ORF in Assemblies 19, 20 and 21
		orf19.5493	GSP1	360	C	Small RAN G-protein; essential; prenylation not predicted; overproduction complements viability of S. cerevisiae gsp1 mutant; macrophage/pseudohyphal-induced; not transcriptionally regulated during white-opaque or yeast-hyphal switching	GO:0051276 chromosome organization | GO:0006364 rRNA processing | GO:0051726 regulation of cell cycle | GO:0006913 nucleocytoplasmic transport | GO:0000467 exonucleolytic trimming to generate mature 3'-end of 5.8S rRNA from tricistronic rRNA transcript (SSU-rRNA, 5.8S rRNA, LSU-rRNA) | GO:0031938 regulation of chromatin silencing at telomere | GO:0006997 nucleus organization |	GO:0003924 GTPase activity | GO:0005525 GTP binding |	GO:0005634 nucleus |
		orf19.5676		360	C	Predicted ORF in Assemblies 19, 20 and 21			GO:0005737 cytoplasm |
		orf19.5751	ORM1	360	C	Predicted ORF in Assemblies 19, 20 and 21; mutation confers hypersensitivity to aureobasidin A	GO:0042493 response to drug | GO:0006986 response to unfolded protein |		GO:0005783 endoplasmic reticulum |
		orf19.5856		360	C	Predicted ORF in Assemblies 19, 20 and 21; possibly spurious ORF (Annotation Working Group prediction)			GO:0005886 plasma membrane |
		orf19.5908	TEC1	360	C	TEA/ATTS transcription factor involved in regulation of hypha-specific genes; required for wild-type biofilm formation; regulates BCR1; directly transcriptionally regulated by Cph2p under some growth conditions; alkaline upregulated	GO:0030448 hyphal growth | GO:0009405 pathogenesis | GO:0007124 pseudohyphal growth | GO:0006355 regulation of transcription, DNA-dependent | GO:0045944 positive regulation of transcription from RNA polymerase II promoter | GO:0044011 single-species biofilm formation on inanimate substrate | GO:0007155 cell adhesion | GO:0044406 adhesion to host |	GO:0003704 specific RNA polymerase II transcription factor activity | GO:0003700 transcription factor activity |	GO:0005634 nucleus |
		orf19.5910		360	C	Predicted ORF in Assemblies 19, 20 and 21; induced upon low-level peroxide stress	GO:0016573 histone acetylation |	GO:0035064 methylated histone residue binding | GO:0004406 H3/H4 histone acetyltransferase activity |	GO:0033100 NuA3 histone acetyltransferase complex | GO:0005737 cytoplasm |
		orf19.6009	SET1	360	C	Lysine histone methyltransferase; methylates K4 of histone H3; role in epithelial cell adhesion, agar-embedded filamentation, virulence in mouse; unique N-terminus is immunogenic in human	GO:0044416 induction by symbiont of host defense response | GO:0009405 pathogenesis | GO:0030447 filamentous growth | GO:0051568 histone H3-K4 methylation | GO:0006348 chromatin silencing at telomere | GO:0030437 ascospore formation | GO:0018027 peptidyl-lysine dimethylation | GO:0030466 chromatin silencing at silent mating-type cassette | GO:0043618 regulation of transcription from RNA polymeras…	GO:0042800 histone methyltransferase activity (H3-K4 specific) | GO:0003723 RNA binding |	GO:0048188 Set1C/COMPASS complex |
		orf19.6032	SPE1	360	C	Ornithine decarboxylase; enzyme of polyamine biosynthesis; not essential for viability; functionally complements polyamine auxotrophy of S. cerevisiae spe1 mutant; upregulated in biofilm; downregulated upon adherence to polystyrene	GO:0006596 polyamine biosynthetic process | GO:0009446 putrescine biosynthetic process | GO:0015940 pantothenate biosynthetic process |	GO:0004586 ornithine decarboxylase activity |	GO:0005737 cytoplasm |
		orf19.6202	RBT4	360	C	Similar to plant pathogenesis-related proteins; required for virulence in mouse systemic, rabbit corneal infections; not required for filamentation; secretion signal; TUP1/RFG1/SSN6/HOG1 repressed; serum, hyphal, pheromone, alkaline-induced	GO:0009405 pathogenesis | GO:0042493 response to drug |		GO:0005576 extracellular region | GO:0005635 nuclear envelope | GO:0005783 endoplasmic reticulum |
		orf19.6286.2	RPS27	360	C	Putative ribosomal protein; genes encoding cytoplasmic ribosomal subunits, translation factors, and tRNA synthetases are downregulated upon phagocytosis by murine macrophage	GO:0006412 translation | GO:0000028 ribosomal small subunit assembly | GO:0000479 endonucleolytic cleavage of tricistronic rRNA transcript (SSU-rRNA, 5.8S rRNA, LSU-rRNA) | GO:0000462 maturation of SSU-rRNA from tricistronic rRNA transcript (SSU-rRNA, 5.8S rRNA, LSU-rRNA) |	GO:0003735 structural constituent of ribosome |	GO:0022627 cytosolic small ribosomal subunit |
		orf19.6419.1		360	C	Predicted ORF in Assembly 20 and 21; gene has intron
		orf19.6599.1		360	C	ORF Predicted by Annotation Working Group	GO:0006412 translation |		GO:0005634 nucleus | GO:0005737 cytoplasm |
		orf19.6701		360	C	Predicted ORF in Assemblies 19, 20 and 21; protein detected by mass spec in stationary phase cultures	GO:0051276 chromosome organization |	GO:0004827 proline-tRNA ligase activity |	GO:0005840 ribosome |
		orf19.6983		360	C	Predicted ORF in Assemblies 19, 20 and 21; repressed by nitric oxide
		orf19.7238	NPL3	360	C	Putative RNA-binding protein, ortholog of S. cerevisiae Npl3p; nuclear export is facilitated by Hmt1p; transcription is upregulated in an RHE model of oral candidiasis	GO:0006406 mRNA export from nucleus | GO:0031554 regulation of transcription termination | GO:0007124 pseudohyphal growth | GO:0000398 nuclear mRNA splicing, via spliceosome | GO:0032786 positive regulation of RNA elongation |	GO:0008143 poly(A) RNA binding | GO:0016944 RNA polymerase II transcription elongation factor activity |	GO:0005634 nucleus | GO:0005737 cytoplasm |
		orf19.7499.1		360	C	ORF added to Assembly 21 based on comparative genome analysis
		orf19.773		360	C	Putative ortholog of S. cerevisiae Rsa3p, which is a nucleolar protein involved in maturation of pre-60S ribosomal particles that interacts with Dbp6p	GO:0000027 ribosomal large subunit assembly |		GO:0030687 preribosome, large subunit precursor | GO:0005730 nucleolus |
		orf19.1224	FRP3	360	W	Upregulated in the presence of human neutrophils; fluconazole-downregulated; repressed by nitric oxide	GO:0007126 meiosis | GO:0006259 DNA metabolic process | GO:0019740 nitrogen utilization | GO:0006846 acetate transport | GO:0015696 ammonium transport | GO:0055085 transmembrane transport |	GO:0015123 acetate transmembrane transporter activity | GO:0008519 ammonium transmembrane transporter activity |	GO:0001950 plasma membrane enriched fraction | GO:0005739 mitochondrion | GO:0005886 plasma membrane |
		orf19.1252	YME1	360	W	Protein not essential for viability; similar to S. cerevisiae Yme1p, which is a mitochondrial inner membrane protease of the AAA family	GO:0007005 mitochondrion organization | GO:0006515 misfolded or incompletely synthesized protein catabolic process | GO:0001300 chronological cell aging |	GO:0004176 ATP-dependent peptidase activity |	GO:0031942 i-AAA complex |
		orf19.1401	EAP1	360	W	Cell wall adhesin required for cell-cell adhesion and biofilm formation; GPI anchored; Efg1p-regulated; suppresses polystyrene or cell adhesion, filamentation, invasive growth defects of S. cerevisiae flo8 or flo11 mutant	GO:0007155 cell adhesion | GO:0044406 adhesion to host | GO:0042710 biofilm formation | GO:0016337 cell-cell adhesion |		GO:0009986 cell surface | GO:0046658 anchored to plasma membrane | GO:0009277 fungal-type cell wall |
		orf19.1440		360	W	Predicted ORF in Assemblies 19, 20 and 21; possibly spurious ORF (Annotation Working Group prediction)
		orf19.1471	COX4	360	W	Protein described as subunit IV of cytochrome c oxidase; transcription is regulated by Mig1p; macrophage/pseudohyphal-induced gene; macrophage-induced protein; repressed by nitric oxide: intron in 5'-UTR	GO:0009060 aerobic respiration | GO:0006123 mitochondrial electron transport, cytochrome c to oxygen |	GO:0004129 cytochrome-c oxidase activity | GO:0008270 zinc ion binding |	GO:0005751 mitochondrial respiratory chain complex IV | GO:0005886 plasma membrane |
		orf19.1618.1		360	W	ORF added to Assembly 21 based on comparative genome analysis
		orf19.1684		360	W	Predicted ORF in Assemblies 19, 20 and 21
		orf19.2125		360	W	Predicted ORF in Assemblies 19, 20 and 21
		orf19.2208		360	W	Predicted ORF in Assemblies 19, 20 and 21	GO:0009651 response to salt stress |		GO:0005737 cytoplasm |
		orf19.2511.2		360	W	ORF added to Assembly 21 based on comparative genome analysis
		orf19.2613	ECM4	360	W	Protein similar to S. cerevisiae Ecm4p; transcription is regulated by Nrg1p and Tup1p; induced in core stress response or in cyr1 or ras1 homozygous null mutant (yeast-form or hyphal cells); transposon mutation affects filamentous growth	GO:0030447 filamentous growth | GO:0007047 cell wall organization |	GO:0004364 glutathione transferase activity |	GO:0005737 cytoplasm |
		orf19.2782		360	W	Predicted ORF in Assemblies 19, 20 and 21	GO:0006970 response to osmotic stress | GO:0006979 response to oxidative stress |	GO:0015036 disulfide oxidoreductase activity |	GO:0005759 mitochondrial matrix |
		orf19.2994.1	RPS16A	360	W	Macrophage/pseudohyphal-induced after 16 h	GO:0006412 translation | GO:0000462 maturation of SSU-rRNA from tricistronic rRNA transcript (SSU-rRNA, 5.8S rRNA, LSU-rRNA) |	GO:0003735 structural constituent of ribosome |	GO:0030686 90S preribosome |
		orf19.3003.1	RPL6	360	W	Protein similar to S. cerevisiae Rpl6p, which is a ribosomal subunit; transposon mutation affects filamentous growth; translation-related genes are downregulated upon phagocytosis by murine macrophage	GO:0030447 filamentous growth | GO:0006412 translation | GO:0000027 ribosomal large subunit assembly |	GO:0003735 structural constituent of ribosome | GO:0003723 RNA binding |	GO:0005624 membrane fraction | GO:0022625 cytosolic large ribosomal subunit |
		orf19.3193	FCR3	360	W	Transcriptional regulator of the bZip family; partially functionally complements the fluconazole sensitivity of an S. cerevisiae pdr1 pdr3 double mutant; probable ortholog of S. cerevisiae Yap3p	GO:0042493 response to drug | GO:0006357 regulation of transcription from RNA polymerase II promoter | GO:0006350 transcription | GO:0006355 regulation of transcription, DNA-dependent |	GO:0003700 transcription factor activity | GO:0043565 sequence-specific DNA binding |	GO:0005634 nucleus |
		orf19.4342		360	W	Predicted ORF in Assemblies 19, 20 and 21	GO:0015918 sterol transport | GO:0006357 regulation of transcription from RNA polymerase II promoter |	GO:0003700 transcription factor activity | GO:0003704 specific RNA polymerase II transcription factor activity |	GO:0005634 nucleus |
		orf19.4757	NAR1	360	W	Predicted ORF in Assemblies 19, 20 and 21; induced by nitric oxide; oxidative stress-induced via Cap1p	GO:0016226 iron-sulfur cluster assembly |		GO:0016020 membrane | GO:0005829 cytosol |
		orf19.4914		360	W	Predicted ORF in Assemblies 19, 20 and 21
		orf19.4914.1		360	W	ORF added to Assembly 21 based on comparative genome analysis
		orf19.5964	ARF2	360	W	Predicted ORF in Assemblies 19, 20 and 21; mutation confers hypersensitivity to Brefeldin A	GO:0006891 intra-Golgi vesicle-mediated transport | GO:0006888 ER to Golgi vesicle-mediated transport | GO:0042493 response to drug |	GO:0003924 GTPase activity |	GO:0005829 cytosol | GO:0005798 Golgi-associated vesicle |
		orf19.6030		360	W	Predicted ORF in Assemblies 19, 20 and 21
		orf19.6247		360	W	Predicted ORF in Assemblies 19, 20 and 21	GO:0006281 DNA repair | GO:0001302 replicative cell aging | GO:0007064 mitotic sister chromatid cohesion | GO:0006261 DNA-dependent DNA replication |	GO:0003677 DNA binding |	GO:0043596 nuclear replication fork |
		orf19.6255		360	W	Predicted ORF in Assemblies 19, 20 and 21			GO:0005737 cytoplasm |
		orf19.6304	LYS5	360	W	Phosphopantetheinyl transferase; enzyme of lysine biosynthesis; modifies, and thereby activates, Lys2p alpha-aminoadipate reductase; functional homolog of S. cerevisiae Lys5p	GO:0018065 protein-cofactor linkage | GO:0018070 peptidyl-serine phosphopantetheinylation | GO:0018215 protein amino acid phosphopantetheinylation | GO:0019878 lysine biosynthetic process via aminoadipic acid |	GO:0008897 holo-[acyl-carrier-protein] synthase activity | GO:0008047 enzyme activator activity |	GO:0005737 cytoplasm |
		orf19.6537		360	W	Predicted ORF in Assemblies 19, 20 and 21	GO:0007059 chromosome segregation |		GO:0000922 spindle pole | GO:0000818 nuclear MIS12/MIND type complex |
		orf19.6791	HHT1	360	W	Putative histone H3; reduced mRNA abundance detected in homozygous fkh2 null mutant; farnesol regulated	GO:0006333 chromatin assembly or disassembly |	GO:0003677 DNA binding |	GO:0000786 nucleosome |
		orf19.6852.1		360	W	ORF added to Assembly 21 based on comparative genome analysis
		orf19.7030	SSR1	360	W	Beta-glucan associated cell-wall protein with role in cell wall structure; S/T rich protein, GPI anchor; similar mRNA abundance in yeast-form and germ tube; detected at germ tube plasma membrane by mass spec; similar to S. cerevisiae Ssr1p	GO:0007047 cell wall organization | GO:0042493 response to drug | GO:0031505 fungal-type cell wall organization |	GO:0005199 structural constituent of cell wall |	GO:0009986 cell surface | GO:0009277 fungal-type cell wall | GO:0030445 yeast-form cell wall | GO:0005886 plasma membrane | GO:0005739 mitochondrion |
		orf19.7363	KRE6	360	W	Protein of beta-1,6-glucan synthesis; essential; type II membrane protein; N-glycosylation sites; change in mRNA length, but not mRNA abundance, at yeast-hyphal transition; alkaline upregulated by Rim101p; induced on cell wall regeneration	GO:0007047 cell wall organization | GO:0000920 cell separation during cytokinesis | GO:0006078 1,6-beta-glucan biosynthetic process |	GO:0015926 glucosidase activity |	GO:0016021 integral to membrane | GO:0000137 Golgi cis cisterna | GO:0030176 integral to endoplasmic reticulum membrane |
		orf19.7571	UBC4	360	W	Protein similar to S. cerevisiae ubiquitin conjugating enzyme Ubc4p	GO:0043162 ubiquitin-dependent protein catabolic process via the multivesicular body sorting pathway | GO:0000209 protein polyubiquitination | GO:0006950 response to stress | GO:0006513 protein monoubiquitination |	GO:0004842 ubiquitin-protein ligase activity |	GO:0000502 proteasome complex |
		orf19.953.1	COF1	360	W	Protein described as cofilin; macrophage-induced protein; protein detected by mass spec in exponential and stationary phase cultures	GO:0006897 endocytosis | GO:0007047 cell wall organization | GO:0030042 actin filament depolymerization | GO:0051014 actin filament severing |	GO:0005515 protein binding |	GO:0030479 actin cortical patch | GO:0001950 plasma membrane enriched fraction |
		orf19.1139		300	C	Predicted ORF in Assemblies 19, 20 and 21	GO:0006897 endocytosis |		GO:0005737 cytoplasm | GO:0005935 cellular bud neck |
		orf19.1280	SUI1	300	C	Putative translation initiation factor; flucytosine induced; genes encoding ribosomal subunits, translation factors, and tRNA synthetases are downregulated upon phagocytosis by murine macrophage	GO:0006413 translational initiation |	GO:0003743 translation initiation factor activity |	GO:0005840 ribosome | GO:0043614 multi-eIF complex |
		orf19.1281		300	C	Predicted ORF in Assemblies 19, 20 and 21
		orf19.1355		300	C	Predicted ORF in Assemblies 19, 20 and 21; protein detected by mass spec in stationary phase cultures	GO:0008033 tRNA processing | GO:0006409 tRNA export from nucleus |		GO:0005634 nucleus | GO:0005737 cytoplasm |
		orf19.151	TPO5	300	C	Predicted ORF in Assemblies 19, 20 and 21; mutation confers hypersensitivity to toxic ergosterol analog; hyphal induced; macrophage induced	GO:0042493 response to drug | GO:0015846 polyamine transport |	GO:0015203 polyamine transmembrane transporter activity |	GO:0005794 Golgi apparatus |
		orf19.1543	OPI1	300	C	Functional homolog of S. cerevisiae Opi1p, which is a transcriptional repressor of INO1 involved in inositol biosynthesis; has leucine zipper and putative Opi1-Sin3 interaction domain; interacts with ScSin3p, but not CaSin3p	GO:0006644 phospholipid metabolic process | GO:0000122 negative regulation of transcription from RNA polymerase II promoter |	GO:0016566 specific transcriptional repressor activity |
		orf19.1725		300	C	Predicted ORF in Assemblies 19, 20 and 21
		orf19.1754		300	C	Predicted ORF in Assemblies 19, 20 and 21	GO:0007165 signal transduction | GO:0006468 protein amino acid phosphorylation |	GO:0004683 calmodulin-dependent protein kinase activity |	GO:0005737 cytoplasm |
		orf19.1779	MP65	300	C	Cell surface mannoprotein; mycelial antigen; possible role in cell-wall glucan metabolism; has adhesin motif; O-glycosylation but no predicted N-glycosylation; induced by heat, upon germ tube formation, wall regeneration; diagnostic marker	GO:0006073 cellular glucan metabolic process | GO:0016337 cell-cell adhesion | GO:0044416 induction by symbiont of host defense response | GO:0009405 pathogenesis | GO:0030448 hyphal growth | GO:0007155 cell adhesion | GO:0000747 conjugation with cellular fusion |	GO:0015926 glucosidase activity |	GO:0009986 cell surface | GO:0009277 fungal-type cell wall | GO:0005576 extracellular region | GO:0030445 yeast-form cell wall | GO:0005783 endoplasmic reticulum | GO:0030446 hyphal cell wall |
		orf19.1816	ALS3	300	C	Adhesin; ALS family; role in epithelial adhesion, endothelial invasiveness; allelic variation in adhesiveness; immunoprotective in mice; predicted GPI-anchor cell wall protein; macrophage, hyphal induced, pH, Nrg1p, Rfg1p, Tup1p regulated	GO:0016337 cell-cell adhesion | GO:0030260 entry into host cell | GO:0007155 cell adhesion | GO:0009405 pathogenesis | GO:0044406 adhesion to host | GO:0000752 agglutination involved in conjugation with cellular fusion | GO:0044011 single-species biofilm formation on inanimate substrate | GO:0043709 cell adhesion during single-species biofilm formation | GO:0043710 cell adhesion during multi-spec…	GO:0050839 cell adhesion molecule binding |	GO:0009277 fungal-type cell wall | GO:0009986 cell surface | GO:0030446 hyphal cell wall | GO:0030445 yeast-form cell wall | GO:0005576 extracellular region |
		orf19.1978	GIT2	300	C	Putative glycerophosphoinositol permease; fungal-specific (no human or murine homolog); transcription is repressed in response to alpha pheromone in SpiderM medium	GO:0015914 phospholipid transport | GO:0006817 phosphate transport |	GO:0005548 phospholipid transporter activity | GO:0005315 inorganic phosphate transmembrane transporter activity |	GO:0005886 plasma membrane | GO:0016020 membrane |
		orf19.1989	DCW1	300	C	Protein with predicted GPI modification; dfg5 dcw1 double mutant is inviable; not required for wild-type hyphal growth; increased mRNA abundance observed in cyr1 homozygous null mutant (yeast-form or hyphal); fungal-specific	GO:0030448 hyphal growth | GO:0007117 budding cell bud growth | GO:0009272 fungal-type cell wall biogenesis |		GO:0009986 cell surface | GO:0046658 anchored to plasma membrane | GO:0005624 membrane fraction |
		orf19.21		300	C	Predicted ORF in Assemblies 19, 20 and 21	GO:0006067 ethanol metabolic process |		GO:0005743 mitochondrial inner membrane |
		orf19.2170	PHM7	300	C	Putative transporter; fungal-specific (no human or murine homolog); Hog1p-downregulated; downregulated in response to 17-beta-estradiol, ethynyl estradiol			GO:0000324 fungal-type vacuole | GO:0005886 plasma membrane |
		orf19.2248	ARE2	300	C	Acyl CoA:sterol acyltransferase (ASAT); uses cholesterol and oleoyl-CoA substrates; protoberberine derivative drug inhibits enzyme activity; 7 putative transmembrane regions; ketoconazole-induced	GO:0008204 ergosterol metabolic process |	GO:0004772 sterol O-acyltransferase activity | GO:0034737 ergosterol O-acyltransferase activity |	GO:0016021 integral to membrane | GO:0005783 endoplasmic reticulum |
		orf19.2277	TPK2	300	C	Catalytic subunit of cAMP-dependent protein kinase (PKA), isoform of Tpk1p; required for wild-type epithelial cell damage and engulfment and oral (not systemic) virulence in mouse; involved in control of morphogenesis and stress response	GO:0006468 protein amino acid phosphorylation | GO:0006950 response to stress | GO:0000902 cell morphogenesis | GO:0030448 hyphal growth | GO:0007124 pseudohyphal growth | GO:0009405 pathogenesis | GO:0044409 entry into host | GO:0007265 Ras protein signal transduction | GO:0001403 invasive growth in response to glucose limitation |	GO:0004691 cAMP-dependent protein kinase activity |	GO:0005737 cytoplasm | GO:0005634 nucleus | GO:0005952 cAMP-dependent protein kinase complex |
		orf19.2432	HAC1	300	C	Putative transcription factor involved in unfolded protein response and control of cell morphology; transcript undergoes atypical splicing at C terminus under ER stress; induced during the mating process; caspofungin induced	GO:0006644 phospholipid metabolic process | GO:0006355 regulation of transcription, DNA-dependent | GO:0007047 cell wall organization | GO:0030448 hyphal growth | GO:0006990 positive regulation of gene-specific transcription involved in unfolded protein response |	GO:0003704 specific RNA polymerase II transcription factor activity | GO:0003700 transcription factor activity |	GO:0005634 nucleus |
		orf19.2452		300	C	Transcriptionally regulated by iron; expression greater in high iron; downregulated in core caspofungin response; ketoconazole-repressed; shows colony morphology-related gene regulation by Ssn6p; possibly subject to Kex2p processing
		orf19.251		300	C	ThiJ/PfpI protein family; antigenic (Cand a 3 allergen); binds human immunoglobulin E; 2 N-glycosylation motifs; alkaline, fluconazole, Hog1p-downregulated; induced in core stress response or by oxidative stress (via Cap1p)			GO:0030446 hyphal cell wall | GO:0005625 soluble fraction |
		orf19.2546	TRP2	300	C	Predicted ORF in Assemblies 19, 20 and 21; regulated by Gcn2p and Gcn4p	GO:0000162 tryptophan biosynthetic process |	GO:0004049 anthranilate synthase activity |	GO:0005950 anthranilate synthase complex |
		orf19.2604		300	C	Predicted ORF in Assemblies 19, 20 and 21			GO:0005634 nucleus |
		orf19.2746		300	C	Predicted ORF in Assemblies 19, 20 and 21	GO:0006810 transport | GO:0007124 pseudohyphal growth | GO:0001403 invasive growth in response to glucose limitation |	GO:0005215 transporter activity |	GO:0005624 membrane fraction | GO:0005768 endosome |
		orf19.2754		300	C	Predicted ORF in Assemblies 19, 20 and 21	GO:0045039 protein import into mitochondrial inner membrane |	GO:0008565 protein transporter activity |	GO:0042719 mitochondrial intermembrane space protein transporter complex |
		orf19.2803	HEM13	300	C	Coproporphyrinogen III oxidase; antigenic in human, mouse; localizes to yeast-form cell surface, not hyphae; soluble in hyphae; iron-regulated expression; macrophage-downregulated protein; not Rfg1p regulated, farnesol-induced	GO:0006783 heme biosynthetic process |	GO:0004109 coproporphyrinogen oxidase activity |	GO:0030445 yeast-form cell wall | GO:0009986 cell surface | GO:0005625 soluble fraction | GO:0005743 mitochondrial inner membrane | GO:0005829 cytosol |
		orf19.2821		300	C	Predicted ORF in Assemblies 19, 20 and 21; repressed by nitric oxide
		orf19.2928		300	C	Predicted ORF in Assemblies 19, 20 and 21			GO:0030137 COPI-coated vesicle | GO:0005794 Golgi apparatus |
		orf19.2974	YKT6	300	C	Predicted ORF in Assemblies 19, 20 and 21	GO:0006906 vesicle fusion | GO:0006891 intra-Golgi vesicle-mediated transport | GO:0000011 vacuole inheritance |	GO:0016409 palmitoyltransferase activity |	GO:0016020 membrane | GO:0000324 fungal-type vacuole | GO:0005739 mitochondrion | GO:0005625 soluble fraction |
		orf19.3010.1	ECM33	300	C	Cell wall protein; putative GPI-anchor; mutants show cell-wall defects and reduced adhesion, host cell damage, and endocytosis; mutant infection is immunoprotectiive in murine model; fluconazole-induced; caspofungin repressed	GO:0030448 hyphal growth | GO:0009405 pathogenesis | GO:0007047 cell wall organization | GO:0000902 cell morphogenesis | GO:0044406 adhesion to host |		GO:0030445 yeast-form cell wall | GO:0005624 membrane fraction | GO:0009277 fungal-type cell wall | GO:0030446 hyphal cell wall | GO:0009986 cell surface | GO:0001950 plasma membrane enriched fraction | GO:0005739 mitochondrion | GO:0005886 plasma membrane | GO:0046658 anchored to plasma membrane |
		orf19.3013	CDC12	300	C	Septin; essential for viability; gene has predicted splice sites; forms ring at sites of cell division and also forms filaments in mature chlamydospore; filamentous growth induced; regulated by Nrg1p, Tup1p, tyrosol and cell density	GO:0007121 bipolar cellular bud site selection | GO:0000747 conjugation with cellular fusion | GO:0007047 cell wall organization | GO:0007120 axial cellular bud site selection |	GO:0005200 structural constituent of cytoskeleton | GO:0005545 phosphatidylinositol binding | GO:0003924 GTPase activity |	GO:0005940 septin ring | GO:0000131 incipient cellular bud site | GO:0005935 cellular bud neck | GO:0000144 cellular bud neck septin ring | GO:0005938 cell cortex | GO:0030428 cell septum | GO:0005937 mating projection | GO:0031105 septin complex |
		orf19.3045		300	C	Predicted ORF in Assemblies 19, 20 and 21; virulence-group-correlated expression	GO:0006067 ethanol metabolic process |	GO:0004029 aldehyde dehydrogenase (NAD) activity |	GO:0005739 mitochondrion |
		orf19.3282	BMT3	300	C	Putative beta-mannosyltransferase, required for addition of the 2nd beta-mannose to the acid-stable fraction of cell wall phosphopeptidomannan and for elongation of beta-mannose chains on the phosphopeptidomannan acid-labile fraction	GO:0070135 beta-1,2-oligomannoside metabolic process |
		orf19.3364		300	C	Predicted ORF in Assemblies 19, 20 and 21; possibly spurious ORF (Annotation Working Group prediction)
		orf19.3459		300	C	Predicted ORF in Assemblies 19, 20 and 21	GO:0007126 meiosis | GO:0030437 ascospore formation | GO:0006468 protein amino acid phosphorylation | GO:0000070 mitotic sister chromatid segregation | GO:0006303 double-strand break repair via nonhomologous end joining |	GO:0004712 protein serine/threonine/tyrosine kinase activity |	GO:0005625 soluble fraction |
		orf19.3594		300	C	Predicted ORF from Assembly 19; removed from Assembly 20; subsequently reinstated in Assembly 21 based on comparative genome analysis
		orf19.3609	UTP15	300	C	Predicted ORF in Assemblies 19, 20 and 21; mutation confers resistance to 5-fluorocytosine (5-FC); physically interacts with TAP-tagged Nop1p	GO:0042493 response to drug | GO:0045943 positive regulation of transcription from RNA polymerase I promoter | GO:0000462 maturation of SSU-rRNA from tricistronic rRNA transcript (SSU-rRNA, 5.8S rRNA, LSU-rRNA) |	GO:0030515 snoRNA binding |	GO:0005732 small nucleolar ribonucleoprotein complex | GO:0033553 rDNA heterochromatin | GO:0034455 t-UTP complex | GO:0032040 small-subunit processome |
		orf19.3670	GAL1	300	C	Galactokinase; transcription regulated by galactose; transcription regulated by Mig1p and Tup1p; not required for systemic mouse virulence; farnesol-downregulated in biofilm; fluconazole-induced	GO:0015757 galactose transport | GO:0019388 galactose catabolic process | GO:0000411 positive regulation of transcription by galactose |	GO:0004335 galactokinase activity | GO:0016563 transcription activator activity |	GO:0005634 nucleus | GO:0005737 cytoplasm |
		orf19.3838	EFB1	300	C	Translation elongation factor EF-1 beta; downregulated in the presence of human whole blood or polymorphonuclear cells; macrophage/pseudohyphal-induced; antigenic in mouse; functional homolog of S. cerevisiae Efb1p; farnesol-downregulated	GO:0006414 translational elongation |	GO:0003746 translation elongation factor activity | GO:0005085 guanyl-nucleotide exchange factor activity |	GO:0009986 cell surface | GO:0005840 ribosome | GO:0005853 eukaryotic translation elongation factor 1 complex |
		orf19.4084	KIS1	300	C	Scaffold protein of Snf1p complex; similar to S. cerevisiae Gal83p and Sip2p, with regions of similarity to Sip1p (ASC and KIS domain); interacts with Snf4p	GO:0007165 signal transduction | GO:0006109 regulation of carbohydrate metabolic process | GO:0006468 protein amino acid phosphorylation | GO:0007155 cell adhesion | GO:0043254 regulation of protein complex assembly | GO:0001403 invasive growth in response to glucose limitation |	GO:0004679 AMP-activated protein kinase activity | GO:0030159 receptor signaling complex scaffold activity |	GO:0005641 nuclear envelope lumen | GO:0005737 cytoplasm | GO:0031588 AMP-activated protein kinase complex |
		orf19.4164		300	C	Predicted ORF in Assemblies 19, 20 and 21			GO:0005737 cytoplasm | GO:0005840 ribosome |
		orf19.4215	FET34	300	C	Protein similar to multicopper ferroxidase; expression greater in low iron and reduced in a fluconazole-resistant isolate; downregulated by Sfu1p, Hog1p; alkaline upregulated by Rim101p; ciclopirox olamine induced	GO:0033215 iron assimilation by reduction and transport | GO:0046688 response to copper ion | GO:0006827 high-affinity iron ion transport |	GO:0004322 ferroxidase activity | GO:0005381 iron ion transmembrane transporter activity |	GO:0005624 membrane fraction | GO:0033573 high affinity iron permease complex |
		orf19.4225.1		300	C	ORF added to Assembly 21 based on comparative genome analysis
		orf19.4242	CST20	300	C	Protein kinase of Ste20p/p65PAK family, required for wild-type mating efficiency and virulence in a mouse model; Cst20p-Hst7p-Cek1p-Cph1p MAPK pathway regulates some hyphal growth; involved in Cdc42p growth regulation	GO:0009405 pathogenesis | GO:0001558 regulation of cell growth | GO:0030448 hyphal growth | GO:0000165 MAPKKK cascade | GO:0000747 conjugation with cellular fusion | GO:0031505 fungal-type cell wall organization | GO:0001410 chlamydospore formation |	GO:0004672 protein kinase activity |
		orf19.4337		300	C	Predicted membrane transporter, member of the monocarboxylate porter (MCP) family, major facilitator superfamily (MFS)	GO:0015718 monocarboxylic acid transport |	GO:0008028 monocarboxylic acid transmembrane transporter activity |	GO:0005739 mitochondrion | GO:0016020 membrane |
		orf19.4340.1		300	C	ORF Predicted by Annotation Working Group	GO:0000398 nuclear mRNA splicing, via spliceosome |	GO:0031202 RNA splicing factor activity, transesterification mechanism |	GO:0005682 U5 snRNP | GO:0046540 U4/U6 x U5 tri-snRNP complex | GO:0005685 U1 snRNP |
		orf19.4432	KSP1	300	C	Predicted ORF in Assemblies 19, 20 and 21; mutation confers hypersensitivity to amphotericin B	GO:0042493 response to drug | GO:0006468 protein amino acid phosphorylation | GO:0030447 filamentous growth |	GO:0004674 protein serine/threonine kinase activity |	GO:0005634 nucleus |
		orf19.446.1		300	C	Predicted ORF in Assembly 20 and 21; gene has intron
		orf19.4495	NDH51	300	C	Subunit of nicotinamide adenine dinucleotide dehydrogenase complex I, of the mitochondrial electron transport chain; required for wild-type filamentous growth; alkaline downregulated	GO:0009060 aerobic respiration | GO:0030447 filamentous growth | GO:0042710 biofilm formation |	GO:0008137 NADH dehydrogenase (ubiquinone) activity |	GO:0005747 mitochondrial respiratory chain complex I | GO:0005624 membrane fraction | GO:0005886 plasma membrane |
		orf19.4540	UBC8	300	C	Protein similar to S. cerevisiae Ubc8p; transcription is induced in response to alpha pheromone in SpiderM medium	GO:0000209 protein polyubiquitination | GO:0006513 protein monoubiquitination | GO:0043161 proteasomal ubiquitin-dependent protein catabolic process | GO:0042787 protein ubiquitination during ubiquitin-dependent protein catabolic process | GO:0045721 negative regulation of gluconeogenesis |	GO:0004842 ubiquitin-protein ligase activity |	GO:0005737 cytoplasm |
		orf19.4555	ALS4	300	C	ALS family protein; role in adhesion and wild-type germ tube induction; growth and temperature regulated; expressed during infection of human buccal epithelial cells; down-regulated upon vaginal contact; putative GPI-anchored	GO:0016337 cell-cell adhesion | GO:0030448 hyphal growth | GO:0044406 adhesion to host | GO:0006508 proteolysis | GO:0006807 nitrogen compound metabolic process | GO:0000752 agglutination involved in conjugation with cellular fusion | GO:0007124 pseudohyphal growth | GO:0001403 invasive growth in response to glucose limitation |	GO:0050839 cell adhesion molecule binding |	GO:0009277 fungal-type cell wall | GO:0009986 cell surface | GO:0030445 yeast-form cell wall | GO:0000324 fungal-type vacuole | GO:0005886 plasma membrane |
		orf19.4706		300	C	Predicted ORF in Assemblies 19, 20 and 21; greater mRNA abundance observed in a cyr1 or ras1 homozygous null mutant than in wild type; fluconazole-induced; transcription is induced in response to alpha pheromone in SpiderM medium
		orf19.474		300	C	Predicted ORF in Assemblies 19, 20 and 21	GO:0006998 nuclear envelope organization | GO:0006611 protein export from nucleus | GO:0006406 mRNA export from nucleus |		GO:0005635 nuclear envelope | GO:0005783 endoplasmic reticulum |
		orf19.4864		300	C	Predicted ORF in Assemblies 19, 20 and 21		GO:0017171 serine hydrolase activity |	GO:0001950 plasma membrane enriched fraction | GO:0005811 lipid particle | GO:0005741 mitochondrial outer membrane |
		orf19.4866	CPP1	300	C	MAPK phosphatase of the VH1 family; regulates Cst20p-Hst7p-Cek1p-Cph1p hyphal growth pathway; required for wild-type virulence in mouse systemic infection; C516 is active site Cys; antigenic in human thrush; more mRNA in yeast than hyphae	GO:0009405 pathogenesis | GO:0030448 hyphal growth | GO:0001402 signal transduction during filamentous growth | GO:0007165 signal transduction | GO:0000754 adaptation to pheromone during conjugation with cellular fusion | GO:0006470 protein amino acid dephosphorylation |	GO:0004725 protein tyrosine phosphatase activity | GO:0017017 MAP kinase tyrosine/serine/threonine phosphatase activity | GO:0004727 prenylated protein tyrosine phosphatase activity |	GO:0005634 nucleus | GO:0005737 cytoplasm |
		orf19.4907		300	C	Predicted ORF in Assemblies 19, 20 and 21; increased transcription is observed upon fluphenazine treatment; possibly transcriptionally regulated by Tac1p; induced by nitric oxide; fungal-specific (no human or murine homolog)	GO:0008361 regulation of cell size |		GO:0005737 cytoplasm |
		orf19.4960		300	C	Predicted ORF in Assemblies 19, 20 and 21	GO:0006597 spermine biosynthetic process | GO:0015940 pantothenate biosynthetic process |
		orf19.5061	ADE5,7	300	C	Enzyme of adenine biosynthesis; interacts with Vps34p; required for hyphal growth and virulence; flucytosine induced; not induced during GCN response, in contrast to the S. cerevisiae ortholog
		orf19.5114		300	C	Predicted ORF in Assemblies 19, 20 and 21	GO:0008104 protein localization | GO:0034499 late endosome to Golgi transport |	GO:0032266 phosphatidylinositol 3-phosphate binding | GO:0005515 protein binding |	GO:0005829 cytosol | GO:0005768 endosome |
		orf19.5124	RBR3	300	C	Cell wall protein; expression is repressed by Rim101p
		orf19.5136		300	C	Predicted ORF in Assemblies 19, 20 and 21			GO:0005634 nucleus | GO:0005737 cytoplasm |
		orf19.5389	FKH2	300	C	Forkhead transcription factor; morphogenesis regulator; required for wild-type hyphal transcription, cell separation, and for virulence in cell culture; mutant lacks true hyphae, is constitutively pseudohyphal; upregulated in RHE model	GO:0006357 regulation of transcription from RNA polymerase II promoter | GO:0030448 hyphal growth | GO:0000116 regulation of transcription involved in G2-phase of mitotic cell cycle | GO:0000122 negative regulation of transcription from RNA polymerase II promoter | GO:0007124 pseudohyphal growth | GO:0006368 RNA elongation from RNA polymerase II promoter | GO:0045787 positive regulation of cell c…	GO:0003700 transcription factor activity | GO:0043565 sequence-specific DNA binding | GO:0003704 specific RNA polymerase II transcription factor activity |	GO:0005634 nucleus |
		orf19.5576		300	C	Protein similar to S. cerevisiae Ydr531wp; transposon mutation affects filamentous growth; downregulated in core stress response	GO:0030447 filamentous growth | GO:0015937 coenzyme A biosynthetic process |	GO:0004594 pantothenate kinase activity |	GO:0005634 nucleus | GO:0005737 cytoplasm |
		orf19.5718		300	C	Predicted ORF in Assemblies 19, 20 and 21; merged with orf19.1019 in Assembly 21
		orf19.5805	DLD1	300	C	Putative D-lactate dehydrogenase; transcription is specific to white cell type; shows colony morphology-related gene regulation by Ssn6p; transcription is upregulated in both intermediate and mature biofilms	GO:0005975 carbohydrate metabolic process | GO:0009060 aerobic respiration |	GO:0004458 D-lactate dehydrogenase (cytochrome) activity |	GO:0005743 mitochondrial inner membrane |
		orf19.583		300	C	Putative indoleamine 2,3-dioxygenase (IDO); IDO is the rate-limiting enzyme of tryptophan catabolism via kynurenine pathway; enzyme inhibition by 1-methyl-D,L-tryptophan causes increased hyphal growth; expressed in yeast-form cells and hyphae	GO:0019674 NAD metabolic process | GO:0019441 tryptophan catabolic process to kynurenine | GO:0030448 hyphal growth | GO:0034354 de novo NAD biosynthetic process from tryptophan | GO:0016233 telomere capping |	GO:0004833 tryptophan 2,3-dioxygenase activity |	GO:0005737 cytoplasm |
		orf19.5843		300	C	Predicted ORF in Assemblies 19, 20 and 21; Plc1p-regulated; greater mRNA abundance observed in a cyr1 homozygous null mutant than in wild type; possibly spurious ORF (Annotation Working Group prediction)
		orf19.5995	MCA1	300	C	Putative cysteine protease with similarity to S. cerevisiae Mca1p; has a role in apoptotic cell death upon H2O2 treatment; fungal-specific (no human or murine homolog); farnesol-induced	GO:0070301 cellular response to hydrogen peroxide | GO:0006915 apoptosis | GO:0042221 response to chemical stimulus |	GO:0008234 cysteine-type peptidase activity |	GO:0005634 nucleus |
		orf19.6022		300	C	Predicted ORF in Assemblies 19, 20 and 21; downregulated during core stress response
		orf19.6034	TUB2	300	C	Beta-tubulin; functional homolog of ScTub2p; hyphal-induced; fluconazole-induced; gene has two introns; overproduction causes inviability in S. cerevisiae; slow growth, increased white-to opaque switching in ectopic expression strains	GO:0000743 nuclear migration during conjugation with cellular fusion | GO:0000070 mitotic sister chromatid segregation | GO:0045143 homologous chromosome segregation | GO:0042493 response to drug |	GO:0005200 structural constituent of cytoskeleton |	GO:0045298 tubulin complex | GO:0005827 polar microtubule | GO:0005880 nuclear microtubule | GO:0005828 kinetochore microtubule | GO:0005881 cytoplasmic microtubule | GO:0005876 spindle microtubule | GO:0005816 spindle pole body |
		orf19.6040	SNF7	300	C	Protein involved in echinocandin, azole sensitivity; role in proteolytic activation of Rim101p; separable roles in RIM101 pathway and in transport from MVB to vacuole; similar to S. cerevisiae Snf7p component of ESCRT III complex	GO:0006623 protein targeting to vacuole | GO:0016485 protein processing | GO:0009268 response to pH | GO:0030448 hyphal growth | GO:0045324 late endosome to vacuole transport | GO:0030447 filamentous growth | GO:0007165 signal transduction | GO:0010226 response to lithium ion | GO:0009405 pathogenesis | GO:0031505 fungal-type cell wall organization | GO:0042493 response to drug | GO:0070676 intra…	GO:0005515 protein binding |	GO:0000815 ESCRT III complex |
		orf19.6100		300	C	Protein not essential for viability; similar to S. cerevisiae Crd1p, which is cardiolipin synthase; transcription is upregulated in clinical isolates from HIV+ patients with oral candidiasis	GO:0006873 cellular ion homeostasis | GO:0008610 lipid biosynthetic process | GO:0007006 mitochondrial membrane organization |	GO:0043337 CDP-diacylglycerol-phosphatidylglycerol phosphatidyltransferase activity | GO:0008808 cardiolipin synthase activity |	GO:0005740 mitochondrial envelope |
		orf19.6116	GLK4	300	C	Protein described as a glucokinase; decreased expression in hyphae compared to yeast-form cells	GO:0005975 carbohydrate metabolic process |	GO:0004340 glucokinase activity |	GO:0005829 cytosol |
		orf19.6252		300	C	Predicted ORF in Assemblies 19, 20 and 21	GO:0006368 RNA elongation from RNA polymerase II promoter |	GO:0016944 RNA polymerase II transcription elongation factor activity |	GO:0008023 transcription elongation factor complex |
		orf19.6259		300	C	Predicted ORF in Assemblies 19, 20 and 21	GO:0000467 exonucleolytic trimming to generate mature 3'-end of 5.8S rRNA from tricistronic rRNA transcript (SSU-rRNA, 5.8S rRNA, LSU-rRNA) | GO:0034427 nuclear-transcribed mRNA catabolic process, exonucleolytic, 3'-5' | GO:0000292 RNA fragment catabolic process |	GO:0000175 3'-5'-exoribonuclease activity |	GO:0000177 cytoplasmic exosome (RNase complex) | GO:0005730 nucleolus | GO:0000176 nuclear exosome (RNase complex) | GO:0005654 nucleoplasm |
		orf19.6264.3		300	C	ORF Predicted by Annotation Working Group	GO:0006888 ER to Golgi vesicle-mediated transport |		GO:0030134 ER to Golgi transport vesicle | GO:0005783 endoplasmic reticulum |
		orf19.6286		300	C	Predicted ORF in Assemblies 19, 20 and 21
		orf19.6406		300	C	Predicted ORF in Assemblies 19, 20 and 21	GO:0042173 regulation of sporulation resulting in formation of a cellular spore |		GO:0005737 cytoplasm |
		orf19.6415.1		300	C	ORF Predicted by Annotation Working Group; intron in 5'-UTR		GO:0003735 structural constituent of ribosome |	GO:0022627 cytosolic small ribosomal subunit |
		orf19.6514	CUP9	300	C	Protein of unknown function, upregulated in clinical isolates from HIV+ patients with oral candidiasis; transcription reduced upon yeast-hyphal switch; ketoconazole-induced; Plc1p-regulated; shows colony morphology-related Ssn6p regulation	GO:0006367 transcription initiation from RNA polymerase II promoter | GO:0006878 cellular copper ion homeostasis |	GO:0003704 specific RNA polymerase II transcription factor activity | GO:0043565 sequence-specific DNA binding | GO:0003682 chromatin binding |	GO:0000790 nuclear chromatin |
		orf19.6586		300	C	Predicted ORF in Assemblies 19, 20 and 21; increased transcription is observed upon benomyl treatment or in an azole-resistant strain that overexpresses MDR1; shows colony morphology-related gene regulation by Ssn6p; induced by nitric oxide, 17-beta-estradiol, ethynyl estradiol; macrophage-downregulated gene	GO:0042493 response to drug |
		orf19.6588		300	C	Predicted ORF in Assemblies 19, 20 and 21
		orf19.6927	PEP8	300	C	Protein similar to S. cerevisiae Pep8p, which is involved in retrograde transport; transposon mutation affects filamentous growth	GO:0030447 filamentous growth | GO:0042147 retrograde transport, endosome to Golgi | GO:0045053 protein retention in Golgi apparatus |	GO:0008565 protein transporter activity |	GO:0030906 retromer complex, inner shell | GO:0005768 endosome |
		orf19.6975	YST1	300	C	Ribosome-associated protein; antigenic in mouse; complements S. cerevisiae yst1 yst2 mutant; similar to laminin-binding proteins, but does not bind laminin; possible S/T phosphorylation, N-glycosylation, myristoylation, Gcn4p-regulated	GO:0006412 translation | GO:0006407 rRNA export from nucleus | GO:0000447 endonucleolytic cleavage in ITS1 to separate SSU-rRNA from 5.8S rRNA and LSU-rRNA from tricistronic rRNA transcript (SSU-rRNA, 5.8S rRNA, LSU-rRNA) | GO:0000461 endonucleolytic cleavage to generate mature 3'-end of SSU-rRNA from (SSU-rRNA, 5.8S rRNA, LSU-rRNA) | GO:0000028 ribosomal small subunit assembly |	GO:0003735 structural constituent of ribosome |	GO:0016021 integral to membrane | GO:0005840 ribosome | GO:0005625 soluble fraction | GO:0005624 membrane fraction | GO:0030686 90S preribosome | GO:0022627 cytosolic small ribosomal subunit |
		orf19.7127.1		300	C	Putative protein of unknown function, transcription is upregulated in an RHE model of oral candidiasis; ORF Predicted by Annotation Working Group
		orf19.723	BCR1	300	C	Transcription factor required for wild-type biofilm formation; not required for hyphal growth; regulates cell-surface-associated genes; has C2H2 zinc finger; filament induced; Tup1p-, Tec1p-, Mnl1p-regulated	GO:0006355 regulation of transcription, DNA-dependent | GO:0045944 positive regulation of transcription from RNA polymerase II promoter | GO:0044011 single-species biofilm formation on inanimate substrate | GO:0030447 filamentous growth |	GO:0003700 transcription factor activity | GO:0003704 specific RNA polymerase II transcription factor activity |
		orf19.7231	FTR2	300	C	High-affinity iron permease; not required for mouse systemic virulence; regulated by iron level, ciclopirox olamine, amphotericin B, caspofungin; complements S. cerevisiae ftr1 iron transport defect; probably interacts with ferrous oxidase	GO:0006827 high-affinity iron ion transport | GO:0006826 iron ion transport |	GO:0005506 iron ion binding | GO:0005381 iron ion transmembrane transporter activity |	GO:0016021 integral to membrane | GO:0005886 plasma membrane |
		orf19.7279		300	C	Predicted ORF in Assemblies 19, 20 and 21
		orf19.7308	TUB1	300	C	Alpha-tubulin; gene has intron; complements cold-sensitivity of S. cerevisiae tub1 mutant; C. albicans has single alpha-tubulin gene, whereas S. cerevisiae has two (TUB1, TUB3); farnesol-upregulated in biofilm	GO:0007017 microtubule-based process | GO:0000743 nuclear migration during conjugation with cellular fusion | GO:0000070 mitotic sister chromatid segregation | GO:0045143 homologous chromosome segregation | GO:0042493 response to drug |	GO:0005200 structural constituent of cytoskeleton |	GO:0005819 spindle | GO:0045298 tubulin complex | GO:0005874 microtubule | GO:0005827 polar microtubule | GO:0005880 nuclear microtubule | GO:0005881 cytoplasmic microtubule | GO:0005828 kinetochore microtubule | GO:0005816 spindle pole body |
		orf19.7354		300	C	Predicted ORF in Assemblies 19, 20 and 21; caspofungin induced	GO:0007568 aging |	GO:0008565 protein transporter activity |	GO:0005783 endoplasmic reticulum |
		orf19.740	HAP41	300	C	Predicted ORF in Assemblies 19, 20 and 21; not required for response to low iron; possibly spurious ORF (Annotation Working Group prediction); transcriptionally activated by Mnl1p under weak acid stress	GO:0006350 transcription | GO:0006109 regulation of carbohydrate metabolic process | GO:0033217 regulation of transcription from RNA polymerase II promoter in response to iron ion starvation |	GO:0016563 transcription activator activity |	GO:0016602 CCAAT-binding factor complex |
		orf19.7405		300	C	Predicted ORF in Assemblies 19, 20 and 21; transcriptionally activated by Mnl1p under weak acid stress
		orf19.873.1	COX6	300	C	Flucytosine induced	GO:0009060 aerobic respiration | GO:0006123 mitochondrial electron transport, cytochrome c to oxygen |	GO:0004129 cytochrome-c oxidase activity |	GO:0005751 mitochondrial respiratory chain complex IV | GO:0005886 plasma membrane |
		orf19.881	DFG16	300	C	Protein of the Rim101p pathway that regulates filamentation in response to alkaline pH; required for host tissue invasion during infection; similar to S. cerevisiae Dfg16p that acts in Rim101p processing	GO:0016485 protein processing | GO:0030447 filamentous growth | GO:0009405 pathogenesis | GO:0051453 regulation of intracellular pH |		GO:0016021 integral to membrane | GO:0005886 plasma membrane |
		orf19.906	ROM2	300	C	Predicted ORF in Assemblies 19, 20 and 21	GO:0007264 small GTPase mediated signal transduction | GO:0007047 cell wall organization | GO:0007117 budding cell bud growth | GO:0006897 endocytosis | GO:0006950 response to stress |	GO:0004871 signal transducer activity | GO:0005546 phosphatidylinositol-4,5-bisphosphate binding | GO:0005089 Rho guanyl-nucleotide exchange factor activity |	GO:0005934 cellular bud tip |
		orf19.934		300	C	Predicted ORF from Assembly 19; removed from Assembly 20; subsequently reinstated in Assembly 21 and merged with orf19.2224, based on comparative genome analysis
		orf19.1067	GPM2	300	W	Protein described as phosphoglycerate mutase; decreased expression in hyphae compared to yeast-form cells; macrophage/pseudohyphal-repressed; induced by high levels of peroxide stress, farnesol-induced	GO:0006096 glycolysis | GO:0006094 gluconeogenesis |	GO:0004619 phosphoglycerate mutase activity |	GO:0005829 cytosol | GO:0009277 fungal-type cell wall |
		orf19.1092		300	W	Predicted ORF in Assemblies 19, 20 and 21	GO:0006490 oligosaccharide-lipid intermediate assembly |	GO:0000033 alpha-1,3-mannosyltransferase activity |	GO:0005783 endoplasmic reticulum |
		orf19.1154	EGD1	300	W	Predicted ORF in Assemblies 19, 20 and 21; soluble protein in hyphae; biofilm induced; macrophage/pseudohyphal-induced; protein detected by mass spec in exponential and stationary phase cultures	GO:0006461 protein complex assembly | GO:0051083 'de novo' cotranslational protein folding |	GO:0051082 unfolded protein binding |	GO:0005625 soluble fraction | GO:0005854 nascent polypeptide-associated complex |
		orf19.1287		300	W	Predicted ORF in Assemblies 19, 20 and 21; possibly spurious ORF (Annotation Working Group prediction)
		orf19.1321	HWP1	300	W	Hyphal cell wall protein; covalently crosslinked to epithelial cells by host transglutaminase; opaque- and a-specific, alpha-factor induced; at MTLa side of conjugation tube; assessment of virulence role complicated by URA3 effects	GO:0009405 pathogenesis | GO:0030448 hyphal growth | GO:0044406 adhesion to host | GO:0007124 pseudohyphal growth | GO:0001403 invasive growth in response to glucose limitation | GO:0030447 filamentous growth | GO:0044011 single-species biofilm formation on inanimate substrate | GO:0031505 fungal-type cell wall organization |		GO:0009986 cell surface | GO:0009277 fungal-type cell wall | GO:0005937 mating projection | GO:0030446 hyphal cell wall | GO:0005886 plasma membrane |
		orf19.1323		300	W	Phosphorylated protein of unknown function; predicted ORF in Assemblies 19, 20 and 21	GO:0006896 Golgi to vacuole transport |		GO:0030123 AP-3 adaptor complex |
		orf19.1415	FRE10	300	W	Major cell-surface ferric reductase under low-iron conditions; 7 transmembrane regions and a secretion signal predicted; repressed by Tup1p, Rim101p, Ssn6p, Hog1p, caspofungin; ciclopirox olamine induced; not required for filamentous growth	GO:0006826 iron ion transport | GO:0015892 siderophore-iron transport |	GO:0000293 ferric-chelate reductase activity | GO:0016722 oxidoreductase activity, oxidizing metal ions | GO:0016491 oxidoreductase activity |	GO:0016021 integral to membrane | GO:0009986 cell surface | GO:0005886 plasma membrane |
		orf19.1442	PLB4.5	300	W	Putative phospholipase B; Hog1p-induced; regulated by Ssn6p; putative GPI-anchor; repressed during cell wall regeneration; clade-associated gene expression	GO:0030384 phosphoinositide metabolic process |	GO:0004622 lysophospholipase activity |	GO:0005576 extracellular region | GO:0005886 plasma membrane |
		orf19.1533		300	W	Predicted ORF in Assemblies 19, 20 and 21			GO:0000324 fungal-type vacuole |
		orf19.1560	POB3	300	W	Protein similar to S. cerevisiae Pob3p, which is involved in chromatin assembly and disassembly; transposon mutation affects filamentous growth	GO:0030447 filamentous growth | GO:0006338 chromatin remodeling | GO:0006368 RNA elongation from RNA polymerase II promoter | GO:0006367 transcription initiation from RNA polymerase II promoter | GO:0006334 nucleosome assembly | GO:0006261 DNA-dependent DNA replication |	GO:0003682 chromatin binding |	GO:0005658 alpha DNA polymerase | GO:0035101 FACT complex | GO:0000790 nuclear chromatin |
		orf19.1677		300	W	Predicted ORF in Assemblies 19, 20 and 21; possibly spurious ORF (Annotation Working Group prediction)
		orf19.1814		300	W	Predicted ORF in Assemblies 19, 20 and 21	GO:0009306 protein secretion | GO:0046854 phosphoinositide phosphorylation |	GO:0004430 1-phosphatidylinositol 4-kinase activity |	GO:0005739 mitochondrion | GO:0005886 plasma membrane |
		orf19.1837	TBP1	300	W	Transcription initiation factor; binds TATA box sequence, and binding does not require TFIIA; caspofungin repressed; functional homolog of S. cerevisiae and human TATA-binding proteins	GO:0006367 transcription initiation from RNA polymerase II promoter | GO:0006384 transcription initiation from RNA polymerase III promoter | GO:0006360 transcription from RNA polymerase I promoter | GO:0006383 transcription from RNA polymerase III promoter |	GO:0003700 transcription factor activity | GO:0003677 DNA binding | GO:0043565 sequence-specific DNA binding | GO:0003682 chromatin binding | GO:0042803 protein homodimerization activity | GO:0016251 general RNA polymerase II transcription factor activity | GO:0008301 DNA bending activity | GO:0003709 RNA polymerase III transcription factor activity | GO:0003701 RNA polymerase I transcription fac…	GO:0005667 transcription factor complex | GO:0000120 RNA polymerase I transcription factor complex | GO:0000126 transcription factor TFIIIB complex | GO:0005669 transcription factor TFIID complex |
		orf19.2037		300	W	Predicted ORF in Assemblies 19, 20 and 21
		orf19.2163		300	W	Predicted ORF in Assemblies 19, 20 and 21
		orf19.2198	FLC3	300	W	Protein involved in heme uptake; putative FAD transporter, similar to S. cerevisiae Flc3p	GO:0015883 FAD transport | GO:0015886 heme transport |	GO:0015230 FAD transmembrane transporter activity |
		orf19.2237.1		300	W	Predicted ORF in Assembly 20 and 21; gene has intron	GO:0000462 maturation of SSU-rRNA from tricistronic rRNA transcript (SSU-rRNA, 5.8S rRNA, LSU-rRNA) |		GO:0030688 preribosome, small subunit precursor | GO:0030686 90S preribosome | GO:0005730 nucleolus |
		orf19.2276		300	W	Predicted ORF in Assemblies 19, 20 and 21	GO:0006366 transcription from RNA polymerase II promoter | GO:0006283 transcription-coupled nucleotide-excision repair | GO:0042493 response to drug |	GO:0003899 DNA-directed RNA polymerase activity |	GO:0005665 DNA-directed RNA polymerase II, core complex |
		orf19.2319		300	W	Predicted ORF in Assemblies 19, 20 and 21; downregulated in core stress response	GO:0006364 rRNA processing |	GO:0003723 RNA binding |	GO:0005730 nucleolus |
		orf19.242.2		300	W	ORF Predicted by Annotation Working Group	GO:0009306 protein secretion |		GO:0005783 endoplasmic reticulum |
		orf19.2451	PGA45	300	W	Cell wall protein; putative GPI-anchor; downregulated in core caspofungin response; Hog1p-induced; regulated by Ssn6p; Mob2p-dependent hyphal regulation; possibly spurious ORF (Annotation Working Group prediction)			GO:0009986 cell surface | GO:0030445 yeast-form cell wall |
		orf19.2459		300	W	Predicted ORF in Assemblies 19, 20 and 21
		orf19.2660	EAF3	300	W	Subunit of the NuA4 histone acetyltransferase complex	GO:0016573 histone acetylation | GO:0016575 histone deacetylation | GO:0006281 DNA repair | GO:0010526 negative regulation of transposition, RNA-mediated | GO:0045892 negative regulation of transcription, DNA-dependent | GO:0006357 regulation of transcription from RNA polymerase II promoter |	GO:0043166 H4/H2 histone acetyltransferase activity | GO:0004402 histone acetyltransferase activity | GO:0004407 histone deacetylase activity |	GO:0035267 NuA4 histone acetyltransferase complex | GO:0032221 Rpd3S complex |
		orf19.2774	LAB5	300	W	Predicted ORF in Assemblies 19, 20 and 21	GO:0006631 fatty acid metabolic process | GO:0009105 lipoic acid biosynthetic process |	GO:0003824 catalytic activity |	GO:0005739 mitochondrion |
		orf19.2848		300	W	Predicted ORF in Assemblies 19, 20 and 21	GO:0032147 activation of protein kinase activity | GO:0034727 piecemeal microautophagy of nucleus | GO:0032258 CVT pathway | GO:0016236 macroautophagy |	GO:0019887 protein kinase regulator activity |	GO:0034273 Atg1p signaling complex | GO:0019898 extrinsic to membrane |
		orf19.2972	PDE2	300	W	Cyclic nucleotide phosphodiesterase, high affinity; role in moderating signaling via cAMP; required for wild-type virulence, hyphal growth, switching, and cell wall, but not for pseudohyphal growth; expressed shortly after hyphal induction	GO:0009405 pathogenesis | GO:0030447 filamentous growth | GO:0030448 hyphal growth | GO:0019933 cAMP-mediated signaling | GO:0042493 response to drug | GO:0007009 plasma membrane organization | GO:0007047 cell wall organization | GO:0044406 adhesion to host |	GO:0004112 cyclic-nucleotide phosphodiesterase activity | GO:0004115 3',5'-cyclic-AMP phosphodiesterase activity |	GO:0005634 nucleus | GO:0005737 cytoplasm |
		orf19.3038	TPS2	300	W	Trehalose-6-phosphate (Tre6P) phosphatase; mutation causes heat sensitivity, Tre6P accumulation, and decreased mouse virulence; possible drug target; two conserved phospohydrolase motifs; no human or murine homolog	GO:0005992 trehalose biosynthetic process | GO:0030448 hyphal growth | GO:0009405 pathogenesis | GO:0009408 response to heat | GO:0006979 response to oxidative stress | GO:0006970 response to osmotic stress |	GO:0004805 trehalose-phosphatase activity |	GO:0005739 mitochondrion | GO:0005946 alpha,alpha-trehalose-phosphate synthase complex (UDP-forming) |
		orf19.3040	EHT1	300	W	Protein similar to S. cerevisiae Eht1p; transcription is induced in response to alpha pheromone in SpiderM medium	GO:0051793 medium-chain fatty acid catabolic process | GO:0051792 medium-chain fatty acid biosynthetic process |	GO:0034338 short-chain carboxylesterase activity | GO:0034319 alcohol O-butanoyltransferase activity | GO:0017171 serine hydrolase activity |	GO:0005811 lipid particle | GO:0005741 mitochondrial outer membrane |
		orf19.3149	LSP1	300	W	Predicted ORF in Assemblies 19, 20 and 21; caspofungin repressed; biofilm induced; fungal-specific (no human or murine homolog); protein detected by mass spec in exponential and stationary phase cultures	GO:0006897 endocytosis | GO:0009408 response to heat | GO:0008104 protein localization |	GO:0004860 protein kinase inhibitor activity |	GO:0032126 eisosome | GO:0001950 plasma membrane enriched fraction | GO:0005741 mitochondrial outer membrane |
		orf19.3264.1		300	W	ORF added to Assembly 21 based on comparative genome analysis
		orf19.3360		300	W	Predicted ORF in Assemblies 19, 20 and 21; possibly spurious ORF (Annotation Working Group prediction)
		orf19.3461		300	W	Predicted ORF in Assemblies 19, 20 and 21; oxidative stress-induced via Cap1p; transcription is induced in response to alpha pheromone in SpiderM medium
		orf19.3475		300	W	Described as a Gag-related protein; hyphal induced; downregulation correlates with clinical development of fluconazole resistance; repressed by nitric oxide, 17-beta-estradiol, ethynyl estradiol
		orf19.35		300	W	Predicted ORF in Assemblies 19, 20 and 21
		orf19.3586		300	W	Predicted ORF in Assemblies 19, 20 and 21
		orf19.3663.1		300	W	Predicted ORF in Assembly 20 and 21; gene has intron
		orf19.3680	2010-09-07	300	W	Septin, required for wild-type invasive growth in vitro but not required for virulence in a mouse model of systemic infection; localizes to hyphal septum or bud neck; Asn-rich; aberrant gel mobility	GO:0030448 hyphal growth | GO:0000910 cytokinesis |	GO:0005200 structural constituent of cytoskeleton |	GO:0030428 cell septum | GO:0005935 cellular bud neck | GO:0005940 septin ring | GO:0043332 mating projection tip |
		orf19.4358		300	W	Predicted ORF in Assemblies 19, 20 and 21			GO:0005739 mitochondrion |
		orf19.4393	CIT1	300	W	Protein described as citrate synthase; soluble protein in hyphae; biofilm induced; expression greater in high iron; upregulated upon phagocytosis; Hog1p-downregulated; regulated by Efg1p under yeast-form but not hyphal growth conditions	GO:0006099 tricarboxylic acid cycle | GO:0006537 glutamate biosynthetic process | GO:0006101 citrate metabolic process | GO:0046356 acetyl-CoA catabolic process |	GO:0003878 ATP citrate synthase activity | GO:0004108 citrate (Si)-synthase activity |	GO:0005625 soluble fraction | GO:0005759 mitochondrial matrix | GO:0005739 mitochondrion |
		orf19.4649		300	W	Putative transcription factor with zinc cluster DNA-binding motif	GO:0006355 regulation of transcription, DNA-dependent |	GO:0003700 transcription factor activity |
		orf19.4651	PGA53	300	W	Putative GPI-anchored protein of unknown function; greater mRNA abundance observed in a cyr1 homozygous null mutant than in wild type			GO:0009986 cell surface | GO:0046658 anchored to plasma membrane |
		orf19.4658		300	W	Protein not essential for viability
		orf19.4662	RLM1	300	W	Putative transcription factor; required for wild-type resistance to cell wall perturbation, caspofungin treatment; regulates caspofungin induction of PGA13	GO:0042493 response to drug | GO:0031505 fungal-type cell wall organization | GO:0006357 regulation of transcription from RNA polymerase II promoter | GO:0007165 signal transduction | GO:0001101 response to acid | GO:0045944 positive regulation of transcription from RNA polymerase II promoter |	GO:0003700 transcription factor activity | GO:0030528 transcription regulator activity | GO:0051019 mitogen-activated protein kinase binding | GO:0016563 transcription activator activity | GO:0008301 DNA bending activity |	GO:0005634 nucleus |
		orf19.4716	GDH3	300	W	Protein described as similar to NADP-glutamate dehydrogenase; hyphal downregulated expression; transcription is regulated by Nrg1p, Plc1p; downregulated by Efg1p; upregulated by Rim101p at pH 8; ciclopirox olamine induced	GO:0006537 glutamate biosynthetic process |	GO:0004354 glutamate dehydrogenase (NADP+) activity |	GO:0005739 mitochondrion | GO:0005634 nucleus | GO:0005625 soluble fraction |
		orf19.4735		300	W	Predicted ORF in Assemblies 19, 20 and 21
		orf19.4758		300	W	Predicted ORF in Assemblies 19, 20 and 21; alkaline downregulated
		orf19.4931.1	RPL14	300	W	ORF Predicted by Annotation Working Group	GO:0006412 translation |	GO:0003735 structural constituent of ribosome | GO:0003723 RNA binding |
		orf19.5031	SSK1	300	W	Response regulator of two-component system; role in oxidative stress response, cell wall biosynthesis, virulence, hyphal growth on solid media; expressed in hyphae and yeast-form cells; putative peroxisomal targeting sequence (PTS1)	GO:0009408 response to heat | GO:0006979 response to oxidative stress | GO:0007047 cell wall organization | GO:0000160 two-component signal transduction system (phosphorelay) | GO:0009405 pathogenesis | GO:0030448 hyphal growth | GO:0030447 filamentous growth | GO:0007234 osmosensory signaling pathway via two-component system | GO:0020012 evasion or tolerance of host immune response | GO:0060258 …	GO:0004871 signal transducer activity | GO:0000156 two-component response regulator activity | GO:0008047 enzyme activator activity |	GO:0005782 peroxisomal matrix |
		orf19.5078		300	W	Predicted ORF in Assemblies 19, 20 and 21
		orf19.5177		300	W	Predicted ORF in Assemblies 19, 20 and 21; possibly spurious ORF (Annotation Working Group prediction)
		orf19.5584	PEP3	300	W	Peptidase; activity useful for strain identification by multilocus enzyme electrophoresis (MLEE); clade-associated gene expression	GO:0045324 late endosome to vacuole transport | GO:0006904 vesicle docking during exocytosis | GO:0006895 Golgi to endosome transport | GO:0042493 response to drug | GO:0042144 vacuole fusion, non-autophagic |	GO:0008233 peptidase activity | GO:0035091 phosphoinositide binding | GO:0005515 protein binding |	GO:0033263 CORVET complex | GO:0030897 HOPS complex | GO:0000306 extrinsic to vacuolar membrane | GO:0000329 fungal-type vacuole membrane |
		orf19.5711		300	W	Predicted ORF in Assemblies 19, 20 and 21	GO:0019217 regulation of fatty acid metabolic process | GO:0030433 ER-associated protein catabolic process | GO:0007047 cell wall organization | GO:0015914 phospholipid transport |	GO:0008526 phosphatidylinositol transporter activity |	GO:0005829 cytosol | GO:0005739 mitochondrion | GO:0005811 lipid particle | GO:0005792 microsome |
		orf19.5773		300	W	Predicted ORF in Assemblies 19, 20 and 21; Hog1p-induced; clade-associated gene expression; protein detected by mass spec in exponential and stationary phase cultures			GO:0005634 nucleus | GO:0005737 cytoplasm |
		orf19.5861	KRE9	300	W	Protein of beta-1,6-glucan biosynthesis; required for serum-induced hyphal growth; required for efficient utilization of galactose and for growth on glucose; similar to S. cerevisiae Kre9p and Knh1p; O-glycosylated by Pmt1p	GO:0030448 hyphal growth | GO:0006078 1,6-beta-glucan biosynthetic process | GO:0007047 cell wall organization |		GO:0009986 cell surface | GO:0009277 fungal-type cell wall | GO:0005576 extracellular region |
		orf19.5903	RAX1	300	W	Protein described as having a possible role in bud site selection; hyphal-induced expression	GO:0000282 cellular bud site selection |		GO:0005935 cellular bud neck |
		orf19.5953		300	W	Predicted ORF in Assemblies 19, 20 and 21	GO:0042254 ribosome biogenesis | GO:0008361 regulation of cell size | GO:0006383 transcription from RNA polymerase III promoter |	GO:0003700 transcription factor activity | GO:0043565 sequence-specific DNA binding |	GO:0005634 nucleus | GO:0005737 cytoplasm |
		orf19.6376	PTC5	300	W	Putative protein phosphatase of the Type 2C-related family (serine/threonine-specific), similar to S. cerevisiae Ptc5p; mutant shows virulence defect	GO:0043085 positive regulation of catalytic activity | GO:0006470 protein amino acid dephosphorylation |	GO:0004722 protein serine/threonine phosphatase activity |	GO:0005739 mitochondrion |
		orf19.6705		300	W	Putative guanyl nucleotide exchange factor with Sec7 domain; transcriptionally regulated upon yeast-hyphal switch; filament induced; regulated by Nrg1p, Tup1p; shows Mob2p-dependent hyphal regulation	GO:0051666 actin cortical patch localization | GO:0008104 protein localization | GO:0030447 filamentous growth |	GO:0005085 guanyl-nucleotide exchange factor activity | GO:0005086 ARF guanyl-nucleotide exchange factor activity |	GO:0005934 cellular bud tip | GO:0005737 cytoplasm | GO:0005935 cellular bud neck |
		orf19.68.2		300	W	ORF Predicted by Annotation Working Group
		orf19.6938	MEU1	300	W	Predicted ORF in Assemblies 19, 20 and 21;protein level decreased in stationary phase cultures	GO:0019509 methionine salvage | GO:0006537 glutamate biosynthetic process |	GO:0017061 S-methyl-5-thioadenosine phosphorylase activity |	GO:0005737 cytoplasm |
		orf19.6952		300	W	Protein not essential for viability	GO:0000122 negative regulation of transcription from RNA polymerase II promoter | GO:0016575 histone deacetylation | GO:0031047 gene silencing by RNA |	GO:0003682 chromatin binding | GO:0004407 histone deacetylase activity |	GO:0000118 histone deacetylase complex |
		orf19.7046	MET28	300	W	Protein induced during the mating process	GO:0006357 regulation of transcription from RNA polymerase II promoter | GO:0000097 sulfur amino acid biosynthetic process |	GO:0003704 specific RNA polymerase II transcription factor activity |	GO:0005634 nucleus |
		orf19.7050	NOP15	300	W	Protein described as a nucleolar ribosome biogenesis factor; hyphal-induced expression	GO:0042273 ribosomal large subunit biogenesis | GO:0000915 cytokinesis, contractile ring formation |		GO:0030687 preribosome, large subunit precursor | GO:0005730 nucleolus |
		orf19.7053	GAC1	300	W	Protein described as similar to regulatory subunit of serine/threonine phosphoprotein phosphatase 1; fluconazole-induced; caspofungin repressed; transcriptionally activated by Mnl1p under weak acid stress; regulated by Nrg1p, Tup1p	GO:0009408 response to heat | GO:0000122 negative regulation of transcription from RNA polymerase II promoter | GO:0007094 mitotic cell cycle spindle assembly checkpoint | GO:0007126 meiosis | GO:0005977 glycogen metabolic process | GO:0005979 regulation of glycogen biosynthetic process |	GO:0008599 protein phosphatase type 1 regulator activity |	GO:0000164 protein phosphatase type 1 complex |
		orf19.7150	NRG1	300	W	Transcriptional repressor; regulates hyphal genes, virulence genes, chlamydospore development, and genes involved in rescue and stress responses; effects both Tup1p-dependent (major) and -independent (minor) regulation	GO:0016481 negative regulation of transcription | GO:0000122 negative regulation of transcription from RNA polymerase II promoter | GO:0009405 pathogenesis | GO:0030447 filamentous growth | GO:0030448 hyphal growth | GO:0001410 chlamydospore formation | GO:0006355 regulation of transcription, DNA-dependent | GO:0009372 quorum sensing | GO:0045827 negative regulation of isoprenoid metabolic proces…	GO:0016564 transcription repressor activity | GO:0003704 specific RNA polymerase II transcription factor activity | GO:0003690 double-stranded DNA binding | GO:0003700 transcription factor activity | GO:0043565 sequence-specific DNA binding |
		orf19.7281	PDK2	300	W	Predicted ORF in Assemblies 19, 20 and 21; mutation confers hypersensitivity to amphotericin B	GO:0042493 response to drug |
		orf19.7466	ACC1	300	W	Protein with similarity to acetyl-coenzyme-A carboxylases; regulated by Efg1p; amphotericin B repressed; caspofungin repressed; intron in 5'-UTR	GO:0006998 nuclear envelope organization | GO:0006633 fatty acid biosynthetic process | GO:0006606 protein import into nucleus |	GO:0003989 acetyl-CoA carboxylase activity | GO:0004075 biotin carboxylase activity |	GO:0005829 cytosol | GO:0005739 mitochondrion | GO:0005789 endoplasmic reticulum membrane |
		orf19.7477	YRB1	300	W	Functional homolog of S. cerevisiae Yrb1p, which regulates Gsp1p GTPase activity and thereby affects nucleocytoplasmic transport and cytoskeletal dynamics; transcription is not regulated by white-opaque switching or by dimorphic transition	GO:0006913 nucleocytoplasmic transport | GO:0000226 microtubule cytoskeleton organization | GO:0007264 small GTPase mediated signal transduction | GO:0006405 RNA export from nucleus | GO:0006606 protein import into nucleus | GO:0006511 ubiquitin-dependent protein catabolic process | GO:0000082 G1/S transition of mitotic cell cycle |	GO:0008536 Ran GTPase binding | GO:0005096 GTPase activator activity |	GO:0005634 nucleus | GO:0005737 cytoplasm |
		orf19.7590		300	W	Protein described as NADH-ubiquinone oxidoreductase; identified in detergent-resistant membrane fraction (possible lipid raft component); predicted N-terminal acetylation; repressed by nitric oxide			GO:0005624 membrane fraction |
		orf19.985		300	W	Predicted ORF in Assemblies 19, 20 and 21
		orf19.1007		240	C	Putative transcription factor with bZIP DNA-binding motif	GO:0006950 response to stress | GO:0016049 cell growth | GO:0006355 regulation of transcription, DNA-dependent |	GO:0016301 kinase activity | GO:0003700 transcription factor activity |
		orf19.1037		240	C	Predicted ORF in Assemblies 19, 20 and 21
		orf19.1078	HBR2	240	C	Uncharacterized protein, regulated by Gcn4p and hemoglobin; protein detected by mass spec in stationary phase cultures	GO:0019265 glycine biosynthetic process, by transamination of glyoxylate |	GO:0008453 alanine-glyoxylate transaminase activity |	GO:0005739 mitochondrion |
		orf19.1095		240	C	Predicted ORF in Assemblies 19, 20 and 21	GO:0006409 tRNA export from nucleus | GO:0006608 snRNP protein import into nucleus | GO:0006408 snRNA export from nucleus | GO:0006610 ribosomal protein import into nucleus | GO:0006407 rRNA export from nucleus | GO:0006611 protein export from nucleus | GO:0006609 mRNA-binding (hnRNP) protein import into nucleus | GO:0006607 NLS-bearing substrate import into nucleus | GO:0006606 protein import in…	GO:0005198 structural molecule activity |	GO:0005643 nuclear pore |
		orf19.1116		240	C	Predicted ORF in Assemblies 19, 20 and 21; possibly spurious ORF (Annotation Working Group prediction)
		orf19.1133	MSB1	240	C	Predicted ORF in Assemblies 19, 20 and 21; expression in S. cerevisiae flo8 and flo11 mutants suggests a role in regulation of adhesion factors	GO:0006355 regulation of transcription, DNA-dependent | GO:0007155 cell adhesion | GO:0044406 adhesion to host | GO:0030010 establishment of cell polarity |		GO:0005739 mitochondrion |
		orf19.1166	CTA3	240	C	Protein similar to S. cerevisiae Ede1p, which is involved in endocytosis; activates transcription in 1-hybrid assay in S. cerevisiae	GO:0006897 endocytosis | GO:0030968 endoplasmic reticulum unfolded protein response |	GO:0016563 transcription activator activity | GO:0043130 ubiquitin binding |	GO:0043332 mating projection tip | GO:0005934 cellular bud tip | GO:0030479 actin cortical patch | GO:0005935 cellular bud neck |
		orf19.1195		240	C	Predicted ORF in Assemblies 19, 20 and 21	GO:0006879 cellular iron ion homeostasis | GO:0006627 mitochondrial protein processing during import |	GO:0004222 metalloendopeptidase activity |	GO:0005739 mitochondrion |
		orf19.1200		240	C	Predicted ORF in Assemblies 19, 20 and 21; possibly spurious ORF (Annotation Working Group prediction)
		orf19.1229		240	C	Predicted ORF in Assemblies 19, 20 and 21	GO:0006611 protein export from nucleus |	GO:0008262 importin-alpha export receptor activity |	GO:0005635 nuclear envelope |
		orf19.1233	ADE4	240	C	Predicted ORF in Assemblies 19, 20 and 21; flucytosine induced	GO:0006189 'de novo' IMP biosynthetic process |	GO:0004044 amidophosphoribosyltransferase activity |	GO:0005737 cytoplasm |
		orf19.1246		240	C	Predicted ORF in Assemblies 19, 20 and 21; greater mRNA abundance observed in a cyr1 homozygous null mutant than in wild type			GO:0005737 cytoplasm | GO:0005840 ribosome |
		orf19.1260	LEA1	240	C	Protein similar to S. cerevisiae Lea1p; transcription is induced in response to alpha pheromone in SpiderM medium	GO:0000398 nuclear mRNA splicing, via spliceosome |	GO:0031202 RNA splicing factor activity, transesterification mechanism |	GO:0005737 cytoplasm | GO:0005686 U2 snRNP |
		orf19.1282	CKS1	240	C	Predicted ORF in Assemblies 19, 20 and 21	GO:0006350 transcription |	GO:0043130 ubiquitin binding | GO:0030295 protein kinase activator activity |	GO:0005634 nucleus | GO:0000307 cyclin-dependent protein kinase holoenzyme complex | GO:0005737 cytoplasm |
		orf19.1306		240	C	Predicted ORF in Assemblies 19, 20 and 21
		orf19.1360.1		240	C	ORF Predicted by Annotation Working Group
		orf19.1394		240	C	Protein not essential for viability; protein level decreased in stationary phase cultures			GO:0005634 nucleus | GO:0005737 cytoplasm |
		orf19.1400		240	C	Predicted ORF in Assemblies 19, 20 and 21
		orf19.1402	CCT2	240	C	Predicted ORF in Assemblies 19, 20 and 21; protein detected by mass spec in exponential and stationary phase cultures	GO:0006457 protein folding | GO:0007010 cytoskeleton organization | GO:0006461 protein complex assembly |	GO:0051082 unfolded protein binding |	GO:0005856 cytoskeleton | GO:0005832 chaperonin-containing T-complex |
		orf19.1435	TEF1	240	C	Translation elongation factor 1-alpha, detected at surface of yeast-form and hyphal cells; binds human plasminogen; macrophage/pseudohyphal-induced; upregulated in an RHE model of oral candidiasis and in clinical oral candidiasis isolates	GO:0051701 interaction with host | GO:0006414 translational elongation | GO:0006409 tRNA export from nucleus |	GO:0005515 protein binding | GO:0003746 translation elongation factor activity | GO:0019003 GDP binding | GO:0005525 GTP binding |	GO:0009986 cell surface | GO:0009277 fungal-type cell wall | GO:0030446 hyphal cell wall | GO:0030445 yeast-form cell wall | GO:0005840 ribosome | GO:0005739 mitochondrion |
		orf19.1441		240	C	Predicted ORF in Assemblies 19, 20 and 21
		orf19.1446	CLB2	240	C	B-type mitotic cyclin (cyclin-dependent protein kinase regulatory subunit); essential; required for wild-type mitotic exit; role in cell polarization; interacts with catalytic subunit Cdk1p	GO:0000086 G2/M transition of mitotic cell cycle | GO:0030447 filamentous growth | GO:0007346 regulation of mitotic cell cycle | GO:0000079 regulation of cyclin-dependent protein kinase activity | GO:0042493 response to drug | GO:0010696 positive regulation of spindle pole body separation |	GO:0016538 cyclin-dependent protein kinase regulator activity |	GO:0005634 nucleus | GO:0005816 spindle pole body | GO:0005935 cellular bud neck |
		orf19.145	RPB4	240	C	Protein similar to S. cerevisiae Rpb4p, which is a component of RNA polymerase II; transposon mutation affects filamentous growth	GO:0030447 filamentous growth | GO:0006366 transcription from RNA polymerase II promoter | GO:0000288 nuclear-transcribed mRNA catabolic process, deadenylation-dependent decay | GO:0034402 recruitment of 3'-end processing factors to RNA polymerase II holoenzyme complex | GO:0006406 mRNA export from nucleus |	GO:0003899 DNA-directed RNA polymerase activity |	GO:0005665 DNA-directed RNA polymerase II, core complex | GO:0005634 nucleus | GO:0000932 cytoplasmic mRNA processing body |
		orf19.1468		240	C	Predicted ORF in Assemblies 19, 20 and 21	GO:0007117 budding cell bud growth | GO:0007015 actin filament organization | GO:0006412 translation | GO:0007124 pseudohyphal growth | GO:0001100 negative regulation of exit from mitosis | GO:0007094 mitotic cell cycle spindle assembly checkpoint |		GO:0000159 protein phosphatase type 2A complex | GO:0005934 cellular bud tip | GO:0005634 nucleus | GO:0005935 cellular bud neck |
		orf19.1478		240	C	Predicted ORF in Assemblies 19, 20 and 21	GO:0006487 protein amino acid N-linked glycosylation |	GO:0004579 dolichyl-diphosphooligosaccharide-protein glycotransferase activity |	GO:0008250 oligosaccharyltransferase complex | GO:0005886 plasma membrane |
		orf19.1481	HAP42	240	C	Predicted ORF in Assemblies 19, 20 and 21
		orf19.1504		240	C	Putative patatin-like phospholipase; fungal-specific (no human or murine homolog)
		orf19.1510		240	C	Protein not essential for viability			GO:0000324 fungal-type vacuole | GO:0005886 plasma membrane |
		orf19.156	FGR51	240	C	Protein lacking an ortholog in S. cerevisiae; transposon mutation affects filamentous growth	GO:0030447 filamentous growth |
		orf19.1573		240	C	Predicted ORF in Assemblies 19, 20 and 21			GO:0000329 fungal-type vacuole membrane |
		orf19.158		240	C	Predicted ORF in Assemblies 19, 20 and 21			GO:0005634 nucleus | GO:0005737 cytoplasm |
		orf19.1589.1		240	C	ORF added to Assembly 21 based on comparative genome analysis
		orf19.1604		240	C	Predicted ORF in Assemblies 19, 20 and 21; Gal4p-like DNA-binding domain
		orf19.1618	GFA1	240	C	Glucosamine-6-phosphate synthase; enzyme of chitin/hexosamine biosynthesis; homotetrameric; inhibited by UDP-GlcNAc, FMDP, N-acyl peptide, kanosamine-6-P; functional homolog of S. cerevisiae Gfa1p; growth-phase regulated; catalytic Cys	GO:0042493 response to drug | GO:0006487 protein amino acid N-linked glycosylation | GO:0006042 glucosamine biosynthetic process | GO:0006031 chitin biosynthetic process | GO:0006038 cell wall chitin biosynthetic process | GO:0030448 hyphal growth |	GO:0004360 glutamine-fructose-6-phosphate transaminase (isomerizing) activity |
		orf19.1631	ERG6	240	C	Delta(24)-sterol C-methyltransferase, converts zymosterol to fecosterol in ergosterol biosynthesis by methylating position C-24; mutation confers nystatin resistance; fluconazole-induced; transcription increased in azole-resistant strain	GO:0006696 ergosterol biosynthetic process | GO:0042493 response to drug |	GO:0003838 sterol 24-C-methyltransferase activity |	GO:0005783 endoplasmic reticulum | GO:0005811 lipid particle | GO:0005741 mitochondrial outer membrane | GO:0005886 plasma membrane |
		orf19.1650		240	C	Predicted ORF in Assemblies 19, 20 and 21	GO:0030150 protein import into mitochondrial matrix |	GO:0015266 protein channel activity |	GO:0005742 mitochondrial outer membrane translocase complex |
		orf19.1658		240	C	Predicted ORF in Assemblies 19, 20 and 21			GO:0043332 mating projection tip | GO:0005935 cellular bud neck |
		orf19.1666		240	C	Predicted ORF in Assemblies 19, 20 and 21; transcription is induced in response to alpha pheromone in SpiderM medium
		orf19.1759	PHO23	240	C	Protein not essential for viability; similar to S. cerevisiae Pho23p, which is a probable component of the Rpd3 histone deacetylase complex	GO:0016575 histone deacetylation |	GO:0035064 methylated histone residue binding | GO:0004407 histone deacetylase activity |	GO:0033698 Rpd3L complex | GO:0070210 Rpd3L-Expanded complex |
		orf19.1760	RAS1	240	C	RAS signal transduction GTPase; regulates cAMP and MAP kinase pathways; role in hyphal induction, virulence, apoptosis, heat-shock sensitivity; nonessential; glutamine-rich C terminus; complements viability of S. cerevisiae ras1 ras2 mutant	GO:0009408 response to heat | GO:0030448 hyphal growth | GO:0007265 Ras protein signal transduction | GO:0044413 avoidance of host defenses | GO:0009405 pathogenesis | GO:0009749 response to glucose stimulus | GO:0019933 cAMP-mediated signaling | GO:0007190 activation of adenylate cyclase activity | GO:0043065 positive regulation of apoptosis | GO:0030437 ascospore formation | GO:0007124 pseudohy…	GO:0003924 GTPase activity | GO:0005525 GTP binding |	GO:0005886 plasma membrane | GO:0001950 plasma membrane enriched fraction |
		orf19.1795.1		240	C	ORF added to Assembly 21 based on comparative genome analysis
		orf19.1800		240	C	Predicted ORF in Assemblies 19, 20 and 21	GO:0006623 protein targeting to vacuole |
		orf19.1801		240	C	Predicted ORF in Assemblies 19, 20 and 21		GO:0004128 cytochrome-b5 reductase activity |	GO:0005792 microsome | GO:0005741 mitochondrial outer membrane | GO:0005886 plasma membrane |
		orf19.1857		240	C	Protein not essential for viability	GO:0006358 regulation of transcription from RNA polymerase II promoter, global | GO:0006338 chromatin remodeling |	GO:0004402 histone acetyltransferase activity |	GO:0005634 nucleus |
		orf19.1865		240	C	Predicted ORF in Assemblies 19, 20 and 21	GO:0007131 reciprocal meiotic recombination |		GO:0005783 endoplasmic reticulum |
		orf19.1886	RCL1	240	C	Predicted ORF in Assemblies 19, 20 and 21; essential; downregulated during core stress response; S. cerevisiae ortholog is essential	GO:0000480 endonucleolytic cleavage in 5'-ETS of tricistronic rRNA transcript (SSU-rRNA, 5.8S rRNA, LSU-rRNA) | GO:0000472 endonucleolytic cleavage to generate mature 5'-end of SSU-rRNA from (SSU-rRNA, 5.8S rRNA, LSU-rRNA) | GO:0000447 endonucleolytic cleavage in ITS1 to separate SSU-rRNA from 5.8S rRNA and LSU-rRNA from tricistronic rRNA transcript (SSU-rRNA, 5.8S rRNA, LSU-rRNA) |	GO:0003963 RNA-3'-phosphate cyclase activity | GO:0008047 enzyme activator activity |	GO:0030686 90S preribosome | GO:0005730 nucleolus |
		orf19.1891	2010-04-01	240	C	Vacuolar aspartic proteinase; mRNA abundance is equivalent in yeast-form and mycelial cells but is elevated at lower growth temperatures; upregulated in the presence of human neutrophils; detected by mass spec in stationary phase cultures	GO:0016237 microautophagy | GO:0030435 sporulation resulting in formation of a cellular spore | GO:0009267 cellular response to starvation | GO:0007039 vacuolar protein catabolic process | GO:0051603 proteolysis involved in cellular protein catabolic process |	GO:0004175 endopeptidase activity |	GO:0000324 fungal-type vacuole | GO:0005739 mitochondrion |
		orf19.1893		240	C	Predicted ORF in Assemblies 19, 20 and 21
		orf19.1961		240	C	Predicted ORF in Assemblies 19, 20 and 21
		orf19.1963		240	C	Predicted ORF in Assemblies 19, 20 and 21	GO:0009060 aerobic respiration |		GO:0005739 mitochondrion | GO:0005634 nucleus |
		orf19.198	ASN1	240	C	Protein described as asparagine synthetase; soluble protein in hyphae; regulated by Rim101p; decreased expression at pH 4 compared to pH 8	GO:0006529 asparagine biosynthetic process |	GO:0004066 asparagine synthase (glutamine-hydrolyzing) activity |	GO:0005625 soluble fraction | GO:0005737 cytoplasm |
		orf19.1995		240	C	Predicted ORF in Assemblies 19, 20 and 21	GO:0006486 protein amino acid glycosylation |	GO:0000026 alpha-1,2-mannosyltransferase activity |	GO:0005794 Golgi apparatus |
		orf19.20	RTS1	240	C	Transcription is regulated upon yeast-hyphal switch	GO:0006412 translation | GO:0051754 meiotic sister chromatid cohesion, centromeric |		GO:0000159 protein phosphatase type 2A complex | GO:0000780 condensed nuclear chromosome, centromeric region | GO:0005816 spindle pole body | GO:0005935 cellular bud neck |
		orf19.2005	REG1	240	C	Predicted ORF in Assemblies 19, 20 and 21; macrophage/pseudohyphal-induced; possibly transcriptionally regulated upon hyphal formation	GO:0000122 negative regulation of transcription from RNA polymerase II promoter | GO:0005977 glycogen metabolic process | GO:0006109 regulation of carbohydrate metabolic process | GO:0007039 vacuolar protein catabolic process |		GO:0000164 protein phosphatase type 1 complex | GO:0005737 cytoplasm |
		orf19.2014	BCY1	240	C	Regulatory subunit of protein kinase A; required for nuclear localization of Tpk1p; physically interacts with Tpk1p; essential for viability; apoptosis-regulated; bcy1 heterozygous or bcy1 tpk2 mutant has filamentous growth defect	GO:0030448 hyphal growth | GO:0008104 protein localization | GO:0030447 filamentous growth | GO:0007165 signal transduction | GO:0009408 response to heat | GO:0007124 pseudohyphal growth | GO:0046580 negative regulation of Ras protein signal transduction |	GO:0008603 cAMP-dependent protein kinase regulator activity | GO:0004862 cAMP-dependent protein kinase inhibitor activity |	GO:0005634 nucleus | GO:0005737 cytoplasm | GO:0005886 plasma membrane |
		orf19.2146		240	C	Predicted ORF in Assemblies 19, 20 and 21	GO:0006348 chromatin silencing at telomere | GO:0016573 histone acetylation | GO:0006333 chromatin assembly or disassembly |	GO:0004406 H3/H4 histone acetyltransferase activity | GO:0042393 histone binding |	GO:0005737 cytoplasm | GO:0000123 histone acetyltransferase complex |
		orf19.2179.2	RPS10	240	C	Predicted ribosomal protein; downregulated in the presence of human whole blood or polymorphonuclear (PMN) cells	GO:0006412 translation | GO:0006407 rRNA export from nucleus |	GO:0003735 structural constituent of ribosome |
		orf19.2241	PST1	240	C	Protein described as 1,4-benzoquinone reductase; biofilm induced; hyphal-induced expression, regulated by Cyr1p, Ras1p, Efg1p, Nrg1p, Rfg1p, Tup1p		GO:0016655 oxidoreductase activity, acting on NADH or NADPH, quinone or similar compound as acceptor |
		orf19.2272		240	C	Predicted ORF in Assemblies 19, 20 and 21
		orf19.2343.1		240	C	Pseudogene; added to Assembly 21 based on comparative genome analysis	GO:0006461 protein complex assembly | GO:0000032 cell wall mannoprotein biosynthetic process | GO:0007035 vacuolar acidification | GO:0055085 transmembrane transport |	GO:0042625 ATPase activity, coupled to transmembrane movement of ions |	GO:0000220 vacuolar proton-transporting V-type ATPase, V0 domain |
		orf19.2347	MNN2	240	C	Alpha-1,2-mannosyltransferase; likely involved in iron utilization in the endocytosis pathway under iron-limiting conditions; similar to S. cerevisiae Mnn2p and Mnn5p; transposon mutation affects filamentous growth; filament induced	GO:0030447 filamentous growth | GO:0006486 protein amino acid glycosylation | GO:0006827 high-affinity iron ion transport | GO:0009405 pathogenesis | GO:0030448 hyphal growth |	GO:0000026 alpha-1,2-mannosyltransferase activity |	GO:0005794 Golgi apparatus |
		orf19.2360	URA2	240	C	Predicted ORF in Assemblies 19, 20 and 21; flucytosine induced; macrophage/pseudohyphal-induced; intron in 5'-UTR	GO:0006541 glutamine metabolic process | GO:0045984 negative regulation of pyrimidine base metabolic process | GO:0006207 'de novo' pyrimidine base biosynthetic process |	GO:0004088 carbamoyl-phosphate synthase (glutamine-hydrolyzing) activity | GO:0004070 aspartate carbamoyltransferase activity |	GO:0005739 mitochondrion | GO:0016021 integral to membrane |
		orf19.239		240	C	Predicted ORF in Assemblies 19, 20 and 21; induced by nitric oxide	GO:0007059 chromosome segregation | GO:0007010 cytoskeleton organization | GO:0006337 nucleosome disassembly | GO:0043044 ATP-dependent chromatin remodeling | GO:0007126 meiosis | GO:0000086 G2/M transition of mitotic cell cycle | GO:0045449 regulation of transcription | GO:0006368 RNA elongation from RNA polymerase II promoter | GO:0006302 double-strand break repair | GO:0031055 chromatin remode…	GO:0003678 DNA helicase activity | GO:0004386 helicase activity | GO:0008094 DNA-dependent ATPase activity |	GO:0016586 RSC complex |
		orf19.2439		240	C	Predicted ORF in Assemblies 19, 20 and 21; shows colony morphology-related gene regulation by Ssn6p	GO:0006633 fatty acid biosynthetic process |	GO:0000036 acyl carrier activity |	GO:0005829 cytosol |
		orf19.2518		240	C	Predicted ORF in Assemblies 19, 20 and 21	GO:0006888 ER to Golgi vesicle-mediated transport | GO:0034727 piecemeal microautophagy of nucleus | GO:0042144 vacuole fusion, non-autophagic |	GO:0005483 soluble NSF attachment protein activity |	GO:0000300 peripheral to membrane of membrane fraction |
		orf19.254		240	C	Predicted ORF in Assemblies 19, 20 and 21; Hog1p-downregulated
		orf19.2571	SEC4	240	C	Small GTPase of Rab family; role in secretion, post-Golgi; possible C-terminal palmitoylation; downregulated on adherence to polystyrene; not regulated on white-opaque or yeast-hyphal switching; functional homolog of S. cerevisiae Sec4p	GO:0006887 exocytosis | GO:0006903 vesicle targeting | GO:0006906 vesicle fusion | GO:0007264 small GTPase mediated signal transduction | GO:0007121 bipolar cellular bud site selection | GO:0006893 Golgi to plasma membrane transport | GO:0009306 protein secretion | GO:0042493 response to drug | GO:0031321 ascospore-type prospore formation | GO:0007107 membrane addition at site of cytokinesis |	GO:0003924 GTPase activity | GO:0005525 GTP binding |	GO:0030478 actin cap | GO:0005934 cellular bud tip | GO:0000131 incipient cellular bud site | GO:0001950 plasma membrane enriched fraction | GO:0031982 vesicle | GO:0005741 mitochondrial outer membrane | GO:0005886 plasma membrane |
		orf19.2623	ECM22	240	C	Putative transcription factor with zinc cluster DNA-binding motif	GO:0016126 sterol biosynthetic process | GO:0006355 regulation of transcription, DNA-dependent |	GO:0003702 RNA polymerase II transcription factor activity | GO:0003700 transcription factor activity |	GO:0005634 nucleus | GO:0005737 cytoplasm |
		orf19.267		240	C	Predicted ORF in Assemblies 19, 20 and 21	GO:0007000 nucleolus organization | GO:0000183 chromatin silencing at rDNA | GO:0030448 hyphal growth | GO:0030447 filamentous growth |	GO:0000182 rDNA binding |	GO:0005730 nucleolus |
		orf19.2722	CGR1	240	C	Possible negative regulator of yeast-form growth; induced upon growth cessation at yeast-hyphal transition or during planktonic growth; physically interacts with Msi3p, an HSP70 family member; similar to rat anti-aging gene, SMP30	GO:0030308 negative regulation of cell growth |		GO:0005737 cytoplasm |
		orf19.2758	PGA38	240	C	Putative GPI-anchored protein of unknown function; repressed during cell wall regeneration			GO:0009986 cell surface |
		orf19.2762	AHP1	240	C	Putative alkyl hydroperoxide reductase; immunogenic in mouse; biofilm-induced; fluconazole-induced; amphotericin B, caspofungin, alkaline downregulated; induced in core stress response; regulated by Ssk1p, Nrg1p, Tup1p, Ssn6p, Hog1p	GO:0010038 response to metal ion | GO:0045454 cell redox homeostasis | GO:0006979 response to oxidative stress |	GO:0008785 alkyl hydroperoxide reductase activity | GO:0008379 thioredoxin peroxidase activity |	GO:0030446 hyphal cell wall | GO:0005625 soluble fraction | GO:0001950 plasma membrane enriched fraction | GO:0005737 cytoplasm |
		orf19.2825		240	C	Predicted ORF in Assemblies 19, 20 and 21; a-specific transcription	GO:0010421 hydrogen peroxide-mediated programmed cell death | GO:0016226 iron-sulfur cluster assembly | GO:0007064 mitotic sister chromatid cohesion |		GO:0005758 mitochondrial intermembrane space | GO:0005829 cytosol |
		orf19.2835		240	C	Predicted ORF in Assemblies 19, 20 and 21	GO:0016925 protein sumoylation |	GO:0019948 SUMO activating enzyme activity |	GO:0031510 SUMO activating enzyme complex |
		orf19.2849	AQY1	240	C	Aquaporin water channel; mutant has increased resistance to osmotic shock; required for wild-type tolerance of freezing; not required for virulence in a mouse model of systemic infection; flucytosine repressed	GO:0006970 response to osmotic stress | GO:0050826 response to freezing | GO:0006833 water transport | GO:0030437 ascospore formation |	GO:0015250 water channel activity |	GO:0016020 membrane | GO:0005886 plasma membrane |
		orf19.2864.1	RPL28	240	C	Putative ribosomal protein; Plc1p-regulated; genes encoding cytoplasmic ribosomal subunits, translation factors, and tRNA synthetases are downregulated upon phagocytosis by murine macrophage	GO:0006412 translation |	GO:0003735 structural constituent of ribosome | GO:0003723 RNA binding |	GO:0005634 nucleus |
		orf19.2877	PDC11	240	C	Protein similar to pyruvate decarboxylase; antigenic; at hyphal cell surface, not yeast-form cells; soluble in hyphae; regulated by Gcn4p, Efg1p, Efh1p; fluconazole-, farnesol-, biofilm-induced; repressed upon amino acid starvation	GO:0006569 tryptophan catabolic process | GO:0000949 aromatic amino acid family catabolic process to alcohol via Ehrlich pathway | GO:0019655 glucose catabolic process to ethanol | GO:0006559 L-phenylalanine catabolic process | GO:0006090 pyruvate metabolic process |	GO:0004737 pyruvate decarboxylase activity |	GO:0009986 cell surface | GO:0030446 hyphal cell wall | GO:0005625 soluble fraction | GO:0005829 cytosol | GO:0005634 nucleus | GO:0005886 plasma membrane |
		orf19.2885	PRI2	240	C	Gene adjacent to CDC68; divergently transcribed with CDC68	GO:0006273 lagging strand elongation | GO:0006270 DNA replication initiation | GO:0000731 DNA synthesis during DNA repair | GO:0006269 DNA replication, synthesis of RNA primer |	GO:0003896 DNA primase activity |	GO:0005635 nuclear envelope | GO:0005658 alpha DNA polymerase |
		orf19.2886	CEK1	240	C	ERK-family protein kinase, required for wild-type yeast-hyphal switching, mating efficiency, and virulence in a mouse model; Cst20p-Hst7p-Cek1p-Cph1p MAPK pathway regulates mating, and invasive hyphal growth under some conditions	GO:0009405 pathogenesis | GO:0030448 hyphal growth | GO:0000165 MAPKKK cascade | GO:0000747 conjugation with cellular fusion | GO:0007124 pseudohyphal growth | GO:0031505 fungal-type cell wall organization | GO:0042493 response to drug | GO:0006468 protein amino acid phosphorylation | GO:0000750 pheromone-dependent signal transduction involved in conjugation with cellular fusion | GO:0007050 cell…	GO:0004672 protein kinase activity | GO:0004707 MAP kinase activity |	GO:0043332 mating projection tip | GO:0005739 mitochondrion | GO:0005634 nucleus |
		orf19.2890		240	C	Predicted ORF in Assemblies 19, 20 and 21
		orf19.2901	NUP60	240	C	Protein not essential for viability; similar to S. cerevisiae Nup60p, which is a subunit of the nuclear pore complex	GO:0000059 protein import into nucleus, docking |	GO:0017056 structural constituent of nuclear pore |	GO:0005643 nuclear pore |
		orf19.2934		240	C	Predicted ORF in Assemblies 19, 20 and 21	GO:0000282 cellular bud site selection |		GO:0005634 nucleus |
		orf19.2942	DIP5	240	C	Putative permease for dicarboxylic amino acids; mutation confers hypersensitivity to toxic ergosterol analog; transcriptionally induced upon phagocytosis by macrophage; Gcn4p-regulated; upregulated by Rim101p at pH 8	GO:0042493 response to drug | GO:0006865 amino acid transport |	GO:0015171 amino acid transmembrane transporter activity |	GO:0005886 plasma membrane |
		orf19.2953		240	C	Predicted ORF in Assemblies 19, 20 and 21	GO:0006461 protein complex assembly | GO:0030150 protein import into mitochondrial matrix | GO:0016031 cytoplasmic tRNA import into mitochondrion |	GO:0015266 protein channel activity | GO:0030943 mitochondrion targeting sequence binding |	GO:0005742 mitochondrial outer membrane translocase complex | GO:0031307 integral to mitochondrial outer membrane | GO:0005886 plasma membrane |
		orf19.2959.1		240	C	ORF Predicted by Annotation Working Group	GO:0006812 cation transport |		GO:0005886 plasma membrane |
		orf19.2994	RPL13	240	C	Protein described as ribosomal subunit; antigenic during murine systemic infection; genes encoding cytoplasmic ribosomal subunits, translation factors, and tRNA synthetases are downregulated upon phagocytosis by murine macrophage	GO:0006412 translation |	GO:0003735 structural constituent of ribosome |
		orf19.3015	ARX1	240	C	Predicted ORF in Assemblies 19, 20 and 21; downregulated during core stress response; decreased expression in response to prostaglandins	GO:0042273 ribosomal large subunit biogenesis |		GO:0005737 cytoplasm | GO:0022625 cytosolic large ribosomal subunit | GO:0005654 nucleoplasm |
		orf19.3171	ACH1	240	C	Acetyl-coA hydrolase; acetate utilization; nonessential; soluble protein in hyphae; antigenic in human; induced on polystyrene adherence; farnesol-, ketoconazole-induced; no human or murine homolog	GO:0006084 acetyl-CoA metabolic process | GO:0006083 acetate metabolic process |	GO:0003986 acetyl-CoA hydrolase activity |	GO:0005625 soluble fraction | GO:0005739 mitochondrion | GO:0005829 cytosol |
		orf19.3173		240	C	Predicted ORF in Assemblies 19, 20 and 21	GO:0009306 protein secretion |		GO:0005737 cytoplasm |
		orf19.3174	CDC24	240	C	GDP-GTP exchange factor for Cdc42p; phosphorylated; required for maintenance of hyphal growth; misexpression blocks hyphal growth and causes avirulence in a mouse model of systemic infection; antigenic during human oral infection	GO:0030010 establishment of cell polarity | GO:0009405 pathogenesis | GO:0030448 hyphal growth | GO:0007118 budding cell apical bud growth | GO:0006033 chitin localization | GO:0007124 pseudohyphal growth | GO:0000750 pheromone-dependent signal transduction involved in conjugation with cellular fusion | GO:0007096 regulation of exit from mitosis | GO:0001403 invasive growth in response to glucose…	GO:0005085 guanyl-nucleotide exchange factor activity | GO:0004871 signal transducer activity | GO:0005089 Rho guanyl-nucleotide exchange factor activity |	GO:0001411 hyphal tip | GO:0043332 mating projection tip | GO:0005634 nucleus | GO:0005935 cellular bud neck | GO:0000131 incipient cellular bud site |
		orf19.3175		240	C	Predicted ORF in Assemblies 19, 20 and 21; alkaline downregulated; repressed by nitric oxide; virulence-group-correlated expression	GO:0019677 NAD catabolic process | GO:0006116 NADH oxidation |	GO:0004174 electron-transferring-flavoprotein dehydrogenase activity |	GO:0005739 mitochondrion |
		orf19.3187	ZNC1	240	C	Putative transcription factor; has Zn(2)-Cys(6) binuclear cluster; predicted to bind DNA; regulated by Gcn2p and Gcn4p; gene is located in zinc cluster region of Chromosome 5, near the MTL locus	GO:0006367 transcription initiation from RNA polymerase II promoter | GO:0009651 response to salt stress | GO:0006355 regulation of transcription, DNA-dependent |	GO:0003704 specific RNA polymerase II transcription factor activity | GO:0003700 transcription factor activity |	GO:0005634 nucleus |
		orf19.3227	FTH2	240	C	Putative iron transporter; similar to S. cerevisiae Fth1p	GO:0006826 iron ion transport | GO:0006897 endocytosis |	GO:0005381 iron ion transmembrane transporter activity |
		orf19.3260		240	C	Predicted ORF in Assemblies 19, 20 and 21
		orf19.3278	GSY1	240	C	Protein described as glycogen synthase; enzyme of glycogen metabolism; transcription downregulated upon yeast-hyphal switch and regulated by Efg1p; strong oxidative stress induced; shows colony morphology-related gene regulation by Ssn6p	GO:0005978 glycogen biosynthetic process |	GO:0004373 glycogen (starch) synthase activity |	GO:0005739 mitochondrion |
		orf19.332.1		240	C	ORF added to Assembly 21 based on comparative genome analysis
		orf19.3325.3	RPS21B	240	C	Protein described as similar to ribosomal protein S21; regulated by Nrg1p, Tup1p; shows colony morphology-related gene regulation by Ssn6p; transcription is positively regulated by Tbf1p	GO:0006412 translation | GO:0000461 endonucleolytic cleavage to generate mature 3'-end of SSU-rRNA from (SSU-rRNA, 5.8S rRNA, LSU-rRNA) | GO:0000447 endonucleolytic cleavage in ITS1 to separate SSU-rRNA from 5.8S rRNA and LSU-rRNA from tricistronic rRNA transcript (SSU-rRNA, 5.8S rRNA, LSU-rRNA) |	GO:0003735 structural constituent of ribosome |	GO:0022627 cytosolic small ribosomal subunit |
		orf19.3334	RPS21	240	C	Predicted ribosomal protein; genes encoding cytoplasmic ribosomal subunits, translation factors, and tRNA synthetases are downregulated upon phagocytosis by murine macrophage; transcription is positively regulated by Tbf1p	GO:0006412 translation | GO:0045903 positive regulation of translational fidelity | GO:0006407 rRNA export from nucleus |	GO:0070181 SSU rRNA binding | GO:0003735 structural constituent of ribosome |	GO:0032040 small-subunit processome | GO:0022627 cytosolic small ribosomal subunit |
		orf19.3358	LSC1	240	C	Protein described as succinate-CoA ligase subunit; transcriptionally regulated by iron; expression greater in high iron; fluconazole-induced	GO:0006099 tricarboxylic acid cycle | GO:0006104 succinyl-CoA metabolic process |	GO:0004774 succinate-CoA ligase activity | GO:0004775 succinate-CoA ligase (ADP-forming) activity |	GO:0042645 mitochondrial nucleoid |
		orf19.3370	DOT4	240	C	Protein similar to ubiquitin C-terminal hydrolase; localizes to cell surface of hyphal cells, but not yeast-form cells; repressed upon high-level peroxide stress	GO:0006348 chromatin silencing at telomere | GO:0016579 protein deubiquitination |	GO:0004843 ubiquitin-specific protease activity |	GO:0030446 hyphal cell wall | GO:0009986 cell surface | GO:0005634 nucleus |
		orf19.339	NDE1	240	C	Putative NADH dehydrogenase that could act alternatively to complex I in respiration; caspofungin repressed; fungal-specific (no human or murine homolog); transcription is upregulated in both intermediate and mature biofilms	GO:0006355 regulation of transcription, DNA-dependent | GO:0001300 chronological cell aging | GO:0006116 NADH oxidation | GO:0019655 glucose catabolic process to ethanol |	GO:0003700 transcription factor activity | GO:0003954 NADH dehydrogenase activity |	GO:0005739 mitochondrion | GO:0005886 plasma membrane |
		orf19.3431		240	C	Predicted ORF in Assemblies 19, 20 and 21	GO:0006264 mitochondrial DNA replication |		GO:0005739 mitochondrion |
		orf19.3441	FRP6	240	C	Transcription is regulated by Nrg1p and Tup1p; regulated by Ssn6p; upregulated in the presence of human neutrophils			GO:0016020 membrane |
		orf19.349		240	C	Predicted ORF in Assemblies 19, 20 and 21	GO:0016071 mRNA metabolic process | GO:0009060 aerobic respiration |
		orf19.3527	CYT1	240	C	Protein described as cytochrome c1; transcriptionally regulated by iron; expression greater in high iron; alkaline downregulated	GO:0006122 mitochondrial electron transport, ubiquinol to cytochrome c |	GO:0009055 electron carrier activity | GO:0045153 electron transporter, transferring electrons within CoQH2-cytochrome c reductase complex activity |	GO:0005750 mitochondrial respiratory chain complex III | GO:0005886 plasma membrane |
		orf19.3528		240	C	Predicted ORF in Assemblies 19, 20 and 21			GO:0005737 cytoplasm |
		orf19.3535		240	C	Predicted ORF in Assemblies 19, 20 and 21
		orf19.3564	RPC40	240	C	Predicted ORF in Assemblies 19, 20 and 21; protein level decreased in stationary phase cultures	GO:0006383 transcription from RNA polymerase III promoter | GO:0006360 transcription from RNA polymerase I promoter |	GO:0003899 DNA-directed RNA polymerase activity |	GO:0005666 DNA-directed RNA polymerase III complex | GO:0005736 DNA-directed RNA polymerase I complex |
		orf19.3599	TIF4631	240	C	Putative translation initiation factor eIF4G; overexpression causes hyperfilamentation; hyphal- and macrophage-induced; genes encoding some translation factors are downregulated upon phagocytosis by murine macrophage	GO:0006413 translational initiation | GO:0034063 stress granule assembly |	GO:0003743 translation initiation factor activity |	GO:0005840 ribosome | GO:0005739 mitochondrion | GO:0010494 stress granule | GO:0016281 eukaryotic translation initiation factor 4F complex |
		orf19.3644		240	C	Predicted ORF in Assemblies 19, 20 and 21; greater mRNA abundance observed in a cyr1 homozygous null mutant than in wild type
		orf19.3663	PHO91	240	C	Putative low-affinity phosphate transporter; fungal-specific (no human or murine homolog)	GO:0006817 phosphate transport | GO:0006797 polyphosphate metabolic process |	GO:0015114 phosphate transmembrane transporter activity |	GO:0005774 vacuolar membrane |
		orf19.3690.2		240	C	ORF Predicted by Annotation Working Group	GO:0006412 translation |	GO:0003723 RNA binding | GO:0003735 structural constituent of ribosome |	GO:0022625 cytosolic large ribosomal subunit |
		orf19.3734	GEF2	240	C	Predicted ORF in Assemblies 19, 20 and 21	GO:0030003 cellular cation homeostasis |	GO:0005247 voltage-gated chloride channel activity |	GO:0005798 Golgi-associated vesicle | GO:0005886 plasma membrane |
		orf19.3744		240	C	Predicted ORF in Assemblies 19, 20 and 21	GO:0006409 tRNA export from nucleus |	GO:0000049 tRNA binding |	GO:0005643 nuclear pore | GO:0005737 cytoplasm |
		orf19.3752	RAD51	240	C	Predicted ORF in Assemblies 19, 20 and 21; flucytosine induced; slow growth and increased white-to-opaque switching frequency in null mutant	GO:0045002 double-strand break repair via single-strand annealing | GO:0000727 double-strand break repair via break-induced replication | GO:0042148 strand invasion | GO:0030491 heteroduplex formation | GO:0000709 meiotic joint molecule formation | GO:0000722 telomere maintenance via recombination |	GO:0008094 DNA-dependent ATPase activity | GO:0000150 recombinase activity |	GO:0000794 condensed nuclear chromosome |
		orf19.3792		240	C	Predicted ORF in Assemblies 19, 20 and 21	GO:0000290 deadenylation-dependent decapping of nuclear-transcribed mRNA | GO:0007059 chromosome segregation | GO:0033962 cytoplasmic mRNA processing body assembly | GO:0006446 regulation of translational initiation |		GO:0022627 cytosolic small ribosomal subunit | GO:0000932 cytoplasmic mRNA processing body |
		orf19.3827		240	C	Predicted ORF in Assemblies 19, 20 and 21	GO:0006515 misfolded or incompletely synthesized protein catabolic process |	GO:0004222 metalloendopeptidase activity |	GO:0005743 mitochondrial inner membrane |
		orf19.385	GCV2	240	C	Putative protein of glycine catabolism; downregulated by Efg1p; Hog1p-induced; upregulated by Rim101p at acid pH; transcription is activated in the presence of elevated CO2; protein detected by mass spec in stationary phase cultures	GO:0006546 glycine catabolic process | GO:0019464 glycine decarboxylation via glycine cleavage system | GO:0006730 one-carbon metabolic process |	GO:0004375 glycine dehydrogenase (decarboxylating) activity |	GO:0005739 mitochondrion |
		orf19.386	SAM4	240	C	Alkaline upregulated	GO:0050667 homocysteine metabolic process | GO:0019284 methionine biosynthetic process from S-adenosylmethionine | GO:0046498 S-adenosylhomocysteine metabolic process |	GO:0008898 homocysteine S-methyltransferase activity |	GO:0005634 nucleus | GO:0005737 cytoplasm |
		orf19.3912	GLN3	240	C	GATA transcription factor involved in regulation of filamentous growth induced by nitrogen starvation; regulates transcription of Mep2p ammonium permease; regulated by Gcn2p and Gcn4p	GO:0030447 filamentous growth | GO:0006808 regulation of nitrogen utilization | GO:0045941 positive regulation of transcription | GO:0009405 pathogenesis | GO:0045944 positive regulation of transcription from RNA polymerase II promoter | GO:0006807 nitrogen compound metabolic process |	GO:0003700 transcription factor activity | GO:0043565 sequence-specific DNA binding | GO:0016563 transcription activator activity |	GO:0005829 cytosol | GO:0005634 nucleus |
		orf19.3914		240	C	Predicted ORF in Assemblies 19, 20 and 21	GO:0006413 translational initiation |	GO:0003743 translation initiation factor activity |	GO:0005840 ribosome | GO:0005634 nucleus |
		orf19.3915		240	C	Predicted ORF in Assemblies 19, 20 and 21; Hog1p-induced; protein detected by mass spec in exponential and stationary phase cultures	GO:0006751 glutathione catabolic process |	GO:0008242 omega peptidase activity | GO:0070573 metallodipeptidase activity |	GO:0005739 mitochondrion | GO:0005840 ribosome |
		orf19.3941	URA7	240	C	Predicted ORF in Assemblies 19, 20 and 21; flucytosine induced; protein detected by mass spec in exponential and stationary phase cultures	GO:0019856 pyrimidine base biosynthetic process | GO:0008654 phospholipid biosynthetic process | GO:0006241 CTP biosynthetic process |	GO:0003883 CTP synthase activity |	GO:0005829 cytosol |
		orf19.3944	GRR1	240	C	Protein involved in the negative control of pseudohyphal growth; ortholog of S. cerevisiae Grr1p, which is an F-box protein component of the SCF ubiquitin-ligase complex required for cell cycle progression	GO:0006511 ubiquitin-dependent protein catabolic process | GO:0007124 pseudohyphal growth | GO:0000082 G1/S transition of mitotic cell cycle |	GO:0005515 protein binding | GO:0004842 ubiquitin-protein ligase activity |	GO:0000152 nuclear ubiquitin ligase complex |
		orf19.3955	MES1	240	C	Cytoplasmic methionyl-tRNA synthetase (MetRS); has zinc-binding motif; genes encoding ribosomal subunits, translation factors, and tRNA synthetases are downregulated upon phagocytosis by murine macrophage	GO:0006431 methionyl-tRNA aminoacylation |	GO:0004825 methionine-tRNA ligase activity |	GO:0005737 cytoplasm | GO:0017102 methionyl glutamyl tRNA synthetase complex |
		orf19.3970		240	C	Predicted ORF in Assemblies 19, 20 and 21	GO:0000462 maturation of SSU-rRNA from tricistronic rRNA transcript (SSU-rRNA, 5.8S rRNA, LSU-rRNA) |		GO:0005730 nucleolus |
		orf19.400	GCF1	240	C	HMG box-containing mitochondrial (mt) protein; binds to mt DNA and to the HWP1 promoter; mutant phenotype and functional complementation of an S. cerevisiae abf2 mutation suggest a role in mt genome replication and maintenance	GO:0000002 mitochondrial genome maintenance |	GO:0003677 DNA binding |	GO:0005739 mitochondrion |
		orf19.409		240	C	Predicted membrane protein; similar to S. cerevisiae Ynr018Wp			GO:0016020 membrane | GO:0005739 mitochondrion | GO:0005886 plasma membrane |
		orf19.4122		240	C	Predicted ORF in Assemblies 19, 20 and 21	GO:0006635 fatty acid beta-oxidation |	GO:0016291 acyl-CoA thioesterase activity |	GO:0005739 mitochondrion | GO:0005777 peroxisome |
		orf19.4133		240	C	Predicted ORF in Assemblies 19, 20 and 21	GO:0006366 transcription from RNA polymerase II promoter |		GO:0005737 cytoplasm |
		orf19.4180		240	C	Protein described as component of ER protein-translocation complex; regulated by Gcn4p; repressed in response to amino acid starvation (3-aminotriazole treatment)	GO:0006616 SRP-dependent cotranslational protein targeting to membrane, translocation | GO:0006615 SRP-dependent cotranslational protein targeting to membrane, docking | GO:0031204 posttranslational protein targeting to membrane, translocation |	GO:0005047 signal recognition particle binding |	GO:0005785 signal recognition particle receptor complex | GO:0031207 Sec62/Sec63 complex |
		orf19.4278		240	C	Predicted ORF in Assemblies 19, 20 and 21
		orf19.4283		240	C	Predicted ORF in Assemblies 19, 20 and 21
		orf19.4318	MIG1	240	C	Transcriptional repressor; regulates genes for utilization of carbon sources; Tup1p-dependent and -independent functions; upregulated in biofilm; hyphal downregulated; caspofungin repressed; functional homolog of S. cerevisiae Mig1p	GO:0016481 negative regulation of transcription | GO:0015976 carbon utilization | GO:0006357 regulation of transcription from RNA polymerase II promoter | GO:0006006 glucose metabolic process | GO:0006355 regulation of transcription, DNA-dependent | GO:0000433 negative regulation of transcription from RNA polymerase II promoter by glucose |	GO:0016564 transcription repressor activity | GO:0003700 transcription factor activity | GO:0003690 double-stranded DNA binding | GO:0003714 transcription corepressor activity | GO:0043565 sequence-specific DNA binding | GO:0016566 specific transcriptional repressor activity |	GO:0005634 nucleus | GO:0005641 nuclear envelope lumen | GO:0005737 cytoplasm |
		orf19.4372		240	C	Predicted ORF in Assemblies 19, 20 and 21
		orf19.4373		240	C	Protein similar to S. cerevisiae Fmn1p, which is riboflavin kinase; predicted Kex2p substrate	GO:0009398 FMN biosynthetic process |	GO:0003919 FMN adenylyltransferase activity | GO:0008531 riboflavin kinase activity |	GO:0005792 microsome | GO:0005743 mitochondrial inner membrane |
		orf19.4375.1	RPS30	240	C	ORF Predicted by Annotation Working Group; putative 40S ribosomal protein S30; shows colony morphology-related gene regulation by Ssn6p	GO:0006412 translation |	GO:0003735 structural constituent of ribosome |	GO:0010494 stress granule |
		orf19.4378		240	C	Predicted ORF in Assemblies 19, 20 and 21	GO:0006807 nitrogen compound metabolic process | GO:0042493 response to drug | GO:0006470 protein amino acid dephosphorylation |	GO:0004722 protein serine/threonine phosphatase activity |	GO:0005634 nucleus | GO:0005737 cytoplasm |
		orf19.439		240	C	Predicted ORF in Assemblies 19, 20 and 21	GO:0006355 regulation of transcription, DNA-dependent | GO:0000002 mitochondrial genome maintenance |	GO:0030528 transcription regulator activity |	GO:0005739 mitochondrion | GO:0005634 nucleus |
		orf19.4427	SKP1	240	C	Protein described as subunit D of kinetochore protein complex CBF3; regulated by Gcn4p; repressed in response to amino acid starvation (3-aminotriazole treatment)	GO:0000921 septin ring assembly | GO:0000910 cytokinesis | GO:0051382 kinetochore assembly | GO:0042787 protein ubiquitination during ubiquitin-dependent protein catabolic process | GO:0007035 vacuolar acidification | GO:0000086 G2/M transition of mitotic cell cycle | GO:0043254 regulation of protein complex assembly | GO:0031146 SCF-dependent proteasomal ubiquitin-dependent protein catabolic pro…	GO:0004842 ubiquitin-protein ligase activity | GO:0003688 DNA replication origin binding | GO:0005515 protein binding |	GO:0000152 nuclear ubiquitin ligase complex | GO:0043291 RAVE complex | GO:0005634 nucleus | GO:0019005 SCF ubiquitin ligase complex | GO:0031518 CBF3 complex |
		orf19.445		240	C	Predicted ORF in Assemblies 19, 20 and 21; decreased expression in response to prostaglandins
		orf19.4451	RIA1	240	C	Putative translation elongation factor; genes encoding ribosomal subunits, translation factors, and tRNA synthetases are downregulated upon phagocytosis by murine macrophage	GO:0000466 maturation of 5.8S rRNA from tricistronic rRNA transcript (SSU-rRNA, 5.8S rRNA, LSU-rRNA) | GO:0042273 ribosomal large subunit biogenesis | GO:0000463 maturation of LSU-rRNA from tricistronic rRNA transcript (SSU-rRNA, 5.8S rRNA, LSU-rRNA) |	GO:0003746 translation elongation factor activity | GO:0003924 GTPase activity |	GO:0005737 cytoplasm |
		orf19.446.2		240	C	Predicted ORF in Assembly 20 and 21; gene has intron
		orf19.449		240	C	Predicted ORF in Assemblies 19, 20 and 21; possible phosphatidyl synthase; transcription reduced upon yeast-hyphal switch; protein detected by mass spec in stationary phase cultures			GO:0005739 mitochondrion |
		orf19.4539		240	C	Predicted ORF in Assemblies 19, 20 and 21	GO:0007264 small GTPase mediated signal transduction |	GO:0004871 signal transducer activity | GO:0005094 Rho GDP-dissociation inhibitor activity |	GO:0005829 cytosol |
		orf19.4553		240	C	Predicted ORF in Assemblies 19, 20 and 21
		orf19.4563		240	C	Predicted ORF in Assemblies 19, 20 and 21; decreased expression in response to prostaglandins			GO:0005634 nucleus |
		orf19.4575		240	C	Predicted ORF in Assemblies 19, 20 and 21			GO:0005739 mitochondrion |
		orf19.4602	MDH1-1	240	C	Predicted malate dehydrogenase; macrophage-induced protein	GO:0006108 malate metabolic process | GO:0001302 replicative cell aging | GO:0001300 chronological cell aging | GO:0006099 tricarboxylic acid cycle |	GO:0004470 malic enzyme activity | GO:0030060 L-malate dehydrogenase activity |	GO:0005759 mitochondrial matrix |
		orf19.4606	ERG8	240	C	Putative phosphomevalonate kinase; enzyme of the mevalonate pathway of isoprenoid biosynthesis; transcription is regulated by Nrg1p; possible drug target, not conserved in H. sapiens	GO:0019287 isopentenyl diphosphate biosynthetic process, mevalonate pathway | GO:0006696 ergosterol biosynthetic process |	GO:0004496 mevalonate kinase activity | GO:0004631 phosphomevalonate kinase activity |	GO:0005829 cytosol |
		orf19.4621		240	C	Predicted ORF in Assemblies 19, 20 and 21; fungal-specific (no human or murine homolog)			GO:0000932 cytoplasmic mRNA processing body |
		orf19.4632	RPL20B	240	C	Predicted ribosomal protein; genes encoding cytoplasmic ribosomal subunits, translation factors, and tRNA synthetases are downregulated upon phagocytosis by murine macrophage; intron in 5'-UTR	GO:0006412 translation |	GO:0003735 structural constituent of ribosome |
		orf19.4666		240	C	Predicted ORF in Assemblies 19, 20 and 21; hyphal-induced expression, regulated by Cyr1p, Ras1p, Efg1p; possibly spurious ORF (Annotation Working Group prediction)
		orf19.4676		240	C	Predicted ORF in Assemblies 19, 20 and 21
		orf19.4686		240	C	Predicted ORF in Assemblies 19, 20 and 21
		orf19.4697	MDN1	240	C	Protein induced during the mating process	GO:0006364 rRNA processing | GO:0000027 ribosomal large subunit assembly |	GO:0016887 ATPase activity |	GO:0005739 mitochondrion | GO:0005654 nucleoplasm |
		orf19.4746	JIP5	240	C	Protein not essential for viability; downregulated during core stress response			GO:0005730 nucleolus |
		orf19.4755	KEX2	240	C	Subtilisin-like protease (proprotein convertase), processes aspartyl proteinase Sap2p; required for hyphal growth and wild-type virulence in mouse systemic infection; functional homolog of S. cerevisiae Kex2p, which processes alpha-factor	GO:0000747 conjugation with cellular fusion | GO:0009405 pathogenesis | GO:0016485 protein processing | GO:0030448 hyphal growth | GO:0007323 peptide pheromone maturation |	GO:0004252 serine-type endopeptidase activity |	GO:0030173 integral to Golgi membrane | GO:0005802 trans-Golgi network |
		orf19.4760		240	C	Predicted ORF in Assemblies 19, 20 and 21	GO:0042493 response to drug |		GO:0005634 nucleus | GO:0005737 cytoplasm |
		orf19.4798		240	C	Predicted ORF in Assemblies 19, 20 and 21	GO:0000902 cell morphogenesis |
		orf19.481	GCD1	240	C	Putative translation initiation factor; transcription is regulated by Mig1p; genes encoding ribosomal subunits, translation factors, and tRNA synthetases are downregulated upon phagocytosis by murine macrophage	GO:0006413 translational initiation | GO:0006446 regulation of translational initiation |	GO:0005085 guanyl-nucleotide exchange factor activity | GO:0003743 translation initiation factor activity |	GO:0005840 ribosome | GO:0005851 eukaryotic translation initiation factor 2B complex | GO:0032045 guanyl-nucleotide exchange factor complex |
		orf19.4851	TFA1	240	C	Protein with polyglutamate motifs and abundant Ser/Thr residues; described as a subunit of TFIIE, which is a basal transcription initiation factor of RNA Polymerase II	GO:0006367 transcription initiation from RNA polymerase II promoter |	GO:0016251 general RNA polymerase II transcription factor activity |	GO:0005673 transcription factor TFIIE complex | GO:0005739 mitochondrion |
		orf19.4867	SWE1	240	C	Functional homolog of S. cerevisiae Swe1p; mutant cells are small, rounded, and sometimes binucleate; not required for filamentous growth; transcription is repressed in response to alpha pheromone in SpiderM medium	GO:0000902 cell morphogenesis | GO:0040020 regulation of meiosis | GO:0010697 negative regulation of spindle pole body separation | GO:0000079 regulation of cyclin-dependent protein kinase activity | GO:0008361 regulation of cell size | GO:0000086 G2/M transition of mitotic cell cycle | GO:0000078 cell morphogenesis checkpoint | GO:0000320 re-entry into mitotic cell cycle |	GO:0004713 protein tyrosine kinase activity | GO:0004672 protein kinase activity |	GO:0005634 nucleus | GO:0005935 cellular bud neck |
		orf19.4874	MNN3	240	C	Predicted Golgi alpha-1,2-mannosyltransferase; mutation confers hypersensitivity to toxic ergosterol analog, and to amphotericin B	GO:0006486 protein amino acid glycosylation | GO:0042493 response to drug |	GO:0000026 alpha-1,2-mannosyltransferase activity |	GO:0005794 Golgi apparatus |
		orf19.4890	CLA4	240	C	S/T kinase of Ste20p family; required for wild-type filamentous growth and for wild-type organ colonization and virulence in mouse systemic infection; role in chlamydospore formation; functional homolog of S. cerevisiae Cla4p	GO:0007163 establishment or maintenance of cell polarity | GO:0009405 pathogenesis | GO:0030448 hyphal growth | GO:0006468 protein amino acid phosphorylation | GO:0000910 cytokinesis | GO:0007118 budding cell apical bud growth | GO:0007266 Rho protein signal transduction | GO:0001410 chlamydospore formation | GO:0007096 regulation of exit from mitosis | GO:0019236 response to pheromone | GO:00000…	GO:0004674 protein serine/threonine kinase activity |	GO:0030478 actin cap | GO:0000324 fungal-type vacuole | GO:0005933 cellular bud |
		orf19.4893		240	C	Protein not essential for viability
		orf19.4909.1	RPL42	240	C	ORF Predicted by Annotation Working Group; shows colony morphology-related gene regulation by Ssn6p	GO:0006412 translation |	GO:0003735 structural constituent of ribosome |
		orf19.4910	FGR41	240	C	Putative GPI-anchored protein; transposon mutation affects filamentous growth; possibly spurious ORF (Annotation Working Group prediction)	GO:0030447 filamentous growth | GO:0007109 cytokinesis, completion of separation | GO:0007124 pseudohyphal growth |		GO:0009986 cell surface | GO:0009277 fungal-type cell wall | GO:0005576 extracellular region |
		orf19.4913		240	C	Predicted ORF in Assemblies 19, 20 and 21			GO:0005737 cytoplasm |
		orf19.4922		240	C	Predicted ORF in Assemblies 19, 20 and 21
		orf19.493	RPL15A	240	C	Putative ribosomal protein; genes encoding cytoplasmic ribosomal subunits, translation factors, and tRNA synthetases are downregulated upon phagocytosis by murine macrophage; transcription is positively regulated by Tbf1p	GO:0006412 translation |	GO:0003723 RNA binding | GO:0003735 structural constituent of ribosome |	GO:0022625 cytosolic large ribosomal subunit |
		orf19.4932		240	C	Predicted ORF in Assemblies 19, 20 and 21	GO:0032543 mitochondrial translation |		GO:0005739 mitochondrion |
		orf19.4939		240	C	Predicted ORF in Assemblies 19, 20 and 21	GO:0006897 endocytosis | GO:0006623 protein targeting to vacuole | GO:0006895 Golgi to endosome transport |	GO:0005085 guanyl-nucleotide exchange factor activity |	GO:0005768 endosome | GO:0019898 extrinsic to membrane |
		orf19.4941	TYE7	240	C	Putative bHLH (basic region, helix-loop-helix) transcription factor; hyphally regulated via Cph1p, Cyr1p; flucytosine, Hog1p induced; amphotericin B, caspofungin repressed; downregulated in azole-resistant strain overexpressing MDR1	GO:0045821 positive regulation of glycolysis | GO:0006350 transcription | GO:0045991 positive regulation of transcription by carbon catabolites |	GO:0003700 transcription factor activity | GO:0043565 sequence-specific DNA binding | GO:0016563 transcription activator activity |	GO:0000790 nuclear chromatin |
		orf19.4959		240	C	Predicted ORF in Assemblies 19, 20 and 21
		orf19.4966		240	C	Protein not essential for viability; transcription is alkaline upregulated	GO:0044271 nitrogen compound biosynthetic process | GO:0015813 L-glutamate transport | GO:0015810 aspartate transport |	GO:0015297 antiporter activity | GO:0015183 L-aspartate transmembrane transporter activity | GO:0015292 uniporter activity | GO:0005313 L-glutamate transmembrane transporter activity |	GO:0005743 mitochondrial inner membrane | GO:0005739 mitochondrion | GO:0005886 plasma membrane |
		orf19.4997	KIS2	240	C	Scaffold protein of Snf1p complex; similar to S. cerevisiae Gal83p and Sip2p; interacts with Snf4p; interaction with Snf1p complex is regulated by carbon source, decreased on ethanol; N-terminal myristoylation; Hog1p-downregulated	GO:0006468 protein amino acid phosphorylation | GO:0007165 signal transduction | GO:0006109 regulation of carbohydrate metabolic process |	GO:0004679 AMP-activated protein kinase activity | GO:0030159 receptor signaling complex scaffold activity |	GO:0005634 nucleus | GO:0031225 anchored to membrane |
		orf19.50		240	C	Predicted ORF in Assemblies 19, 20 and 21	GO:0006511 ubiquitin-dependent protein catabolic process | GO:0006974 response to DNA damage stimulus |	GO:0004842 ubiquitin-protein ligase activity |
		orf19.5006.1		240	C	ORF Predicted by Annotation Working Group	GO:0006906 vesicle fusion | GO:0006897 endocytosis | GO:0006893 Golgi to plasma membrane transport |	GO:0005484 SNAP receptor activity |	GO:0030133 transport vesicle | GO:0005802 trans-Golgi network | GO:0005768 endosome |
		orf19.5024	GND1	240	C	Putative 6-phosphogluconate dehydrogenase; soluble protein in hyphae; farnesol-, macrophage-induced protein; antigenic in mouse; protein detected by mass spec in exponential and stationary phase cultures	GO:0009051 pentose-phosphate shunt, oxidative branch | GO:0006979 response to oxidative stress |	GO:0004616 phosphogluconate dehydrogenase (decarboxylating) activity |	GO:0005625 soluble fraction | GO:0005739 mitochondrion |
		orf19.5026		240	C	Putative transcription factor with zinc finger DNA-binding motif	GO:0006355 regulation of transcription, DNA-dependent |	GO:0003700 transcription factor activity | GO:0043565 sequence-specific DNA binding |	GO:0005634 nucleus |
		orf19.5027	LCB2	240	C	Predicted ORF in Assemblies 19, 20 and 21; mutation confers hypersensitivity to aureobasidin A	GO:0042493 response to drug | GO:0030148 sphingolipid biosynthetic process |	GO:0004758 serine C-palmitoyltransferase activity |	GO:0005792 microsome | GO:0017059 serine C-palmitoyltransferase complex |
		orf19.5064	MRPL3	240	C	Predicted ORF in Assemblies 19, 20 and 21; downregulated in core stress response; protein detected by mass spec in exponential and stationary phase cultures	GO:0006412 translation |	GO:0003735 structural constituent of ribosome |	GO:0005762 mitochondrial large ribosomal subunit |
		orf19.5065		240	C	Predicted ORF in Assemblies 19, 20 and 21	GO:0006621 protein retention in ER lumen | GO:0006486 protein amino acid glycosylation |		GO:0016020 membrane |
		orf19.5079.1		240	C	ORF added to Assembly 21 based on comparative genome analysis
		orf19.508	QDR1	240	C	Putative transporter of antibiotic resistance; transcription is regulated by Nrg1p and Tup1p; caspofungin repressed; expression is regulated upon white-opaque switching	GO:0006855 multidrug transport | GO:0015893 drug transport |	GO:0015559 multidrug efflux pump activity | GO:0015238 drug transporter activity |	GO:0005887 integral to plasma membrane | GO:0005886 plasma membrane | GO:0016020 membrane |
		orf19.5095		240	C	Predicted ORF in Assemblies 19, 20 and 21; caspofungin induced	GO:0006694 steroid biosynthetic process | GO:0006897 endocytosis | GO:0006887 exocytosis | GO:0015918 sterol transport | GO:0030011 maintenance of cell polarity |	GO:0008142 oxysterol binding | GO:0005498 sterol carrier activity |	GO:0005783 endoplasmic reticulum | GO:0005935 cellular bud neck | GO:0005886 plasma membrane |
		orf19.5105		240	C	Predicted ORF in Assemblies 19, 20 and 21	GO:0006366 transcription from RNA polymerase II promoter |	GO:0016455 RNA polymerase II transcription mediator activity |	GO:0016592 mediator complex |
		orf19.5113	ADH2	240	C	Putative alcohol dehydrogenase; soluble protein in hyphae; fungal-specific (no human or murine homolog); expression is regulated upon white-opaque switching; regulated by Ssn6p; transcriptionally activated by Mnl1p under weak acid stress	GO:0043458 ethanol biosynthetic process during fermentation | GO:0006116 NADH oxidation | GO:0000947 amino acid catabolic process to alcohol via Ehrlich pathway |	GO:0004022 alcohol dehydrogenase (NAD) activity | GO:0019170 methylglyoxal reductase (NADH-dependent) activity |	GO:0005625 soluble fraction | GO:0005829 cytosol | GO:0001950 plasma membrane enriched fraction |
		orf19.5114.1		240	C	ORF added to Assembly 21 based on comparative genome analysis
		orf19.5117	OLE1	240	C	Fatty acid desaturase (stearoyl-CoA desaturase), essential protein involved in oleic acid synthesis; required for aerobic hyphal growth and chlamydospore formation; subject to hypoxic regulation; fluconazole-induced; caspofungin repressed	GO:0030448 hyphal growth | GO:0001410 chlamydospore formation | GO:0006636 unsaturated fatty acid biosynthetic process | GO:0000001 mitochondrion inheritance |	GO:0004768 stearoyl-CoA 9-desaturase activity |	GO:0005783 endoplasmic reticulum | GO:0005789 endoplasmic reticulum membrane |
		orf19.5165		240	C	Predicted ORF in Assemblies 19, 20 and 21			GO:0005737 cytoplasm |
		orf19.5171	PMT1	240	C	Protein mannosyltransferase, required for virulence in mouse systemic infection and for adhesion to epithelial cells; has a role in hyphal growth and drug sensitivity; Als1p, Sec20p, Kre9p, Pir1p are substrates; one of 5 PMT family members	GO:0042493 response to drug | GO:0009405 pathogenesis | GO:0006493 protein amino acid O-linked glycosylation | GO:0007047 cell wall organization | GO:0030448 hyphal growth | GO:0035269 protein amino acid O-linked mannosylation | GO:0045861 negative regulation of proteolysis | GO:0044011 single-species biofilm formation on inanimate substrate |	GO:0000030 mannosyltransferase activity | GO:0004169 dolichyl-phosphate-mannose-protein mannosyltransferase activity |	GO:0016021 integral to membrane | GO:0005789 endoplasmic reticulum membrane | GO:0005886 plasma membrane |
		orf19.5219	IRA2	240	C	Predicted ORF in Assemblies 19, 20 and 21	GO:0007265 Ras protein signal transduction | GO:0030818 negative regulation of cAMP biosynthetic process | GO:0006950 response to stress | GO:0032320 positive regulation of Ras GTPase activity | GO:0046580 negative regulation of Ras protein signal transduction |	GO:0005099 Ras GTPase activator activity |	GO:0005739 mitochondrion |
		orf19.5231.2		240	C	ORF Predicted by Annotation Working Group	GO:0015986 ATP synthesis coupled proton transport |	GO:0046933 hydrogen ion transporting ATP synthase activity, rotational mechanism |	GO:0000276 mitochondrial proton-transporting ATP synthase complex, coupling factor F(o) | GO:0005886 plasma membrane |
		orf19.5265	KIP4	240	C	Transposon mutation affects filamentous growth; filament induced; shows Mob2p-dependent hyphal regulation; regulated by Nrg1p, Tup1p	GO:0030447 filamentous growth | GO:0000092 mitotic anaphase B | GO:0007020 microtubule nucleation |	GO:0005200 structural constituent of cytoskeleton | GO:0003777 microtubule motor activity |	GO:0005816 spindle pole body | GO:0005876 spindle microtubule |
		orf19.5305	RHD3	240	C	Putative GPI-anchored protein that localizes to the cell wall; transcription is decreased upon yeast-hyphal switch; transcriptionally regulated by iron; expression greater in high iron; clade-associated gene expression			GO:0009986 cell surface | GO:0016020 membrane | GO:0030445 yeast-form cell wall | GO:0009277 fungal-type cell wall | GO:0030446 hyphal cell wall | GO:0046658 anchored to plasma membrane |
		orf19.532	RBR2	240	C	Cell wall protein; expression is repressed by Rim101p; expression is regulated upon white-opaque switching; transcription is repressed in response to alpha pheromone in SpiderM medium; macrophage-induced gene	GO:0007047 cell wall organization |	GO:0005199 structural constituent of cell wall |	GO:0009986 cell surface | GO:0009277 fungal-type cell wall |
		orf19.5388	SWD1	240	C	Predicted ORF in Assemblies 19, 20 and 21	GO:0000723 telomere maintenance | GO:0006348 chromatin silencing at telomere | GO:0051568 histone H3-K4 methylation |	GO:0016563 transcription activator activity | GO:0018024 histone-lysine N-methyltransferase activity | GO:0003682 chromatin binding | GO:0042800 histone methyltransferase activity (H3-K4 specific) |	GO:0000785 chromatin | GO:0048188 Set1C/COMPASS complex |
		orf19.5533		240	C	Predicted ORF in Assemblies 19, 20 and 21	GO:0006623 protein targeting to vacuole |	GO:0005085 guanyl-nucleotide exchange factor activity |	GO:0005829 cytosol |
		orf19.5537		240	C	Predicted ORF in Assemblies 19, 20 and 21	GO:0007266 Rho protein signal transduction | GO:0007047 cell wall organization | GO:0009408 response to heat |	GO:0004888 transmembrane receptor activity |	GO:0005624 membrane fraction | GO:0043332 mating projection tip | GO:0005933 cellular bud | GO:0005737 cytoplasm |
		orf19.5543		240	C	Predicted ORF in Assemblies 19, 20 and 21	GO:0042144 vacuole fusion, non-autophagic | GO:0045324 late endosome to vacuole transport | GO:0006895 Golgi to endosome transport |	GO:0005515 protein binding |	GO:0000329 fungal-type vacuole membrane | GO:0000306 extrinsic to vacuolar membrane |
		orf19.556		240	C	Predicted ORF in Assemblies 19, 20 and 21; regulated by Ssn6p; possibly spurious ORF (Annotation Working Group prediction)
		orf19.5566		240	C	Predicted ORF in Assemblies 19, 20 and 21
		orf19.5629	QCR7	240	C	Protein described as ubiquinol-cytochrome-c reductase, subunit 7	GO:0034551 mitochondrial respiratory chain complex III assembly | GO:0006122 mitochondrial electron transport, ubiquinol to cytochrome c | GO:0009060 aerobic respiration |	GO:0008121 ubiquinol-cytochrome-c reductase activity |	GO:0005750 mitochondrial respiratory chain complex III | GO:0005886 plasma membrane |
		orf19.5675		240	C	Predicted ORF in Assemblies 19, 20 and 21	GO:0007534 gene conversion at mating-type locus | GO:0006333 chromatin assembly or disassembly |	GO:0008094 DNA-dependent ATPase activity |	GO:0005634 nucleus |
		orf19.5799		240	C	Predicted ORF in Assemblies 19, 20 and 21
		orf19.5802		240	C	Predicted ORF in Assemblies 19, 20 and 21			GO:0005634 nucleus | GO:0005737 cytoplasm |
		orf19.5823	SGT2	240	C	Protein abundance is affected by URA3 expression in the CAI-4 strain background; transcription is regulated by Mig1p	GO:0009408 response to heat |		GO:0005737 cytoplasm |
		orf19.5824		240	C	Predicted ORF in Assemblies 19, 20 and 21
		orf19.5847		240	C	Predicted ORF in Assemblies 19, 20 and 21	GO:0006383 transcription from RNA polymerase III promoter |	GO:0003899 DNA-directed RNA polymerase activity |	GO:0005666 DNA-directed RNA polymerase III complex |
		orf19.5904	RPL19A	240	C	Predicted ribosomal protein; genes encoding cytoplasmic ribosomal subunits, translation factors, and tRNA synthetases are downregulated upon phagocytosis by murine macrophage	GO:0006412 translation |	GO:0003735 structural constituent of ribosome |
		orf19.5927	RPS15	240	C	Putative ribosomal protein; macrophage/pseudohyphal-induced after 16 h; genes encoding cytoplasmic ribosomal subunits, translation factors, and tRNA synthetases are downregulated upon phagocytosis by murine macrophage	GO:0006412 translation | GO:0006407 rRNA export from nucleus |	GO:0003735 structural constituent of ribosome |
		orf19.5941		240	C	Predicted ORF in Assemblies 19, 20 and 21	GO:0006888 ER to Golgi vesicle-mediated transport |		GO:0030176 integral to endoplasmic reticulum membrane | GO:0030134 ER to Golgi transport vesicle | GO:0030173 integral to Golgi membrane |
		orf19.5943.1		240	C	Putative protein of unknown function, transcription is upregulated in an RHE model of oral candidiasis; ORF Predicted by Annotation Working Group	GO:0043558 regulation of translational initiation in response to stress | GO:0000723 telomere maintenance | GO:0031929 TOR signaling pathway | GO:0006916 anti-apoptosis |	GO:0045142 triplex DNA binding | GO:0042162 telomeric DNA binding |	GO:0005844 polysome | GO:0022626 cytosolic ribosome |
		orf19.5961		240	C	Predicted ORF in Assemblies 19, 20 and 21; described as similar to S. cerevisiae Nas6p proteasome component; induced upon adherence to polystyrene; regulated by Gcn2p and Gcn4p	GO:0006508 proteolysis | GO:0070682 proteasome regulatory particle assembly |		GO:0005829 cytosol | GO:0005634 nucleus | GO:0005838 proteasome regulatory particle |
		orf19.596.1	NOP10	240	C	ORF Predicted by Annotation Working Group; flucytosine induced	GO:0031118 rRNA pseudouridine synthesis | GO:0031120 snRNA pseudouridine synthesis |	GO:0003723 RNA binding |	GO:0030532 small nuclear ribonucleoprotein complex | GO:0005732 small nucleolar ribonucleoprotein complex |
		orf19.6007		240	C	Predicted ORF in Assemblies 19, 20 and 21; decreased expression in response to prostaglandins	GO:0019368 fatty acid elongation, unsaturated fatty acid |		GO:0016020 membrane |
		orf19.6026	ERG2	240	C	C-8 sterol isomerase; enzyme of ergosterol biosynthesis pathway; converts fecosterol to episterol; mutant is hypersensitive to multiple drugs; ketoconazole-induced	GO:0042493 response to drug | GO:0006696 ergosterol biosynthetic process |	GO:0000247 C-8 sterol isomerase activity |	GO:0005783 endoplasmic reticulum |
		orf19.6080		240	C	Predicted ORF in Assemblies 19, 20 and 21	GO:0031578 mitotic cell cycle spindle orientation checkpoint |		GO:0005816 spindle pole body |
		orf19.6083		240	C	Predicted ORF in Assemblies 19, 20 and 21
		orf19.6121	MNL1	240	C	Transcription factor that activates transcription of stress response genes via SLE (STRE-like) elements, required for adaptation to weak acid stress; activates a subset of the genes that are repressed by Nrg1p	GO:0001101 response to acid | GO:0043618 regulation of transcription from RNA polymerase II promoter in response to stress | GO:0006970 response to osmotic stress | GO:0010286 heat acclimation | GO:0042149 cellular response to glucose starvation | GO:0001302 replicative cell aging | GO:0050826 response to freezing | GO:0051599 response to hydrostatic pressure | GO:0001324 age-dependent response t…	GO:0003704 specific RNA polymerase II transcription factor activity | GO:0003700 transcription factor activity | GO:0043565 sequence-specific DNA binding |	GO:0005829 cytosol | GO:0005634 nucleus |
		orf19.6214	ATC1	240	C	Cell wall acid trehalase; catalyzes hydrolysis of the disaccharide trehalose; similar to S. cerevisiae vacuolar acid trehalase (Ath1p)	GO:0005993 trehalose catabolic process | GO:0006950 response to stress |	GO:0004555 alpha,alpha-trehalase activity |	GO:0009277 fungal-type cell wall | GO:0000324 fungal-type vacuole | GO:0030287 cell wall-bounded periplasmic space |
		orf19.6225.1		240	C	ORF Predicted by Annotation Working Group	GO:0033617 mitochondrial respiratory chain complex IV assembly |		GO:0005743 mitochondrial inner membrane | GO:0005739 mitochondrion |
		orf19.6236		240	C	Predicted ORF in Assemblies 19, 20 and 21	GO:0042274 ribosomal small subunit biogenesis |		GO:0005730 nucleolus |
		orf19.6284		240	C	Predicted ORF in Assemblies 19, 20 and 21	GO:0045047 protein targeting to ER |	GO:0005525 GTP binding | GO:0005047 signal recognition particle binding |	GO:0030176 integral to endoplasmic reticulum membrane | GO:0005886 plasma membrane |
		orf19.6343		240	C	Predicted ORF in Assemblies 19, 20 and 21	GO:0030497 fatty acid elongation | GO:0016192 vesicle-mediated transport | GO:0030148 sphingolipid biosynthetic process |	GO:0009922 fatty acid elongase activity |	GO:0005789 endoplasmic reticulum membrane | GO:0005783 endoplasmic reticulum |
		orf19.637	SDH2	240	C	Succinate dehydrogenase, Fe-S subunit; localizes to surface of yeast-form cells, but not hyphae; transcriptionally regulated by iron; expression greater in high iron; repressed by nitric oxide; induced during log phase (aerobic growth)	GO:0006099 tricarboxylic acid cycle | GO:0006105 succinate metabolic process | GO:0006121 mitochondrial electron transport, succinate to ubiquinone |	GO:0000104 succinate dehydrogenase activity | GO:0008177 succinate dehydrogenase (ubiquinone) activity |	GO:0030445 yeast-form cell wall | GO:0009986 cell surface | GO:0005759 mitochondrial matrix | GO:0005749 mitochondrial respiratory chain complex II |
		orf19.6377		240	C	Predicted ORF in Assemblies 19, 20 and 21	GO:0006481 C-terminal protein amino acid methylation |	GO:0003880 C-terminal protein carboxyl methyltransferase activity |
		orf19.6396		240	C	Putative patatin-like phospholipase; similar to S. cerevisiae Yml059p, which is predicted to be a membrane protein: antigenic during human oral infection	GO:0009405 pathogenesis | GO:0034638 phosphatidylcholine catabolic process |	GO:0004622 lysophospholipase activity |	GO:0005783 endoplasmic reticulum |
		orf19.6512	EXO70	240	C	Predicted ORF in Assemblies 19, 20 and 21; induced during planktonic growth	GO:0007121 bipolar cellular bud site selection | GO:0006906 vesicle fusion | GO:0048278 vesicle docking | GO:0006893 Golgi to plasma membrane transport | GO:0006887 exocytosis |	GO:0005546 phosphatidylinositol-4,5-bisphosphate binding | GO:0005515 protein binding |	GO:0030478 actin cap | GO:0043332 mating projection tip | GO:0000145 exocyst |
		orf19.6531.1	TOM71	240	C	ORF Predicted by Annotation Working Group; flucytosine induced	GO:0045040 protein import into mitochondrial outer membrane | GO:0030150 protein import into mitochondrial matrix |	GO:0015266 protein channel activity |	GO:0005742 mitochondrial outer membrane translocase complex |
		orf19.6534.2		240	C	Predicted ORF in Assemblies 19, 20 and 21	GO:0051666 actin cortical patch localization | GO:0034316 negative regulation of Arp2/3 complex-mediated actin nucleation | GO:0007017 microtubule-based process | GO:0007015 actin filament organization |	GO:0008017 microtubule binding | GO:0051015 actin filament binding | GO:0030674 protein binding, bridging |	GO:0005885 Arp2/3 protein complex | GO:0030479 actin cortical patch |
		orf19.657	SAM2	240	C	S-adenosylmethionine synthetase, localizes to surface of hyphal cells, but not yeast-form cells; possible biofilm-induced expression (reports differ); alkaline upregulated; Hog1p-induced; farnesol-downregulated	GO:0006556 S-adenosylmethionine biosynthetic process | GO:0006555 methionine metabolic process |	GO:0004478 methionine adenosyltransferase activity |	GO:0030446 hyphal cell wall | GO:0009986 cell surface | GO:0005886 plasma membrane |
		orf19.6594	PLB3	240	C	Putative secreted phospholipase B; similar to S. cerevisiae Plb3p; putative GPI-anchor; fungal-specific (no human or murine homolog); transcription is positively regulated by Tbf1p	GO:0006660 phosphatidylserine catabolic process | GO:0030384 phosphoinositide metabolic process |	GO:0004622 lysophospholipase activity |	GO:0009986 cell surface | GO:0001950 plasma membrane enriched fraction | GO:0009277 fungal-type cell wall | GO:0005576 extracellular region | GO:0046658 anchored to plasma membrane |
		orf19.6607		240	C	Predicted ORF in Assemblies 19, 20 and 21
		orf19.6638	PTC4	240	C	Protein described as a serine/threonine phosphatase, type PP2C; decreased expression in hyphae compared to yeast-form cells		GO:0004722 protein serine/threonine phosphatase activity |	GO:0005737 cytoplasm |
		orf19.671	PSP1	240	C	Protein repressed during the mating process			GO:0005737 cytoplasm |
		orf19.6736		240	C	Predicted ORF in Assemblies 19, 20 and 21			GO:0005739 mitochondrion |
		orf19.6782	BMT1	240	C	Putative beta-mannosyltransferase, required for addition of the first beta-mannose residue to the acid-stable fraction of cell wall phosphopeptidomannan; member of a 9-gene family; predicted ORF in Assemblies 19, 20 and 21	GO:0070135 beta-1,2-oligomannoside metabolic process |
		orf19.6783		240	C	Predicted ORF in Assemblies 19, 20 and 21	GO:0006886 intracellular protein transport |		GO:0016020 membrane | GO:0005737 cytoplasm | GO:0005886 plasma membrane |
		orf19.680		240	C	Predicted ORF in Assemblies 19, 20 and 21	GO:0030150 protein import into mitochondrial matrix |		GO:0005744 mitochondrial inner membrane presequence translocase complex | GO:0005886 plasma membrane |
		orf19.6816		240	C	Predicted ORF in Assemblies 19, 20 and 21	GO:0042843 D-xylose catabolic process | GO:0019568 arabinose catabolic process | GO:0006979 response to oxidative stress |	GO:0004032 aldehyde reductase activity |	GO:0005634 nucleus | GO:0005737 cytoplasm |
		orf19.6873	RPS8A	240	C	Putative ribosomal protein; similar to S. cerevisiae Rps8Bp; gene is induced by ciclopirox olamine treatment; genes encoding cytoplasmic ribosomal subunits are downregulated upon phagocytosis by murine macrophage; intron in 5'-UTR	GO:0000462 maturation of SSU-rRNA from tricistronic rRNA transcript (SSU-rRNA, 5.8S rRNA, LSU-rRNA) |	GO:0003735 structural constituent of ribosome |	GO:0005840 ribosome | GO:0030686 90S preribosome | GO:0022627 cytosolic small ribosomal subunit |
		orf19.6921		240	C	Predicted ORF in Assemblies 19, 20 and 21	GO:0006360 transcription from RNA polymerase I promoter |	GO:0000182 rDNA binding | GO:0003701 RNA polymerase I transcription factor activity |	GO:0000500 RNA polymerase I upstream activating factor complex |
		orf19.7027		240	C	Predicted ORF in Assemblies 19, 20 and 21; merged with orf19.7028 in Assembly 21
		orf19.7149		240	C	Predicted ORF in Assemblies 19, 20 and 21
		orf19.7165		240	C	Predicted ORF in Assemblies 19, 20 and 21; possibly spurious ORF (Annotation Working Group prediction)
		orf19.7222	PAM16	240	C	Protein described as similar to maltase; regulated by Gcn4p; repressed in response to amino acid starvation (3-aminotriazole treatment); transcription is upregulated in both intermediate and mature biofilms	GO:0030150 protein import into mitochondrial matrix |	GO:0004857 enzyme inhibitor activity | GO:0008565 protein transporter activity | GO:0005515 protein binding |	GO:0005739 mitochondrion | GO:0001405 presequence translocase-associated import motor |
		orf19.7276.1	TLO4	240	C	Member of a family of telomere-proximal genes of unknown function; transcription is upregulated in an RHE model of oral candidiasis
		orf19.7286	RPN7	240	C	Predicted ORF in Assemblies 19, 20 and 21; regulated by Gcn2p and Gcn4p; protein detected by mass spec in exponential and stationary phase cultures	GO:0006511 ubiquitin-dependent protein catabolic process |	GO:0004175 endopeptidase activity | GO:0005198 structural molecule activity |	GO:0008541 proteasome regulatory particle, lid subcomplex | GO:0005634 nucleus |
		orf19.7307		240	C	Putative oxidoreductase; similar to S. cerevisiae Yml125p; possible Kex2p substrate	GO:0015031 protein transport | GO:0001302 replicative cell aging | GO:0001300 chronological cell aging |	GO:0016491 oxidoreductase activity |	GO:0005783 endoplasmic reticulum | GO:0005886 plasma membrane |
		orf19.7414	ALS6	240	C	ALS family protein; expression in S. cerevisiae confers adhesion to gelatin; macrophage-induced gene; N-terminal adhesion domain; ALS family includes cell-surface glycoproteins, some with adhesin function	GO:0007155 cell adhesion | GO:0000752 agglutination involved in conjugation with cellular fusion | GO:0043709 cell adhesion during single-species biofilm formation | GO:0043710 cell adhesion during multi-species biofilm formation |	GO:0050839 cell adhesion molecule binding |	GO:0009277 fungal-type cell wall | GO:0009986 cell surface |
		orf19.744	GDB1	240	C	Putative glycogen debranching enzyme; expression is regulated upon white-opaque switching; regulated by Nrg1p, Tup1p	GO:0005980 glycogen catabolic process |	GO:0004133 glycogen debranching enzyme activity | GO:0004135 amylo-alpha-1,6-glucosidase activity | GO:0004134 4-alpha-glucanotransferase activity |	GO:0005739 mitochondrion |
		orf19.7446	OPI3	240	C	Putative phosphatidylethanolamine N-methyltransferase of phosphatidylcholine biosynthesis; downregulation correlates with clinical development of fluconazole resistance; amphotericin B repressed; caspofungin repressed	GO:0006656 phosphatidylcholine biosynthetic process |	GO:0004608 phosphatidylethanolamine N-methyltransferase activity |	GO:0005783 endoplasmic reticulum | GO:0005739 mitochondrion |
		orf19.7459		240	C	Predicted ORF in Assemblies 19, 20 and 21; fluconazole-induced; ketoconazole-repressed	GO:0006413 translational initiation | GO:0009060 aerobic respiration | GO:0043488 regulation of mRNA stability |		GO:0031314 extrinsic to mitochondrial inner membrane |
		orf19.7483	CRM1	240	C	Functional homolog of S. cerevisiae Crm1p, which acts in protein nuclear export; predicted to be resistant to antifungal drug leptomycin B; partially suppresses signal transduction defects of S. cerevisiae ste20 mutant	GO:0006611 protein export from nucleus | GO:0034501 protein localization to kinetochore | GO:0000055 ribosomal large subunit export from nucleus | GO:0006406 mRNA export from nucleus |	GO:0005049 nuclear export signal receptor activity | GO:0008320 protein transmembrane transporter activity |	GO:0000776 kinetochore | GO:0005634 nucleus | GO:0005816 spindle pole body |
		orf19.7488		240	C	Predicted ORF in Assemblies 19, 20 and 21	GO:0000154 rRNA modification | GO:0030490 maturation of SSU-rRNA |	GO:0030515 snoRNA binding |	GO:0030532 small nuclear ribonucleoprotein complex | GO:0032040 small-subunit processome | GO:0034457 Mpp10 complex |
		orf19.7501		240	C	Predicted ORF in Assemblies 19, 20 and 21; protein detected by mass spec in exponential and stationary phase cultures	GO:0007117 budding cell bud growth | GO:0006606 protein import into nucleus | GO:0000087 M phase of mitotic cell cycle | GO:0006337 nucleosome disassembly | GO:0006334 nucleosome assembly |	GO:0030332 cyclin binding | GO:0042393 histone binding |	GO:0005634 nucleus | GO:0005737 cytoplasm | GO:0000788 nuclear nucleosome |
		orf19.755	MRPL37	240	C	Predicted ORF in Assemblies 19, 20 and 21; shows colony morphology-related gene regulation by Ssn6p	GO:0006412 translation |	GO:0003735 structural constituent of ribosome |	GO:0005762 mitochondrial large ribosomal subunit |
		orf19.7563	BET2	240	C	Transcription is regulated by Mig1p	GO:0018348 protein amino acid geranylgeranylation |	GO:0004663 Rab geranylgeranyltransferase activity |	GO:0005968 Rab-protein geranylgeranyltransferase complex |
		orf19.76	SPB1	240	C	Predicted ORF in Assemblies 19, 20 and 21; decreased expression in response to prostaglandins	GO:0031167 rRNA methylation | GO:0000466 maturation of 5.8S rRNA from tricistronic rRNA transcript (SSU-rRNA, 5.8S rRNA, LSU-rRNA) | GO:0000463 maturation of LSU-rRNA from tricistronic rRNA transcript (SSU-rRNA, 5.8S rRNA, LSU-rRNA) |	GO:0016435 rRNA (guanine) methyltransferase activity | GO:0008650 rRNA (uridine-2'-O-)-methyltransferase activity |	GO:0030687 preribosome, large subunit precursor | GO:0005730 nucleolus |
		orf19.7611	TRX1	240	C	Similar to thioredoxin; biofilm, benomyl, flucytosine, peroxide induced; amphotericin B, caspofungin repressed; upregulated in the presence of human neutrophils; macrophage-downregulated gene	GO:0006979 response to oxidative stress | GO:0006888 ER to Golgi vesicle-mediated transport | GO:0000103 sulfate assimilation | GO:0042144 vacuole fusion, non-autophagic | GO:0006261 DNA-dependent DNA replication | GO:0000011 vacuole inheritance | GO:0006890 retrograde vesicle-mediated transport, Golgi to ER |	GO:0015036 disulfide oxidoreductase activity |	GO:0005829 cytosol | GO:0000324 fungal-type vacuole |
		orf19.7624		240	C	Predicted ORF in Assemblies 19, 20 and 21	GO:0006364 rRNA processing |		GO:0030686 90S preribosome | GO:0005730 nucleolus |
		orf19.764		240	C	Predicted ORF in Assemblies 19, 20 and 21			GO:0030136 clathrin-coated vesicle |
		orf19.815	DCK1	240	C	Putative guanine nucleotide exchange factor required for embedded filamentous growth; activates Rac1p; contains a DOCKER domain; similar to adjacent DCK2 and to S. cerevisiae Ylr422wp; regulated by Nrg1p	GO:0030447 filamentous growth |		GO:0005737 cytoplasm |
		orf19.819		240	C	Predicted ORF in Assemblies 19, 20 and 21	GO:0006633 fatty acid biosynthetic process | GO:0009105 lipoic acid biosynthetic process |	GO:0000036 acyl carrier activity |	GO:0005829 cytosol | GO:0005739 mitochondrion |
		orf19.832	GPI13	240	C	Protein of major facilitator superfamily; has phosphodiesterase/nucleotide pyrophosphatase domain; similar to S. cerevisiae Gpi13p, which acts in GPI anchor biosynthesis	GO:0006505 GPI anchor metabolic process | GO:0006506 GPI anchor biosynthetic process |	GO:0000234 phosphoethanolamine N-methyltransferase activity | GO:0051377 mannose-ethanolamine phosphotransferase activity |	GO:0016021 integral to membrane | GO:0005783 endoplasmic reticulum |
		orf19.861		240	C	Predicted transcriptional regulator with bZip domain	GO:0006350 transcription | GO:0006355 regulation of transcription, DNA-dependent |	GO:0003700 transcription factor activity |	GO:0005634 nucleus |
		orf19.868	ADAEC	240	C	Transcription is specific to white cell type
		orf19.915		240	C	Predicted ORF in Assemblies 19, 20 and 21
		orf19.916		240	C	Predicted ORF in Assemblies 19, 20 and 21			GO:0000324 fungal-type vacuole |
		orf19.918	CDR11	240	C	Putative transporter of PDR subfamily of ABC family; Gcn4p-regulated; upregulated by Rim101p at pH 8	GO:0006855 multidrug transport | GO:0006810 transport |	GO:0008559 xenobiotic-transporting ATPase activity | GO:0042626 ATPase activity, coupled to transmembrane movement of substances | GO:0005524 ATP binding |	GO:0005886 plasma membrane | GO:0016021 integral to membrane |
		orf19.941	SEC14	240	C	Essential protein; functional homolog of S. cerevisiae Sec14p, which is a Golgi phosphatidylinositol/phosphatidylcholine transfer protein that regulates choline-phosphate cytidyltransferase and thereby affects secretion; biofilm-regulated	GO:0006892 post-Golgi vesicle-mediated transport | GO:0006657 CDP-choline pathway | GO:0032527 protein exit from endoplasmic reticulum | GO:0006675 mannose inositol phosphoceramide metabolic process | GO:0006674 inositol phosphorylceramide metabolic process | GO:0015914 phospholipid transport | GO:0030437 ascospore formation | GO:0006896 Golgi to vacuole transport | GO:0006893 Golgi to plasma mem…	GO:0008526 phosphatidylinositol transporter activity |	GO:0005794 Golgi apparatus | GO:0005829 cytosol |
		orf19.947	MRP17	240	C	Predicted mitochondrial ribosomal protein		GO:0003735 structural constituent of ribosome |	GO:0005763 mitochondrial small ribosomal subunit |
		orf19.949		240	C	Predicted ORF in Assemblies 19, 20 and 21			GO:0005829 cytosol |
		orf19.1026.1		240	W	ORF added to Assembly 21 based on comparative genome analysis
		orf19.1186		240	W	Predicted ORF in Assemblies 19, 20 and 21; possibly spurious ORF (Annotation Working Group prediction)
		orf19.122	CDC20	240	W	Protein similar to S. cerevisiae Cdc20p, which is a cell-cycle regulated activator of the anaphase promoting complex; induced under Cdc5p depletion; member of conserved Mcm1p regulon; periodic mRNA expression, peak at cell-cycle G2/M phase	GO:0008054 cyclin catabolic process | GO:0007091 mitotic metaphase/anaphase transition | GO:0000070 mitotic sister chromatid segregation | GO:0000022 mitotic spindle elongation | GO:0030163 protein catabolic process | GO:0007092 activation of anaphase-promoting complex activity during mitotic cell cycle |	GO:0008047 enzyme activator activity | GO:0030674 protein binding, bridging | GO:0004842 ubiquitin-protein ligase activity |	GO:0005680 anaphase-promoting complex | GO:0033597 mitotic checkpoint complex |
		orf19.1228	HAP2	240	W	CCAAT-binding factor regulates low-iron (chelation) induction of FRP1 transcription, and under these conditions CBF comprises Hap43p and probably Hap2p and Hap3p	GO:0006350 transcription | GO:0006109 regulation of carbohydrate metabolic process |	GO:0016563 transcription activator activity |	GO:0016602 CCAAT-binding factor complex | GO:0005634 nucleus |
		orf19.1279	CDS1	240	W	Protein similar to S. cerevisiae Cds1p; transposon mutation affects filamentous growth	GO:0030447 filamentous growth | GO:0006658 phosphatidylserine metabolic process | GO:0006655 phosphatidylglycerol biosynthetic process |	GO:0004605 phosphatidate cytidylyltransferase activity |	GO:0005739 mitochondrion | GO:0005783 endoplasmic reticulum |
		orf19.1358	GCN4	240	W	Transcriptional activator of general amino acid control response; required for Efg1p-dependent pseudohyphal filament induction by amino acid starvation but not by serum; upregulated in the presence of human whole blood or PMN cells	GO:0045944 positive regulation of transcription from RNA polymerase II promoter | GO:0030447 filamentous growth | GO:0044011 single-species biofilm formation on inanimate substrate | GO:0042594 response to starvation | GO:0030448 hyphal growth | GO:0006357 regulation of transcription from RNA polymerase II promoter | GO:0008652 cellular amino acid biosynthetic process | GO:0006355 regulation of t…	GO:0016563 transcription activator activity | GO:0003700 transcription factor activity | GO:0043565 sequence-specific DNA binding |	GO:0005634 nucleus |
		orf19.1390	PMI1	240	W	Phosphomannose isomerase; cell wall biosynthesis enzyme; drug target; functional homolog of S. cerevisiae and E. coli phosphomannose isomerase; Gcn4p-regulated; repressed by 3-AT; induced on adherence to polystyrene, phagocytosis	GO:0031505 fungal-type cell wall organization | GO:0009272 fungal-type cell wall biogenesis | GO:0006486 protein amino acid glycosylation | GO:0000032 cell wall mannoprotein biosynthetic process | GO:0009298 GDP-mannose biosynthetic process |	GO:0004476 mannose-6-phosphate isomerase activity |	GO:0005634 nucleus | GO:0005737 cytoplasm |
		orf19.1409.1		240	W	Predicted ORF in Assembly 20 and 21; gene has intron	GO:0006412 translation |	GO:0003735 structural constituent of ribosome |	GO:0022625 cytosolic large ribosomal subunit |
		orf19.1462	SMP2	240	W	Transcription is regulated by Nrg1p	GO:0009060 aerobic respiration | GO:0008610 lipid biosynthetic process | GO:0006276 plasmid maintenance |	GO:0008195 phosphatidate phosphatase activity |	GO:0005737 cytoplasm | GO:0005624 membrane fraction |
		orf19.1532		240	W	Predicted ORF in Assemblies 19, 20 and 21
		orf19.1534		240	W	Protein similar to S. cerevisiae Zrt3p, which is a transporter of zinc ions; predicted Kex2p substrate	GO:0006829 zinc ion transport | GO:0006882 cellular zinc ion homeostasis |	GO:0005385 zinc ion transmembrane transporter activity |	GO:0005774 vacuolar membrane |
		orf19.1585	ZRT2	240	W	Protein described as predicted zinc transporter; ciclopirox olamine, fluconazole, or alkaline downregulated; transcriptionally induced by interaction with macrophage; amphotericin B induced	GO:0006831 low-affinity zinc ion transport |	GO:0000007 low-affinity zinc ion transmembrane transporter activity |	GO:0005886 plasma membrane |
		orf19.1588		240	W	Predicted ORF in Assemblies 19, 20 and 21			GO:0005739 mitochondrion |
		orf19.1613	ILV2	240	W	Protein described as acetolactate synthase; regulated by Gcn4p; induced in response to amino acid starvation (3-aminotriazole treatment); protein detected by mass spec in stationary phase cultures	GO:0009082 branched chain family amino acid biosynthetic process |	GO:0050660 FAD binding | GO:0003984 acetolactate synthase activity |	GO:0005739 mitochondrion | GO:0005948 acetolactate synthase complex |
		orf19.1691		240	W	Predicted ORF in Assemblies 19, 20 and 21; fluconazole-induced; filament induced; Hog1p-induced; regulated by Nrg1p, Tup1p; increased expression in response to prostaglandins			GO:0005886 plasma membrane |
		orf19.171	DBP2	240	W	Predicted ORF in Assemblies 19, 20 and 21; flucytosine induced; downregulated in core stress response	GO:0006364 rRNA processing | GO:0000184 nuclear-transcribed mRNA catabolic process, nonsense-mediated decay |	GO:0003724 RNA helicase activity |	GO:0005935 cellular bud neck | GO:0005739 mitochondrion | GO:0005634 nucleus |
		orf19.172	RPC19	240	W	Predicted ORF in Assemblies 19, 20 and 21; transcription is upregulated in both intermediate and mature biofilms	GO:0006383 transcription from RNA polymerase III promoter | GO:0006360 transcription from RNA polymerase I promoter |	GO:0003899 DNA-directed RNA polymerase activity |	GO:0005666 DNA-directed RNA polymerase III complex | GO:0005736 DNA-directed RNA polymerase I complex |
		orf19.1727	PMC1	240	W	Vacuolar calcium P-type ATPase; transcription is regulated by calcineurin and fluconazole; mutant shows increased resistance to fluconazole or lithium, and increased sensitivity to calcium	GO:0006874 cellular calcium ion homeostasis | GO:0042493 response to drug | GO:0006816 calcium ion transport | GO:0055085 transmembrane transport |	GO:0005388 calcium-transporting ATPase activity |	GO:0000329 fungal-type vacuole membrane |
		orf19.1897		240	W	Predicted ORF in Assemblies 19, 20 and 21	GO:0006972 hyperosmotic response | GO:0001403 invasive growth in response to glucose limitation |	GO:0016563 transcription activator activity |	GO:0000228 nuclear chromosome | GO:0005634 nucleus |
		orf19.1949	VPS1	240	W	Protein described as a dynamin-family GTPase-related protein; induced upon adherence to polystyrene; regulated by Gcn2p and Gcn4p	GO:0030447 filamentous growth | GO:0042710 biofilm formation | GO:0006623 protein targeting to vacuole | GO:0045053 protein retention in Golgi apparatus | GO:0030036 actin cytoskeleton organization | GO:0007031 peroxisome organization |	GO:0003924 GTPase activity |	GO:0005777 peroxisome | GO:0005624 membrane fraction | GO:0005741 mitochondrial outer membrane |
		orf19.1981		240	W	Predicted ORF in Assemblies 19, 20 and 21	GO:0006627 mitochondrial protein processing during import |	GO:0004175 endopeptidase activity |	GO:0042720 mitochondrial inner membrane peptidase complex |
		orf19.2021	HGT8	240	W	Putative glucose transporter of the major facilitator superfamily; the C. albicans glucose transporter family comprises 20 members; 12 probable membrane-spanning segments; gene has intron; expressed in rich medium with 2% glucose	GO:0015758 glucose transport | GO:0008643 carbohydrate transport |	GO:0005355 glucose transmembrane transporter activity | GO:0015578 mannose transmembrane transporter activity | GO:0005353 fructose transmembrane transporter activity | GO:0051119 sugar transmembrane transporter activity |	GO:0005887 integral to plasma membrane | GO:0016020 membrane | GO:0005886 plasma membrane |
		orf19.2023	HGT7	240	W	Putative glucose transporter, major facilitator superfamily; glucose-, fluconazole-, Snf3p-induced, expressed at high glucose; upregulated in biofilm; C. albicans glucose transporter family comprises 20 members; 12 TM regions predicted	GO:0015758 glucose transport | GO:0042493 response to drug | GO:0008643 carbohydrate transport |	GO:0005355 glucose transmembrane transporter activity | GO:0015578 mannose transmembrane transporter activity | GO:0005353 fructose transmembrane transporter activity | GO:0051119 sugar transmembrane transporter activity |	GO:0005887 integral to plasma membrane | GO:0016020 membrane | GO:0005886 plasma membrane |
		orf19.2166		240	W	Predicted ORF in Assemblies 19, 20 and 21		GO:0046961 proton-transporting ATPase activity, rotational mechanism |	GO:0000329 fungal-type vacuole membrane | GO:0000221 vacuolar proton-transporting V-type ATPase, V1 domain | GO:0005886 plasma membrane |
		orf19.2172	ARA1	240	W	D-Arabinose dehydrogenase; in dehydro-D-arabinono-1,4-lactone biosynthesis; NADP+ cofactor; active toward D-arabinose, L-fucose, L-xylose, L-galactose; inhibited by metal ions, thiol group-specific reagents; induced on polystyrene adherence	GO:0019752 carboxylic acid metabolic process | GO:0005975 carbohydrate metabolic process |	GO:0045290 D-arabinose 1-dehydrogenase [NAD(P)+] activity |	GO:0005829 cytosol |
		orf19.2173	MAF1	240	W	Protein described as affecting nucleocytoplasmic transport and synthesis of RNA Polymerase III; decreased expression in hyphae compared to yeast-form cells; caspofungin repressed	GO:0016480 negative regulation of transcription from RNA polymerase III promoter |	GO:0016564 transcription repressor activity |	GO:0005634 nucleus |
		orf19.2193	PRS5	240	W	Predicted ORF in Assemblies 19, 20 and 21; downregulated during core stress response	GO:0000162 tryptophan biosynthetic process | GO:0043101 purine salvage | GO:0000105 histidine biosynthetic process | GO:0006207 'de novo' pyrimidine base biosynthetic process | GO:0006189 'de novo' IMP biosynthetic process | GO:0031505 fungal-type cell wall organization | GO:0006015 5-phosphoribose 1-diphosphate biosynthetic process |	GO:0004749 ribose phosphate diphosphokinase activity |	GO:0005737 cytoplasm |
		orf19.223		240	W	Predicted ORF in Assemblies 19, 20 and 21; increased expression in response to prostaglandins	GO:0045332 phospholipid translocation | GO:0019236 response to pheromone |	GO:0004672 protein kinase activity |	GO:0005737 cytoplasm |
		orf19.2251	AAH1	240	W	Protein not essential for viability; similar to S. cerevisiae Aah1p, which is an adenine deaminase involved in purine salvage and nitrogen catabolism; shows colony morphology-related gene regulation by Ssn6p; Hog1p-, biofilm-, CO2-induced	GO:0006146 adenine catabolic process | GO:0043103 hypoxanthine salvage |	GO:0000034 adenine deaminase activity |	GO:0005634 nucleus | GO:0005737 cytoplasm |
		orf19.2269		240	W	Putative 3-phosphoserine phosphatase; fungal-specific (no human or murine homolog); increased transcription is observed upon benomyl treatment or in an azole-resistant strain that overexpresses MDR1			GO:0005634 nucleus | GO:0005737 cytoplasm |
		orf19.23	RTA3	240	W	Similar to S. cerevisiae Rta1p (role in 7-aminocholesterol resistance) and Rsb1p (flippase); putative membrane protein; putative drug-responsive regulatory site; induced by fluphenazine, estradiol, ketoconazole, caspofungin	GO:0015908 fatty acid transport |	GO:0004012 phospholipid-translocating ATPase activity |	GO:0016020 membrane | GO:0005886 plasma membrane | GO:0016021 integral to membrane | GO:0005783 endoplasmic reticulum |
		orf19.2364	MIS11	240	W	Similar to precursor of mitochondrial C1-tetrahydrofolate synthase; putative protein of glycine catabolism; downregulated by Efg1p; fluconazole-induced; protein detected by mass spec in stationary phase cultures	GO:0006546 glycine catabolic process | GO:0046656 folic acid biosynthetic process |	GO:0004477 methenyltetrahydrofolate cyclohydrolase activity | GO:0004329 formate-tetrahydrofolate ligase activity | GO:0004488 methylenetetrahydrofolate dehydrogenase (NADP+) activity | GO:0004479 methionyl-tRNA formyltransferase activity |	GO:0005739 mitochondrion |
		orf19.2496		240	W	Predicted ORF in Assemblies 19, 20 and 21; fluconazole-downregulated			GO:0016020 membrane |
		orf19.2511.1	MRPL33	240	W	ORF predicted by Annotation Working Group; increased expression observed in an ssr1 homozygous null mutant; transcription is upregulated in both intermediate and mature biofilms	GO:0006412 translation |	GO:0003735 structural constituent of ribosome |	GO:0005762 mitochondrial large ribosomal subunit |
		orf19.2524	MGE1	240	W	Predicted ORF in Assemblies 19, 20 and 21; macrophage/pseudohyphal-repressed	GO:0006461 protein complex assembly | GO:0042026 protein refolding | GO:0030150 protein import into mitochondrial matrix |	GO:0051082 unfolded protein binding | GO:0001671 ATPase activator activity |	GO:0001405 presequence translocase-associated import motor | GO:0005759 mitochondrial matrix |
		orf19.2531	CSP37	240	W	Plasma membrane, hyphal cell wall protein; role in progression of murine systemic infection; predicted P-loop, divalent cation binding, N-glycosylation sites; expressed in yeast and hyphae; hyphal downregulated; lacks S. cerevisiae homolog	GO:0009405 pathogenesis | GO:0006461 protein complex assembly | GO:0006888 ER to Golgi vesicle-mediated transport |		GO:0016021 integral to membrane | GO:0005886 plasma membrane | GO:0009986 cell surface | GO:0005624 membrane fraction | GO:0030446 hyphal cell wall | GO:0005625 soluble fraction |
		orf19.2534	PIN4	240	W	Protein with similarity to S. cerevisiae Pin4p; transposon mutation affects filamentous growth	GO:0030447 filamentous growth | GO:0000086 G2/M transition of mitotic cell cycle | GO:0000077 DNA damage checkpoint |		GO:0005737 cytoplasm |
		orf19.2538	PTC2	240	W	Putative protein phosphatase of the Type 2C-related family (serine/threonine-specific), similar to S. cerevisiae Ptc2p and Ptc3p; mutant shows virulence defect	GO:0000079 regulation of cyclin-dependent protein kinase activity | GO:0000173 inactivation of MAPK activity involved in osmosensory signaling pathway | GO:0006470 protein amino acid dephosphorylation |	GO:0004722 protein serine/threonine phosphatase activity |	GO:0005634 nucleus | GO:0005737 cytoplasm |
		orf19.2615	MDL1	240	W	Putative mitochondrial, half-size MDR-subfamily ABC transporter	GO:0006810 transport | GO:0006857 oligopeptide transport |	GO:0042626 ATPase activity, coupled to transmembrane movement of substances | GO:0005524 ATP binding | GO:0015440 peptide-transporting ATPase activity |	GO:0016021 integral to membrane | GO:0005743 mitochondrial inner membrane |
		orf19.2618	MET2	240	W	Putative homoserine acetyltransferase; Gcn4p-regulated; macrophage/pseudohyphal-repressed; not greatly biofilm induced, in contrast to many sulfur amino acid metabolic genes; no human or murine homolog; virulence-group-correlated expression	GO:0009086 methionine biosynthetic process | GO:0009092 homoserine metabolic process |	GO:0004414 homoserine O-acetyltransferase activity |	GO:0005737 cytoplasm |
		orf19.263.1		240	W	Predicted ORF in Assembly 20 and 21; gene has intron
		orf19.2672	NCP1	240	W	NADPH-cytochrome P450 reductase, acts with Erg11p in sterol 14 alpha-demethylation in ergosterol biosynthesis; subject to hypoxic regulation; ketoconazole-induced; caspofungin repressed	GO:0042493 response to drug | GO:0006696 ergosterol biosynthetic process |	GO:0003958 NADPH-hemoprotein reductase activity | GO:0009055 electron carrier activity |	GO:0005792 microsome | GO:0005741 mitochondrial outer membrane |
		orf19.2790	SWD2	240	W	Predicted ORF in Assemblies 19, 20 and 21	GO:0034729 histone H3-K79 methylation | GO:0051568 histone H3-K4 methylation | GO:0031126 snoRNA 3'-end processing | GO:0031124 mRNA 3'-end processing | GO:0030847 termination of RNA polymerase II transcription, poly(A)-independent | GO:0030846 termination of RNA polymerase II transcription, poly(A)-coupled | GO:0000723 telomere maintenance |	GO:0018024 histone-lysine N-methyltransferase activity | GO:0042800 histone methyltransferase activity (H3-K4 specific) |	GO:0048188 Set1C/COMPASS complex | GO:0005847 mRNA cleavage and polyadenylation specificity factor complex |
		orf19.2823	RFG1	240	W	Transcriptional regulator of filamentous growth and hyphal genes; acts in Tup1p-dependent and -independent pathways; binds DNA; has HMG domain; not transcriptionally regulated by oxygen or serum; not responsible for hypoxic repression	GO:0006357 regulation of transcription from RNA polymerase II promoter | GO:0009405 pathogenesis | GO:0030447 filamentous growth | GO:0030448 hyphal growth | GO:0000122 negative regulation of transcription from RNA polymerase II promoter | GO:0016481 negative regulation of transcription |	GO:0030528 transcription regulator activity | GO:0003700 transcription factor activity | GO:0016566 specific transcriptional repressor activity | GO:0003690 double-stranded DNA binding | GO:0008301 DNA bending activity | GO:0016564 transcription repressor activity |	GO:0000228 nuclear chromosome |
		orf19.2844		240	W	Predicted ORF in Assemblies 19, 20 and 21; induced in core caspofungin response	GO:0006896 Golgi to vacuole transport |	GO:0030276 clathrin binding |	GO:0030121 AP-1 adaptor complex |
		orf19.2867		240	W	Predicted ORF in Assemblies 19, 20 and 21	GO:0042147 retrograde transport, endosome to Golgi | GO:0045053 protein retention in Golgi apparatus |	GO:0008565 protein transporter activity | GO:0032266 phosphatidylinositol 3-phosphate binding |	GO:0005829 cytosol | GO:0030905 retromer complex, outer shell | GO:0005768 endosome |
		orf19.2887	MET13	240	W	Predicted ORF in Assemblies 19, 20 and 21; ketoconazole-induced; amphotericin B repressed			GO:0043332 mating projection tip | GO:0005933 cellular bud | GO:0005840 ribosome |
		orf19.2892		240	W	Predicted ORF in Assemblies 19, 20 and 21	GO:0007117 budding cell bud growth |		GO:0005623 cell |
		orf19.2970	LYS2	240	W	Large subunit of heterodimeric alpha-aminoadipate reductase; enzyme of lysine biosynthesis; contains predicted binding sites for AMP and alpha-aminoadipate; feedback inhibited by lysine or thialysine; regulated by Gcn2p and Gcn4p	GO:0009085 lysine biosynthetic process | GO:0019878 lysine biosynthetic process via aminoadipic acid |	GO:0004043 L-aminoadipate-semialdehyde dehydrogenase activity |	GO:0016020 membrane | GO:0005737 cytoplasm |
		orf19.2973		240	W	Predicted ORF in Assemblies 19, 20 and 21	GO:0006623 protein targeting to vacuole | GO:0000289 nuclear-transcribed mRNA poly(A) tail shortening |	GO:0003723 RNA binding |	GO:0005829 cytosol | GO:0000932 cytoplasmic mRNA processing body |
		orf19.2989		240	W	Predicted ORF in Assemblies 19, 20 and 21	GO:0009436 glyoxylate catabolic process |	GO:0047964 glyoxylate reductase activity |	GO:0005739 mitochondrion | GO:0005634 nucleus |
		orf19.2992	RPP1A	240	W	Conserved acidic ribosomal protein, likely to be involved in regulation of translation elongation; interacts with Rpp2Bp; one of four similar C. albicans ribosomal proteins (Rpp1Ap, Rpp1Bp, Rpp2Ap, Rpp2Bp)	GO:0006412 translation | GO:0006414 translational elongation |	GO:0003735 structural constituent of ribosome |	GO:0005840 ribosome |
		orf19.300	AIP2	240	W	Protein described as an actin interacting protein; regulated by Gcn4p; induced in response to amino acid starvation (3-aminotriazole treatment); repressed in the presence of elevated CO2		GO:0003779 actin binding | GO:0004458 D-lactate dehydrogenase (cytochrome) activity |	GO:0009986 cell surface | GO:0005759 mitochondrial matrix |
		orf19.3002	RPS1	240	W	Probable ortholog of S. cerevisiae ribosomal protein Rp10 (Rps1Ap and Rps1Bp), elicits a host antibody response during infection; transcription is induced during active growth	GO:0006412 translation | GO:0000462 maturation of SSU-rRNA from tricistronic rRNA transcript (SSU-rRNA, 5.8S rRNA, LSU-rRNA) |	GO:0003735 structural constituent of ribosome |	GO:0022627 cytosolic small ribosomal subunit | GO:0030686 90S preribosome |
		orf19.3035		240	W	Predicted ORF in Assemblies 19, 20 and 21	GO:0016584 nucleosome positioning | GO:0045944 positive regulation of transcription from RNA polymerase II promoter | GO:0006338 chromatin remodeling | GO:0006368 RNA elongation from RNA polymerase II promoter |	GO:0016944 RNA polymerase II transcription elongation factor activity | GO:0016887 ATPase activity |	GO:0005739 mitochondrion | GO:0008023 transcription elongation factor complex | GO:0046695 SLIK (SAGA-like) complex | GO:0000124 SAGA complex |
		orf19.3216		240	W	Similar to Rab GTPase activators
		orf19.3301		240	W	Predicted ORF in Assemblies 19, 20 and 21; induced by heavy metal (cadmium) stress; Hog1p-induced; transcriptionally activated by Mnl1p under weak acid stress	GO:0016567 protein ubiquitination | GO:0000114 regulation of transcription involved in G1 phase of mitotic cell cycle | GO:0000087 M phase of mitotic cell cycle | GO:0046686 response to cadmium ion | GO:0031146 SCF-dependent proteasomal ubiquitin-dependent protein catabolic process | GO:0030174 regulation of DNA replication initiation | GO:0046685 response to arsenic | GO:0000082 G1/S transition …	GO:0004842 ubiquitin-protein ligase activity | GO:0005515 protein binding |	GO:0043224 nuclear SCF ubiquitin ligase complex |
		orf19.3335		240	W	Predicted ORF in Assemblies 19, 20 and 21; shows colony morphology-related gene regulation by Ssn6p; repressed by nitric oxide			GO:0005886 plasma membrane |
		orf19.3359	ARP8	240	W	Predicted ORF in Assemblies 19, 20 and 21; mutation confers hypersensitivity to toxic ergosterol analog, and to amphotericin B	GO:0042493 response to drug | GO:0006338 chromatin remodeling | GO:0006974 response to DNA damage stimulus | GO:0006312 mitotic recombination |	GO:0043140 ATP-dependent 3'-5' DNA helicase activity |	GO:0031011 Ino80 complex |
		orf19.3427		240	W	Predicted ORF in Assemblies 19, 20 and 21
[truncated: 125 more rows]
