# Supplementary material for: Experimental annotation of the human pathogen Candida albicans coding and noncoding transcribed regions using high-resolution tiling arrays
Source: Genome Biol. 2010 Jul 9;11(7):R71. doi: 10.1186/gb-2010-11-7-r71 (PMC2926782; doi:10.1186/gb-2010-11-7-r71)
Supplement: Additional file 7 — Tables S5, S6, and S7. Genome-wide detection of ncRNAs: Table S5, AS transcripts; Table S6, housekeeping ncRNAs; and Table S7, RT-qPCR validation of randomly selected ncRNAs. [file gb-2010-11-7-r71-S7.xls]

## Sheet: Legend
Table S5: List of C. albicans genetic features exhibiting recessive and dominant antisense transcription
Table S6 : Annotation of non-coding Transfrags (snoRNA s and other ncRNAs).
Table S7 : RT-qPCR validation of expressed non-coding Transfrags

## Sheet: Table S5
Recessive antisense transcripts								Dominant antisense transcripts
	Feature	ORF ID	Strand	Nbr of probes				Feature	ORF ID	Strand	Nbr of probes
	ORF	orf19.1853	W	9				ORF	orf19.442	W	12
	ORF	orf19.2472.1	W	5				ORF	orf19.3966	W	28
	ORF	orf19.3967	W	52				ORF	orf19.6458	W	15
	ORF	orf19.1872	W	12				ORF	orf19.4361	W	49
	ORF	orf19.6852.1	W	5				ORF	orf19.465	W	49
	ORF	orf19.2278	W	14				ORF	orf19.6940	W	9
	ORF	orf19.1889	W	13				ORF	orf19.2779	W	11
	ORF	orf19.4371	W	18				ORF	orf19.994	W	11
	ORF	orf19.1896	W	34				ORF	orf19.7395	W	7
	ORF	orf19.3997	W	19				ORF	orf19.133	W	7
	ORF	orf19.4393	W	27				ORF	orf19.134	W	9
	ORF	orf19.2710	W	13				ORF	orf19.1551	W	10
	ORF	orf19.903	W	14				ORF	orf19.4861.1	W	6
	ORF	orf19.904	W	13				ORF	orf19.178	W	19
	ORF	orf19.6906	W	22				ORF	orf19.6181	W	7
	ORF	orf19.1034	W	11				ORF	orf19.6833.2	W	8
	ORF	orf19.4826	W	24				ORF	orf19.7070	W	9
	ORF	orf19.4827	W	23				ORF	orf19.5451	W	8
	ORF	orf19.3138	W	17				ORF	orf19.5461	W	10
	ORF	orf19.6924	W	8				ORF	orf19.5462	W	11
	ORF	orf19.4831	W	28				ORF	orf19.5464	W	13
	ORF	orf19.3149	W	18				ORF	orf19.5472	W	19
	ORF	orf19.930	W	17				ORF	orf19.5475	W	15
	ORF	orf19.1052	W	8				ORF	orf19.2103	W	10
	ORF	orf19.1061	W	9				ORF	orf19.4217	W	12
	ORF	orf19.2994.1	W	15				ORF	orf19.4227	W	20
	ORF	orf19.1067	W	16				ORF	orf19.2133	W	25
	ORF	orf19.2765	W	13				ORF	orf19.6338	W	9
	ORF	orf19.3366.1	W	11				ORF	orf19.2177	W	11
	ORF	orf19.7350	W	12				ORF	orf19.360	W	31
	ORF	orf19.968	W	9				ORF	orf19.2181	W	11
	ORF	orf19.2785	W	10				ORF	orf19.377	W	27
	ORF	orf19.3182	W	10				ORF	orf19.6807	W	33
	ORF	orf19.3572.3	W	16				ORF	orf19.3503	W	7
	ORF	orf19.1097	W	121				ORF	orf19.5190	W	9
	ORF	orf19.4885	W	18				ORF	orf19.1456	W	9
	ORF	orf19.5285	W	12				ORF	orf19.5649	W	11
	ORF	orf19.986	W	21				ORF	orf19.5672	W	27
	ORF	orf19.4004	W	29				ORF	orf19.6534	W	9
	ORF	orf19.6731.1	W	7				ORF	orf19.1969	W	16
	ORF	orf19.7382	W	27				ORF	orf19.6555	W	8
	ORF	orf19.5700	W	11				ORF	orf19.2800	W	3
	ORF	orf19.3618	W	29				ORF	orf19.3280	W	9
	ORF	orf19.997	W	12				ORF	orf19.3284	W	8
	ORF	orf19.6112	W	15				ORF	orf19.7487	W	23
	ORF	orf19.544.1	W	18				ORF	orf19.2032	W	13
	ORF	orf19.6126	W	24				ORF	orf19.257	W	7
	ORF	orf19.1549	W	15				ORF	orf19.298	W	10
	ORF	orf19.3642	W	23				ORF	orf19.1311	W	45
	ORF	orf19.6132	W	8				ORF	orf19.7609	W	8
	ORF	orf19.6147	W	10				ORF	orf19.3426	W	21
	ORF	orf19.149	W	8				ORF	orf19.2329.1	W	15
	ORF	orf19.5768	W	19				ORF	orf19.7666	W	29
	ORF	orf19.3675	W	21				ORF	orf19.2018.2	W	6
	ORF	orf19.6165	W	53				ORF	orf19.2943.5	W	7
	ORF	orf19.1591	W	21				ORF	orf19.4847	C	10
	ORF	orf19.1597	W	17				ORF	orf19.7339	C	51
	ORF	orf19.5788	W	48				ORF	orf19.7348	C	6
	ORF	orf19.3696	W	9				ORF	orf19.4044	C	13
	ORF	orf19.5791	W	21				ORF	orf19.3888.2	C	6
	ORF	orf19.7001	W	27				ORF	orf19.164	C	22
	ORF	orf19.610	W	25				ORF	orf19.6179	C	14
	ORF	orf19.7015	W	17				ORF	orf19.6188	C	7
	ORF	orf19.7018	W	17				ORF	orf19.6191	C	10
	ORF	orf19.6623	W	8				ORF	orf19.7014	C	9
	ORF	orf19.646	W	21				ORF	orf19.5424	C	11
	ORF	orf19.7046	W	10				ORF	orf19.5446	C	10
	ORF	orf19.7047	W	30				ORF	orf19.7545	C	36
	ORF	orf19.7049	W	8				ORF	orf19.313	C	31
	ORF	orf19.655	W	29				ORF	orf19.5735.3	C	7
	ORF	orf19.6337.1	W	18				ORF	orf19.6336	C	46
	ORF	orf19.827.1	W	14				ORF	orf19.5491.1	C	14
	ORF	orf19.1214	W	25				ORF	orf19.2195	C	11
	ORF	orf19.3788.1	W	10				ORF	orf19.6826	C	22
	ORF	orf19.5419	W	12				ORF	orf19.2662	C	12
	ORF	orf19.2935	W	13				ORF	orf19.7299.1	C	6
	ORF	orf19.2937	W	14				ORF	orf19.35.1	C	6
	ORF	orf19.5213.2	W	5				ORF	orf19.7274	C	18
	ORF	orf19.5437	W	15				ORF	orf19.7275	C	14
	ORF	orf19.7534	W	54				ORF	orf19.7277	C	11
	ORF	orf19.3350	W	16				ORF	orf19.3543	C	8
	ORF	orf19.3354	W	25				ORF	orf19.3229	C	6
	ORF	orf19.7544	W	15				ORF	orf19.4949	C	7
	ORF	orf19.2965	W	20				ORF	orf19.3271	C	11
	ORF	orf19.2967	W	18				ORF	orf19.227	C	7
	ORF	orf19.5466	W	9				ORF	orf19.4149	C	10
	ORF	orf19.5467	W	10				ORF	orf19.2537	C	8
	ORF	orf19.1700	W	11				ORF	orf19.4636	C	9
	ORF	orf19.2101	W	12				ORF	orf19.7170	C	8
	ORF	orf19.2992	W	7				ORF	orf19.787	C	6
	ORF	orf19.3391	W	14				ORF	orf19.2212	C	7
	ORF	orf19.6312	W	15				RNA	tF(GAA)5	W	2
	ORF	orf19.2138	W	57				RNA	ITS1	W	3
	ORF	orf19.5928	W	7				RNA	tS(AGA)2	C	2
	ORF	orf19.6337	W	11				RNA	tK(CUU)1	C	2
	ORF	orf19.6339	W	5				RNA	tK(UUU)3	C	2
	ORF	orf19.4241	W	7				RNA	tI(AAU)3	C	2
	ORF	orf19.1770	W	8				RNA	tS(UGA)1	C	2
	ORF	orf19.3003.1	W	17				Retrotransposon	iota-1a	W	3
	ORF	orf19.5964	W	11				Retrotransposon	psi-Ra	W	7
	ORF	orf19.5968	W	13				Retrotransposon	psi-Rb	W	7
	ORF	orf19.362	W	14				Retrotransposon	psi-Rc	W	8
	ORF	orf19.6367	W	33				Retrotransposon	iota-5a	W	4
	ORF	orf19.4271	W	6				Retrotransposon	RB2-5	W	7
	ORF	orf19.5973	W	17				Retrotransposon	psi-2a	W	7
	ORF	orf19.6375	W	8				Retrotransposon	psi-2b	W	7
	ORF	orf19.2192	W	56				Retrotransposon	HOK-1	W	111
	ORF	orf19.3002	W	15				Retrotransposon	HOK-2	W	106
	ORF	orf19.382	W	25				Retrotransposon	HOK-4	W	102
	ORF	orf19.1082.1	W	5				Retrotransposon	HOK-5	W	48
	ORF	orf19.6809	W	18				Retrotransposon	Tca17-3	W	32
	ORF	orf19.6923.1	W	5				Retrotransposon	beta-1a	W	5
	ORF	orf19.4914.1	W	6				Retrotransposon	MRS-7b	W	242
	ORF	orf19.5112	W	36				Retrotransposon	HOK-7b	W	106
	ORF	orf19.813	W	37				Retrotransposon	iota-Ra	W	4
	ORF	orf19.6814	W	18				Retrotransposon	gamma-1c	W	4
	ORF	orf19.4418.1	W	5				Retrotransposon	tara-Ra	W	4
	ORF	orf19.5126	W	22				Retrotransposon	iota-2a	W	3
	ORF	orf19.3037	W	34				Retrotransposon	phi-2b	W	3
	ORF	orf19.3038	W	47				Retrotransposon	RB2-4a	W	63
	ORF	orf19.2644	W	21				Retrotransposon	MRS-1	W	247
	ORF	orf19.2651	W	23				Retrotransposon	MRS-2	W	234
	ORF	orf19.2661	W	19				Retrotransposon	MRS-4	W	238
	ORF	orf19.6854	W	38				Retrotransposon	beta-2a	C	6
	ORF	orf19.4149.1	W	16				Retrotransposon	iota-1b	C	4
	ORF	orf19.3073	W	8				Retrotransposon	MRS-R	C	234
	ORF	orf19.7264	W	18				Retrotransposon	psi-Rd	C	8
	ORF	orf19.7266	W	8				Retrotransposon	iota-5b	C	3
	ORF	orf19.2685	W	20				Retrotransposon	phi-1a	C	3
	ORF	orf19.5170	W	51				Retrotransposon	Zorro2-1	C	71
	ORF	orf19.3087	W	12				Retrotransposon	HOK-6	C	111
	ORF	orf19.4195.1	W	11				Retrotransposon	MRS-7a	C	232
	ORF	orf19.4784	W	63				Retrotransposon	HOK-7a	C	105
	ORF	orf19.7270	W	20				Retrotransposon	episemon-6a	C	8
	ORF	orf19.7271	W	7				Retrotransposon	koppa-1a	C	3
	ORF	orf19.5180	W	13				Retrotransposon	tui-3a	C	3
	ORF	orf19.6000	W	79				Retrotransposon	HOK-R	C	105
	ORF	orf19.7043.1	W	8				Retrotransposon	koppa-3a	C	3
	ORF	orf19.5636	W	14				Retrotransposon	iota-4a	C	4
	ORF	orf19.6047	W	23				Retrotransposon	koppa-7a	C	3
	ORF	orf19.2107.1	W	6				Retrotransposon	nu-2a	C	4
	ORF	orf19.1467	W	9				Retrotransposon	nu-2b	C	4
	ORF	orf19.93	W	10				Retrotransposon	phi-2a	C	3
	ORF	orf19.2111.2	W	6				Retrotransposon	psi-5a	C	7
	ORF	orf19.5653	W	34				Retrotransposon	psi-7a	C	7
	ORF	orf19.1471	W	9				Retrotransposon	psi-7b	C	8
	ORF	orf19.3575	W	28				Retrotransposon	MRS-6	C	247
	ORF	orf19.3579	W	13
	ORF	orf19.2308	W	20
	ORF	orf19.3223.1	W	8
	ORF	orf19.6081	W	30
	ORF	orf19.6085	W	11
	ORF	orf19.2311	W	21
	ORF	orf19.506	W	22
	ORF	orf19.1925	W	11
	ORF	orf19.6515	W	37
	ORF	orf19.7048.1	W	6
	ORF	orf19.6264.4	W	8
	ORF	orf19.1105.2	W	6
	ORF	orf19.2340	W	44
	ORF	orf19.5064.1	W	5
	ORF	orf19.6531	W	26
	ORF	orf19.542	W	27
	ORF	orf19.6828.1	W	6
	ORF	orf19.5964.2	W	15
	ORF	orf19.2364	W	49
	ORF	orf19.6553	W	22
	ORF	orf19.4468	W	10
	ORF	orf19.6561	W	27
	ORF	orf19.1108	W	12
	ORF	orf19.1109	W	9
	ORF	orf19.4491	W	19
	ORF	orf19.3215	W	8
	ORF	orf19.7409	W	12
	ORF	orf19.3223	W	21
	ORF	orf19.3235	W	16
	ORF	orf19.2843	W	12
	ORF	orf19.1154	W	10
	ORF	orf19.4947	W	11
	ORF	orf19.5341	W	15
	ORF	orf19.5343	W	25
	ORF	orf19.1164	W	12
	ORF	orf19.7448	W	24
	ORF	orf19.5351	W	8
	ORF	orf19.2310.1	W	5
	ORF	orf19.5379	W	26
	ORF	orf19.1601	W	22
	ORF	orf19.4980	W	35
	ORF	orf19.7477	W	12
	ORF	orf19.5383	W	46
	ORF	orf19.3294	W	10
	ORF	orf19.5170.1	W	56
	ORF	orf19.2013	W	37
	ORF	orf19.1409.1	W	18
	ORF	orf19.200	W	12
	ORF	orf19.2020	W	30
	ORF	orf19.2021	W	30
	ORF	orf19.2023	W	30
	ORF	orf19.7398.1	W	12
	ORF	orf19.1635	W	10
	ORF	orf19.3757	W	7
	ORF	orf19.953.1	W	13
	ORF	orf19.5854	W	16
	ORF	orf19.6250	W	19
	ORF	orf19.6253	W	10
	ORF	orf19.1677	W	15
	ORF	orf19.1678	W	8
	ORF	orf19.269	W	25
	ORF	orf19.1691	W	11
	ORF	orf19.5886	W	15
	ORF	orf19.285	W	9
	ORF	orf19.5007	W	32
	ORF	orf19.5893	W	16
	ORF	orf19.4616	W	15
	ORF	orf19.4617	W	11
	ORF	orf19.2531	W	18
	ORF	orf19.2538	W	31
	ORF	orf19.5032	W	21
	ORF	orf19.6745	W	14
	ORF	orf19.6748	W	18
	ORF	orf19.4651	W	9
	ORF	orf19.2568	W	14
	ORF	orf19.754	W	22
	ORF	orf19.4660	W	21
	ORF	orf19.7150	W	17
	ORF	orf19.5076	W	9
	ORF	orf19.5078	W	9
	ORF	orf19.778	W	17
	ORF	orf19.7509.2	W	7
	ORF	orf19.3415.1	W	16
	ORF	orf19.1321	W	34
	ORF	orf19.6791	W	8
	ORF	orf19.3423	W	25
	ORF	orf19.6414.3	W	17
	ORF	orf19.7613	W	17
	ORF	orf19.7626	W	13
	ORF	orf19.1358	W	18
	ORF	orf19.5547	W	7
	ORF	orf19.4674.1	W	6
	ORF	orf19.7654	W	21
	ORF	orf19.5996.1	W	15
	ORF	orf19.3475	W	11
	ORF	orf19.1389	W	10
	ORF	orf19.6402	W	22
	ORF	orf19.3264.1	W	5
	ORF	orf19.4311	W	9
	ORF	orf19.1833	W	26
	ORF	orf19.1837	W	13
	ORF	orf19.4931.1	W	15
	ORF	orf19.4952.1	W	11
	ORF	orf19.4336	W	14
	ORF	orf19.5597.1	W	5
	ORF	orf19.1854	C	7
	ORF	orf19.1860	C	28
	ORF	orf19.6452	C	8
	ORF	orf19.2275	C	11
	ORF	orf19.5114.1	C	5
	ORF	orf19.804.1	C	6
	ORF	orf19.6472	C	10
	ORF	orf19.2709	C	24
	ORF	orf19.492	C	32
	ORF	orf19.493	C	12
	ORF	orf19.4813	C	29
	ORF	orf19.7308	C	28
	ORF	orf19.1030	C	24
	ORF	orf19.922	C	29
	ORF	orf19.1042	C	16
	ORF	orf19.6925	C	9
	ORF	orf19.1051	C	9
	ORF	orf19.1055	C	26
	ORF	orf19.1059	C	7
	ORF	orf19.4845	C	9
	ORF	orf19.2755	C	15
	ORF	orf19.1064	C	36
	ORF	orf19.1065	C	35
	ORF	orf19.2762	C	11
	ORF	orf19.2767	C	8
	ORF	orf19.4490.2	C	6
	ORF	orf19.3171	C	28
	ORF	orf19.6882.1	C	14
	ORF	orf19.7368	C	27
	ORF	orf19.2864.1	C	15
	ORF	orf19.6975	C	21
	ORF	orf19.978	C	38
	ORF	orf19.979	C	106
	ORF	orf19.5288	C	24
	ORF	orf19.5294	C	21
	ORF	orf19.6100	C	14
	ORF	orf19.4016	C	24
	ORF	orf19.7392	C	36
	ORF	orf19.6113	C	7
	ORF	orf19.6114	C	7
	ORF	orf19.6601.1	C	10
	ORF	orf19.6127	C	27
	ORF	orf19.1552	C	11
	ORF	orf19.5749	C	13
	ORF	orf19.3651	C	23
	ORF	orf19.3690.2	C	16
	ORF	orf19.145	C	15
	ORF	orf19.6146	C	15
	ORF	orf19.4054	C	15
	ORF	orf19.4055	C	7
	ORF	orf19.5750	C	26
	ORF	orf19.3669	C	32
	ORF	orf19.4060	C	21
	ORF	orf19.6160	C	43
	ORF	orf19.5779	C	46
	ORF	orf19.3683	C	21
	ORF	orf19.6176	C	26
	ORF	orf19.4093	C	30
	ORF	orf19.6834.10	C	7
	ORF	orf19.6190	C	21
	ORF	orf19.6192	C	9
	ORF	orf19.198	C	30
	ORF	orf19.2435	C	36
	ORF	orf19.6265.1	C	16
	ORF	orf19.6286.2	C	13
	ORF	orf19.5225.2	C	16
	ORF	orf19.637	C	15
	ORF	orf19.7276.1	C	5
	ORF	orf19.6645	C	13
	ORF	orf19.4555	C	109
	ORF	orf19.657	C	21
	ORF	orf19.4560	C	25
	ORF	orf19.3010.1	C	38
	ORF	orf19.6663	C	7
	ORF	orf19.2483	C	9
	ORF	orf19.6198.1	C	11
	ORF	orf19.670	C	7
	ORF	orf19.4193.1	C	16
	ORF	orf19.873.1	C	10
	ORF	orf19.691	C	21
	ORF	orf19.6696	C	8
	ORF	orf19.7501	C	24
	ORF	orf19.3324	C	22
	ORF	orf19.3334	C	14
	ORF	orf19.2416.1	C	10
	ORF	orf19.5213.1	C	6
	ORF	orf19.2947	C	17
	ORF	orf19.2953	C	10
	ORF	orf19.3358	C	18
	ORF	orf19.1280	C	7
	ORF	orf19.2168.3	C	13
	ORF	orf19.7569	C	28
	ORF	orf19.5474	C	20
	ORF	orf19.6531.1	C	5
	ORF	orf19.2994	C	12
	ORF	orf19.3061.1	C	14
	ORF	orf19.3396	C	10
	ORF	orf19.3940.1	C	4
	ORF	orf19.5904	C	19
	ORF	orf19.5493	C	12
	ORF	orf19.6220.3	C	13
	ORF	orf19.6220.4	C	16
	ORF	orf19.3829	C	29
	ORF	orf19.1738	C	29
	ORF	orf19.4223	C	29
	ORF	orf19.5927	C	15
	ORF	orf19.5201.1	C	6
	ORF	orf19.3838	C	19
	ORF	orf19.327	C	9
	ORF	orf19.6327	C	11
	ORF	orf19.1742	C	19
	ORF	orf19.339	C	30
	ORF	orf19.5949	C	97
	ORF	orf19.6340	C	17
	ORF	orf19.1760	C	17
	ORF	orf19.350	C	15
	ORF	orf19.1779	C	21
	ORF	orf19.5960	C	10
	ORF	orf19.2183	C	32
	ORF	orf19.3888	C	29
	ORF	orf19.4283	C	19
	ORF	orf19.5982	C	19
	ORF	orf19.3008	C	18
	ORF	orf19.3895	C	32
	ORF	orf19.6385	C	41
	ORF	orf19.332.1	C	6
	ORF	orf19.3014	C	15
	ORF	orf19.395	C	24
	ORF	orf19.6599.1	C	5
	ORF	orf19.5117	C	26
	ORF	orf19.819	C	8
	ORF	orf19.7217	C	21
	ORF	orf19.2770.1	C	14
	ORF	orf19.5130	C	31
	ORF	orf19.5231.2	C	6
	ORF	orf19.7231	C	21
	ORF	orf19.7236	C	16
	ORF	orf19.7238	C	17
	ORF	orf19.7239	C	39
	ORF	orf19.840	C	15
	ORF	orf19.4759	C	10
	ORF	orf19.7247	C	35
	ORF	orf19.4765	C	13
	ORF	orf19.18	C	32
	ORF	orf19.7127.1	C	5
	ORF	orf19.3074	C	13
	ORF	orf19.4777	C	32
	ORF	orf19.5660.1	C	6
	ORF	orf19.6873	C	13
	ORF	orf19.3504	C	17
	ORF	orf19.3097	C	22
	ORF	orf19.6887	C	7
	ORF	orf19.6002	C	15
	ORF	orf19.3527	C	17
	ORF	orf19.6415.1	C	5
	ORF	orf19.1435	C	25
	ORF	orf19.5629	C	8
	ORF	orf19.3532	C	16
	ORF	orf19.5630	C	21
	ORF	orf19.1655.3	C	5
	ORF	orf19.6034	C	31
	ORF	orf19.88	C	22
	ORF	orf19.5647	C	25
	ORF	orf19.3554	C	24
	ORF	orf19.3558	C	13
	ORF	orf19.1470	C	7
	ORF	orf19.6059	C	7
	ORF	orf19.2309.2	C	22
	ORF	orf19.1485	C	7
	ORF	orf19.838.1	C	19
	ORF	orf19.5685	C	37
	ORF	orf19.3590	C	16
	ORF	orf19.3599	C	57
	ORF	orf19.3942.1	C	13
	ORF	orf19.3782.2	C	6
	ORF	orf19.6090	C	22
	ORF	orf19.6403.1	C	13
	ORF	orf19.4751.1	C	6
	ORF	orf19.4427	C	10
	ORF	orf19.2335	C	27
	ORF	orf19.6524	C	22
	ORF	orf19.526	C	9
	ORF	orf19.1946	C	17
	ORF	orf19.532	C	11
	ORF	orf19.5943.1	C	23
	ORF	orf19.6540	C	50
	ORF	orf19.6541	C	17
	ORF	orf19.1967	C	12
	ORF	orf19.2371	C	18
	ORF	orf19.4684.2	C	3
	ORF	orf19.2179.2	C	13
	ORF	orf19.2803	C	18
	ORF	orf19.687.1	C	17
	ORF	orf19.6582	C	16
	ORF	orf19.6586	C	17
	ORF	orf19.4490	C	11
	ORF	orf19.4495	C	27
	ORF	orf19.2813	C	4
	ORF	orf19.5305	C	12
	ORF	orf19.2821	C	11
	ORF	orf19.7417	C	12
	ORF	orf19.7421	C	13
	ORF	orf19.4941	C	16
	ORF	orf19.3325.3	C	13
	ORF	orf19.7446	C	13
	ORF	orf19.3268	C	10
	ORF	orf19.2871	C	34
	ORF	orf19.2877	C	31
	ORF	orf19.1193	C	31
	ORF	orf19.1199	C	28
	ORF	orf19.2529.1	C	5
	ORF	orf19.2369.1	C	6
	ORF	orf19.3707	C	22
	ORF	orf19.1618	C	38
	ORF	orf19.5801	C	23
	ORF	orf19.5806	C	27
	ORF	orf19.5823	C	19
	ORF	orf19.220	C	19
	ORF	orf19.5832	C	13
	ORF	orf19.236	C	12
	ORF	orf19.238	C	20
	ORF	orf19.1665	C	24
	ORF	orf19.4152	C	56
	ORF	orf19.5858	C	11
	ORF	orf19.1367.1	C	6
	ORF	orf19.6265	C	8
	ORF	orf19.4879.2	C	10
	ORF	orf19.5870	C	18
	ORF	orf19.3789	C	9
	ORF	orf19.1690	C	26
	ORF	orf19.4602	C	19
	ORF	orf19.4191	C	13
	ORF	orf19.5006	C	11
	ORF	orf19.4909.1	C	13
	ORF	orf19.4618	C	20
	ORF	orf19.7107	C	9
	ORF	orf19.717	C	31
	ORF	orf19.4622	C	22
	ORF	orf19.4623	C	9
	ORF	orf19.4624	C	25
	ORF	orf19.2539	C	6
	ORF	orf19.5024	C	39
	ORF	orf19.4631	C	18
	ORF	orf19.4632	C	11
	ORF	orf19.7124	C	16
	ORF	orf19.7127	C	11
	ORF	orf19.596.1	C	4
	ORF	orf19.4642	C	24
	ORF	orf19.4623.3	C	6
	ORF	orf19.2551	C	41
	ORF	orf19.6749	C	32
	ORF	orf19.2571	C	12
	ORF	orf19.6763	C	63
	ORF	orf19.767	C	21
	ORF	orf19.7161	C	16
	ORF	orf19.6771	C	13
	ORF	orf19.7178	C	16
	ORF	orf19.2598	C	14
	ORF	orf19.5081	C	53
	ORF	orf19.4375.1	C	10
	ORF	orf19.6785	C	9
	ORF	orf19.2707.1	C	5
	ORF	orf19.7188	C	8
	ORF	orf19.3414	C	16
	ORF	orf19.798	C	17
	ORF	orf19.7600	C	25
	ORF	orf19.5515	C	19
	ORF	orf19.5519	C	22
	ORF	orf19.1336	C	12
	ORF	orf19.7611	C	7
	ORF	orf19.1354	C	12
	ORF	orf19.3465	C	13
	ORF	orf19.7678	C	9
	ORF	orf19.4309	C	19
	ORF	orf19.7680	C	13
	ORF	orf19.3911	C	23
	ORF	orf19.7539.1	C	21
	ORF	orf19.409	C	13
	ORF	orf19.2232	C	18
	ORF	orf19.2246	C	15
	RNA	RDN25	W	57
	RNA	SNRNAU6	W	2
	RNA	RDN18	W	30
	RNA	RDN58	W	2
	RNA	tL(AAG)1	W	2
	RNA	ITS2	W	3
	RNA	tL(UAA)1	C	2
	RNA	RDN5	C	2
	RNA	tE(UUC)2	C	2
	Retrotransposon	gamma-2a	W	4
	Retrotransposon	alpha-1a	W	5
	Retrotransposon	rho-5a	W	4
	Retrotransposon	zeta-1a	W	7
	Retrotransposon	alpha-Rc	W	6
	Retrotransposon	pi-Rb	W	4
	Retrotransposon	gamma-1a	W	4
	Retrotransposon	gamma-1b	W	4
	Retrotransposon	RPS-1	W	31
	Retrotransposon	RPS-7b	W	31
	Retrotransposon	RPS-2	W	26
	Retrotransposon	pi-2a	W	4
	Retrotransposon	RPS-4	W	31
	Retrotransposon	chi-4a	W	3
	Retrotransposon	zeta-Rc	W	8
	Retrotransposon	kahu-3a	W	9
	Retrotransposon	zeta-4b	C	8
	Retrotransposon	pi-1a	C	4
	Retrotransposon	rho-3b	C	4
	Retrotransposon	san-4a	C	5
	Retrotransposon	san-4b	C	6
	Retrotransposon	omega-6a	C	11
	Retrotransposon	rho-7a	C	4
	Retrotransposon	Tca9-R	C	86
	Retrotransposon	alpha-Ra	C	5
	Retrotransposon	alpha-Rb	C	6
	Retrotransposon	RPS-7a	C	23
	Retrotransposon	alpha-2a	C	6
	Retrotransposon	RPS-6	C	31
	Retrotransposon	san-1a	C	6
	Retrotransposon	gamma-7a	C	4
	Retrotransposon	gamma-7b	C	4
	Retrotransposon	kappa-1a	C	4
	Retrotransposon	zeta-Rb	C	8
	Retrotransposon	RPS-R	C	25
	Retrotransposon	gamma-Ra	C	4

## Sheet: Table S6
snoRNAs
C/D box SnoRNA
Transfrag ID	Chromosome	Strand	Start	End	Freature description	Position of the snoRNA in the transfraga	Organization	S. cerevisiae homolog
TF1C470	1	W	1729450	1729132	C/D box SnoRNA	163-254	Monocistronic	-
TF1W393	1	W	1952388	1953355	C/D box SnoRNA	74-250	Polycistronic	snR190
TF1W393	1	W	1952388	1953355	C/D box SnoRNA	608-723	Polycistronic	snR128
TF1W369	1	W	2346685	2347416	C/D box SnoRNA	196-283	Monocistronic	-
TF1W368	1	W	2830907	2831797	C/D box SnoRNA	501-592	Polycistronic	snR70
TF1W427	1	W	2831016	2831806	C/D box SnoRNA	130-233	Polycistronic	snR41
TF1C477	1	C	2839594	2839276	C/D box SnoRNA	130-233	Monocistronic
TF2W329	2	W	407296	407909	C/D box SnoRNA	224-327	Monocistronic	snR48
TF2C146	2	W	795716	795398	C/D box SnoRNA	102-203	Monocistronic	-
TF2C319	2	C	1112015	1111579	C/D box SnoRNA	206-324	Monocistronic	-
TF2W340	2	W	1141079	1141456	C/D box SnoRNA	111-207	Monocistronic	-
TF2C302	2	W	1305063	1304450	C/D box SnoRNA	62-163	Monocistronic	-
TF2W25	2	C	1851203	1851698	C/D box SnoRNA	317-484	Monocistronic	-
TF2W222	2	C	1954476	1953686	C/D box SnoRNA	369-483	Monocistronic	-
TF3W250	3	W	865903	866457	C/D box SnoRNA	72-384	Monocistronic	U3a-snR17a
TF4C192	4	C	326961	325817	C/D box SnoRNA	89-181	Polycistronic	snR77
TF4C192	4	C	326961	325817	C/D box SnoRNA	169-261	Polycistronic	snR76
TF4C192	4	C	326961	325817	C/D box SnoRNA	337-429	Polycistronic	snR75
TF4C192	4	C	326961	325817	C/D box SnoRNA	597-680	Polycistronic	snR74
TF4C192	4	C	326961	325817	C/D box SnoRNA	832-925	Polycistronic	snR73
TF5C188	5	C	265719	265224	C/D box SnoRNA	170-270	Monocistronic	snR69
TF5W191	5	W	776636	777013	C/D box SnoRNA	196-276	Monocistronic	-
TF6W98	6	W	420748	421302	C/D box SnoRNA	392-280	Monocistronic	-
TFRC320	R	C	1324283	1325055	C/D box SnoRNA	234-320	Polycistronic	snR57
TFRC320	R	C	1324828	1324392	C/D box SnoRNA	234-320	Polycistronic	-
TFRW247	R	W	1421919	1424833	C/D box SnoRNA	2486-2623	Monocistronic	NME1
TFRW294	R	W	2226856	2227469	C/D box SnoRNA	148-232	Monocistronic	-
H/ACA box SnoRNA
TF1C326	1	C	353983	353429	H/ACA	339-425	Monocistronic
TF1W399	1	W	1334127	1334504	H/ACA	261-351	Monocistronic
TF1W11	1	W	1334481	1334976	H/ACA	4- 72	Monocistronic
TF1C421	1	C	1380288	1379970	H/ACA	54-126	Monocistronic
TF1W453	1	W	1456788	1457342	H/ACA	259-322	Monocistronic
TF1W449	1	W	1570835	1571212	H/ACA	76-139	Monocistronic
TF1W422	1	W	1614554	1615757	H/ACA	1022-1119	Monocistronic
TF1C407	1	C	2106047	2105493	H/ACA	165-233	Monocistronic
TF1W455	1	W	2217534	2218029	H/ACA	234-334	Monocistronic
TF1W431	1	W	2583688	2584183	H/ACA	179-290	Monocistronic
TF1C394	1	C	2960898	2960167	H/ACA	327-437	Monocistronic
TF2W348	2	W	757756	758074	H/ACA	227-310	Monocistronic
TF2C158	2	C	963630	963312	H/ACA	160-291	Monocistronic
TF2W269	2	W	1204091	1204527	H/ACA	162-318	Monocistronic
TF2W4	2	W	1332534	1333265	H/ACA	35-110	Monocistronic
TF2C290	2	W	1953332	1953709	H/ACA	223-370	Monocistronic
TF3C248	3	C	1192727	1191996	H/ACA	549-614	Monocistronic
TF3W154	3	W	1305689	1306007	H/ACA	139-244	Monocistronic
TF4C155	4	W	1449354	1450026	H/ACA	75-136	Monocistronic
TF5W194	5	W	223039	223357	H/ACA	217-280	Monocistronic
TF5C188	5	C	265719	265224	H/ACA	289-373	Monocistronic
TF5W2	5	W	637750	638953	H/ACA	228-373	Monocistronic
TF6C121	6	C	310736	309356	H/ACA	148-209	Monocistronic	U3b-snR17b
TF6C65	6	W	552082	552518	H/ACA	176-255	Monocistronic
TF7W52	7	W	88165	88483	H/ACA	106-219	Monocistronic
TF7W153	7	W	479630	480302	H/ACA	269-416	Monocistronic
TFRC262	R	C	113617	112827	H/ACA	674-736	Monocistronic
TFRC331	R	C	404428	403697	H/ACA	110-207	Monocistronic
TFRW249	R	W	547185	547621	H/ACA	145-273	Monocistronic
TFRW104	R	W	575977	576295	H/ACA	87-213	Monocistronic
TFRC9	R	C	612875	612321	H/ACA	118-207	Monocistronic
TFRC301	R	C	843683	843306	H/ACA	184-242	Monocistronic
TFRW326	R	W	1151463	1151840	H/ACA	217-283	Monocistronic
TFRC346	R	C	1164820	1164502	H/ACA	133-204	Monocistronic
TFRC55	R	C	1416868	1416491	H/ACA	214-294	Monocistronic
Other ncRNAs
Transfag ID		Chromosome	Strand	Start	End	Length	Freature description
Other ncRNAs
TFRW329	51	R	W	1153854	1155328	1474	TER1 Telomerase RNA; provides the template for the telomerase reverse transcriptase TERT/EST2
-	52	R	C	120840	120361	479	U5 spliceosomal RNA, long form

## Sheet: Table S7
		Transfrag ID	Average Ct
			cDNA	Controla
		Actin (ACT1)	22.0267	>40
		TF6W98	23.3067	>40
		TFRW247	16.68	>40
		TFRW294	17.38	>40
		TF1C326	19.0367	>40
		TF1W431	25.7633	>40
		TF1W369	26.64	>40
		TF1C470	22.0267	>40
		TF1C477	22.0267	>40
		TF1W422	22.0267	>40
		TF1W449	22.0267	>40
		TF1W399	22.0267	>40
		TF3W250	14.56	>40
		TF4C192	17.38	>40
		TF5C188	22.72	>40
		TF5W191	31.17	>40
		TFRC320	16.64	>40
		TF1W453	20.05	>40
		TF1W11	16	>40
		TF1C394	16.05	>40
		TF1C407	22.83	>40
		TF1W455	18.39	>40
		TF1C421	26.28	>40
		TF1W455	17.86	>40
		TF2W348	23.7	>40
		TF2C290	26.7	>40
		TF2W269	19.99	>40
		TF2W4	13.76	>40
		TF3W154	39.2	>40
		TF3C248	29.66	>40
		TF2W340	26.2	>40
		TF2W222	31.91	>40
		TF2C302	18.38	>40
		TF2C319	20.67	>40
		TF2W25	21.84	>40
		TF2W329	20.44	>40
	a Values shown are an average of three biological replicates
