# Supplementary material for: Experimental annotation of the human pathogen Candida albicans coding and noncoding transcribed regions using high-resolution tiling arrays
Source: Genome Biol. 2010 Jul 9;11(7):R71. doi: 10.1186/gb-2010-11-7-r71 (PMC2926782; doi:10.1186/gb-2010-11-7-r71)
Supplement: Additional file 9 — Tables S8 and S9. Detection of RNAP III binding peaks (Table S8) and genomic organization and coordinates of telomeric ncRNA (TelRs; Table S9). [file gb-2010-11-7-r71-S9.xls]

## Sheet: Legend
Table S8: Detection of RNAP-III binding peaks
Table S9 : Genomic organization and coordinates of Telomeric ncRNA (TelRs)

## Sheet: Table S8
Detection of RNAP-III binding peaks
	Peak coordinate	Peak intensity	Feature description	Description
	Chr1_1116060	-5.0948	tP(UGG)1	tRNA
	Chr1_11630	-1.43146	-	Unknown
	Chr1_1168020	-5.34408	tN(GUU)2 and tN(GUU)1	tRNA
	Chr1_1169020	-4.63284	tT(AGU)1	tRNA
	Chr1_126420	-4.95456	tP(UGG)3	tRNA
	Chr1_1484090	-5.02154	tP(AGG)1	tRNA
	Chr1_1489790	-5.08925	tL(UAA)4	tRNA
	Chr1_1570130	-4.99489	tL(AAG)2	tRNA
	Chr1_204980	-5.12223	tA(AGC)4	tRNA
	Chr1_2164270	-4.85678	tS(CGA)1	tRNA
	Chr1_2410400	-5.18195	tI(UAU)1	tRNA
	Chr1_2588780	-5.15997	tY(GUA)1	tRNA
	Chr1_2589780	-1.20253	tY(GUA)4	tRNA
	Chr1_2591010	-1.30983	tY(GUA)4	tRNA
	Chr1_2727690	-5.06021	tW(CCA)1	tRNA
	Chr1_3061100	-4.93407	tA(AGC)7	tRNA
	Chr1_336190	-5.11993	tS(UGA)1	tRNA
	Chr1_354190	-5.10957	tA(AGC)3	tRNA
	Chr1_42100	-5.23037	tT(AGU)6	tRNA
	Chr1_46160	-4.5557	Tca8-1	Retrotransposon Tca8
	Chr1_488730	-5.01196	tR(CCG)1	tRNA
	Chr1_536720	-5.12269	tR(UCU)4 and beta-1a	tRNA and solo copy of the long terminal repeat (LTR) associated with the transposon Tca8
	Chr1_719230	-5.14643	tN(GUU)3>	tRNA
	Chr1_748330	-5.12691	tL(UAA)3	tRNA
	Chr1_766800	-4.53387	tT(CGU)1	tRNA
	Chr2_1012760	-1.98606	psi-2a	Solo copy of the long terminal repeat (LTR) associated with the transposon Tca9
	Chr2_1024120	-4.88834	tD(GUC)5	tRNA
	Chr2_1027180	-5.06815	tG(GCC)3	tRNA
	Chr2_1042500	-5.02908	tT(AGU)4	tRNA
	Chr2_1077440	-5.35852	tQ(UUG)3	tRNA
	Chr2_1112210	-5.3103	tI(AAU)3	tRNA
	Chr2_1144000	-5.05135	tS(AGA)4	tRNA
	Chr2_1237920	-5.17379	tM(CAU)3	tRNA
	Chr2_1321540	-4.95539	tI(AAU)1	tRNA
	Chr2_148130	-1.83367	-	Unknown
	Chr2_1600390	-5.00417	tM(CAU)2	tRNA
	Chr2_1620320	-5.16595	tI(AAU)2	tRNA
	Chr2_1621650	-5.17193	tA(AGC)1	tRNA
	Chr2_1637990	-5.08394	RPR1	RNA component of nuclear RNase P, which cleaves tRNA precursors to generate mature 5' ends
	Chr2_175950	-5.08289	tL(CAA)2	tRNA
	Chr2_1888100	-5.20047	tP(UGG)2	tRNA
	Chr2_2167800	-5.12601	tV(UAC)1	tRNA
	Chr2_2168800	-2.65082	tF(GAA)4	tRNA
	Chr2_217070	-4.31721	tL(UAA)1	tRNA
	Chr2_323410	-5.30394	tL(CAA)1	tRNA
	Chr2_496050	-5.07506	tV(AAC)1	tRNA
	Chr2_497050	-1.60822	tV(AAC)1	tRNA
	Chr2_50000	-2.0947	-	Unknown
	Chr2_5300	-1.71198	rho-2a	Solo copy of the long terminal repeat (LTR) associated with the transposon Tca9
	Chr2_655280	-2.29211	psi-2b	Long terminal repeat
	Chr2_7470	-4.64501	tV(CAC)1	tRNA
	Chr2_771760	-5.34882	tE(CUC)1	tRNA
	Chr2_790260	-5.36216	tR(UCU)2 and tF(GAA)2	tRNA
	Chr2_810420	-5.23473	tR(UCU)3 and tF(GAA)3	tRNA
	Chr3_1038980	-4.90105	tK(CUU)2	tRNA
	Chr3_1232720	-5.18334	tV(AAC)5 and tV(AAC)6	tRNA
	Chr3_1233632	-4.28442	SNR6	U6 spliceosomal RNA
	Chr3_1469690	-5.16121	tH(GUG)3	tRNA
	Chr3_15060	-1.84561	tui-3a	Long terminal repeat
	Chr3_1560960	-5.29212	tW(CCA)2	tRNA
	Chr3_1595300	-4.91432	tY(GUA)3	tRNA
	Chr3_1714800	-4.52611	snR52	C/D box small nucleolar RNA (snoRNA),
	Chr3_1715810	-5.47782	tR(UCU)5 and tF(GAA)5	tRNA
	Chr3_1787130	-1.28849	rho-3b	Long terminal repeat
	Chr3_195990	-5.2143	tG(UCC)1	tRNA
	Chr3_261920	-5.4071	tR(CCU)1	tRNA
	Chr3_408080	-5.01509	tV(AAC)2	tRNA
	Chr3_412200	-5.53811	tK(UUU)1	tRNA
	Chr3_412200	-2.01405	Tca9-R	Retrotransposon Tca9
	Chr3_423810	-5.19761	tY(GUA)2	tRNA
	Chr3_447610	-5.36429	tE(UUC)2	tRNA
	Chr3_551030	-5.05987	tM(CAU)1	tRNA
	Chr3_592000	-5.52117	tF(GAA)1 and tR(UCU)1	tRNA
	Chr3_681270	-4.91245	tK(CUU)1	tRNA
	Chr3_703310	-5.39578	tE(UUC)1	tRNA
	Chr3_835810	-5.35187	tE(UUC)6	tRNA
	Chr3_845640	-5.16173	tA(AGC)2	tRNA
	Chr4_1006860	-5.29407	tQ(UUG)5 and tQ(UUG)4	tRNA
	Chr4_1015580	-5.09973	tI(AAU)4	tRNA
	Chr4_1178900	-1.59975	zeta-4b	Long terminal repeat (LTR) associated with the transposon Tca7
	Chr4_1325050	-5.27856	tT(UGU)2	tRNA
	Chr4_1331600	-5.08918	tS(UGA)2	tRNA
	Chr4_157030	-5.1432	tG(UCC)2	tRNA
	Chr4_164090	-5.00022	tG(GCC)5	tRNA
	Chr4_168140	-4.90301	tG(GCC)4	tRNA
	Chr4_1780	-1.58992	tD(GUC)6	tRNA
	Chr4_227730	-4.98944	tS(UGA)3	tRNA
	Chr4_245660	-4.93013	tS(UGA)3	tRNA
	Chr4_627460	-4.95962	tT(UGU)1	tRNA
	Chr4_637310	-1.48349	zeta-4a	Long terminal repeat (LTR) associated with the transposon Tca7
	Chr4_772450	-5.32891	tQ(UUG)1	tRNA
	Chr4_780360	-5.33699	tG(GCC)2	tRNA
	Chr4_781360	-3.89743	tD(GUC)4	tRNA
	Chr4_782580	-5.0685	tD(GUC)3 and tD(GUC)2	tRNA
	Chr4_97320	-5.28885	tG(CCC)1	tRNA
	Chr5_1035160	-4.80818	tA(AGC)5	tRNA
	Chr5_217490	-4.95894	tE(UUC)4 and tE(UUC)3	tRNA
	Chr5_220120	-5.31554	tQ(CUG)1	tRNA
	Chr5_2930	-1.42481	rho-5a	Long terminal repeat (LTR)
	Chr5_66380	-4.88718	tS(CAG)1	tRNA
	Chr5_769650	-5.23286	tE(UUC)5	tRNA
	Chr6_325810	-1.65861	zeta-6b	Long terminal repeat (LTR) associated with the transposon Tca7
	Chr6_378860	-5.13179	tA(UGC)1	tRNA
	Chr6_6980	-4.64083	tL(CAA)5	tRNA
	Chr6_843240	-5.20716	tA(UGC)2	tRNA
	Chr6_888960	-1.93264	zeta-6a	Long terminal repeat (LTR) associated with the transposon Tca7
	Chr6_951480	-1.42531	-	Unknown
	Chr6_993010	-4.89832	tL(CAA)3	tRNA
	Chr7_865990	-5.15271	tL(UAA)5	tRNA
	ChrR_1020260	-5.27874	tS(GCU)2 and tS(GCU)1	tRNA
	ChrR_10330	-4.86629	tL(CAA)6	tRNA
	ChrR_1097970	-1.36005	tH(GUG)1	tRNA
	ChrR_1098980	-5.25247	tH(GUG)1	tRNA
	ChrR_1158990	-5.14267	tR(ACG)2 and tR(ACG)1	tRNA
	ChrR_1190940	-5.39501	tC(GCA)2 and tC(GCA)1	tRNA
	ChrR_1229120	-3.04211	tP(UGG)5	tRNA
	ChrR_1230130	-4.97706	tP(UGG)4	tRNA
	ChrR_1233270	-5.46483	tV(AAC)4	tRNA
	ChrR_1234590	-5.08947	tS(AGA)3	tRNA
	ChrR_1243760	-5.24329	tS(AGA)1	tRNA
	ChrR_1474070	-4.90272	tS(AGA)2	tRNA
	ChrR_1607990	-4.92125	tK(UUU)2	tRNA
	ChrR_1713720	-5.31904	tG(GCC)1	tRNA
	ChrR_172490	-5.13159	tT(AGU)3	tRNA
	ChrR_1786730	-3.10214	tK(UUU)3	tRNA
	ChrR_1787740	-5.29038	tK(UUU)4	tRNA
	ChrR_1788750	-5.48024	tK(UUU)5	tRNA
	ChrR_1813280	-5.06914	tI(AAU)5	tRNA
	ChrR_1841940	-3.87749	tL(CAA)4	tRNA
	ChrR_1880980	-4.9055	tE(UUC)7	tRNA
	ChrR_1882730	-5.25451	tG(GCC)6	tRNA
	ChrR_1884850	-4.61426	tG(GCC)6	tRNA
	ChrR_1887050	-2.78041	tG(GCC)6	tRNA
	ChrR_1888050	-1.94485	tG(GCC)6	tRNA
	ChrR_1889120	-4.50831	tG(GCC)6	tRNA
	ChrR_1897550	-4.48813	RDN5	5S ribosomal RNA
	ChrR_1919570	-5.06182	tM(CAU)4	tRNA
	ChrR_1971370	-1.33935	zeta-Rc	Long terminal repeat (LTR) associated with the transposon Tca7
	ChrR_2009090	-5.22847	tD(GUC)7	tRNA
	ChrR_2049130	-5.04413	tN(GUU)4	tRNA
	ChrR_2103790	-1.56282	kahu-Rb	Long terminal repeat (LTR) associated with the transposon Tca15
	ChrR_215620	-1.84036	psi-Rb	Long terminal repeat (LTR) associated with the transposon Tca9
	ChrR_2243570	-1.32865	alpha-Ra	Long terminal repeat (LTR) associated with the transposon Tca1
	ChrR_339450	-4.90482	tL(UAA)2	tRNA
	ChrR_456480	-5.15443	tL(AAG)1	tRNA
	ChrR_515760	-5.25906	tV(AAC)3	tRNA
	ChrR_625910	-1.77522	zeta-Rb	Long terminal repeat (LTR) associated with the transposon Tca7
	ChrR_955290	-5.36858	SCR1	RNA subunit of the Signal Recognition Particle

## Sheet: Table S9
Genomic organization and coordinates of Telomeric ncRNA (TelRs)
		Feature name	Chromosome	Strand	Start	End	Length
		TelR1G	1L	C	709	1533	824
		TelR2F	1L	W	1635	3010	1375
		TelR3E	1L	C	3010	3600	590
		TelR4D	1L	C	4308	5193	885
		TelR5C	1L	W	6668	8084	1416
		TelR6B	1L	C	9559	10267	708
		TelR7A	1L	C	10326	11270	944
		TelR8D	2L	C	237	886	649
		TelR9C	2L	W	2302	3364	1062
		TelR10B	2L	C	3541	3777	236
		TelR11A	2L	C	3895	4544	649
		TelR12C	2R	C	2228830	2230010	1180
		TelR13D	2R	W	2231013	2231957	944
		TelR14F	3L	C	1476	1889	413
		TelR15E	3L	W	2184	3659	1475
		TelR16D	3L	W	8261	9205	944
		TelR17C	3L	W	10562	11742	1180
		TelR18B	3L	C	11801	12804	1003
		TelR19A	3L	C	13453	14102	649
		TelR20A	3R	C	1787919	1788509	590
		TelR21B	3R	W	1789571	1788922	649
		TelR22C	3R	C	1789748	1790810	1062
		TelR23D	3R	W	1793583	1794763	1180
		TelR24E	3R	C	1796415	1796946	531
		TelR25F	3R	W	1797477	1798421	944
		TelR26B	4L	C	1	414	413
		TelR27A	4L	C	532	1299	767
		TelR28A	4R	W	1597453	1598279	826
		TelR29B	4R	W	1598692	1599046	354
		TelR30C	4R	C	1599223	1600580	1357
		TelR31D	4R	W	1602055	1603412	1357
		TelR32B	5L	C	1004	1358	354
		TelR33A	5L	C	1594	2243	649
		TelR34A	5R	W	1182112	1183351	1239
		TelR35B	5R	W	1183410	1183882	472
		TelR36C	5R	C	1184118	1185475	1357
		TelR37D	5R	W	1186832	1187127	295
		TelR38E	5R	C	1189841	1190372	531
		TelR39D	6L	C	650	1240	590
		TelR40C	6L	W	1535	2656	1121
		TelR41H	6L	C	2833	3423	590
		TelR42B	6L	C	4249	4603	354
		TelR43A	6L	C	5134	5842	708
		TelR44A	7R	W	943106	944168	1062
		TelR45B	7R	C	944286	945122	836
		TelR46C	7R	W	946882	948475	1593
		TelR47D	7R	C	948711	949537	826
		TelR48F	rR	C	1	178	177
		TelR49E	rR	W	1653	2656	1003
		TelR50D	rR	C	2951	3600	649
		TelR51B	rR	C	8851	9795	944
		TelR52A	rR	C	7789	8379	590
