# Supplementary material for: Experimental annotation of the human pathogen Candida albicans coding and noncoding transcribed regions using high-resolution tiling arrays
Source: Genome Biol. 2010 Jul 9;11(7):R71. doi: 10.1186/gb-2010-11-7-r71 (PMC2926782; doi:10.1186/gb-2010-11-7-r71)
Supplement: Additional file 11 — Table S10. GO process annotation of differentially regulated annotated features using the CGD GO Term Finder [27]. [file gb-2010-11-7-r71-S11.xls]

## Sheet: Legend
GO process annotation of differentially regulated annotated features using the CGD GO Term Finder (www.candidagenome.org/cgi-bin/GO/goTermFinder). The P value (P less tahn 10e-04) was calculated using hypergeometric distribution, as
described on the GO Term Finder website.

## Sheet: 1. Biofilm_GO
Upregulated transfags
		Terms from the Function Ontology
GO ID	GO_term	Corrected P-value	Gene(s) annotated to the term
16491	oxidoreductase activity	0.00017	RNR22:SOD5:PST1:ADH5:AHP1:HEM13:GRE2:SCS7:ADH1:DES1:ERG1:orf19.4287:ERG251:DOT5:FRP1:SUR2:FRE7:orf19.6758:orf19.7077:SOD3:orf19.732:XYL2:GPX2
		Terms from the Process Ontology
GOID	GO_term	Corrected P-value	Gene(s) annotated to the term
44011	single-species biofilm formation on inanimate substrate	0.00028	ALS2:HWP1:ALS3:ECE1:RBT5:PGA10:ALS1
51703	intraspecies interaction between organisms	0.00028	ALS2:HWP1:ALS3:ECE1:RBT5:PGA10:ALS1
		Terms from the Component Ontology
GOID	GO_term	Corrected P-value	Gene(s) annotated to the term
30312	external encapsulating structure	1.4e-10	ALS2:HWP1:ALS3:SOD5:PGA45:orf19.251:AHP1:HEM13:EXG2:PHR1:ADH1:DDR48:orf19.4170:ECM331:ALS4:HYR1:RBT5:PGA10:ALS1:TPI1:CDA2:XYL2:GPM1
5618	cell wall	1.4e-10	ALS2:HWP1:ALS3:SOD5:PGA45:orf19.251:AHP1:HEM13:EXG2:PHR1:ADH1:DDR48:orf19.4170:ECM331:ALS4:HYR1:RBT5:PGA10:ALS1:TPI1:CDA2:XYL2:GPM1
9277	fungal-type cell wall	1.64e-10	ALS2:HWP1:ALS3:SOD5:PGA45:orf19.251:AHP1:HEM13:EXG2:PHR1:ADH1:DDR48:ECM331:ALS4:HYR1:RBT5:PGA10:ALS1:TPI1:CDA2:XYL2:GPM1
9986	cell surface	1.62e-09	ALS2:HWP1:ALS3:SOD5:PGA45:HEM13:EXG2:PGA23:PHR1:ADH1:ECM331:ALS4:HYR1:PLB5:PGA7:RBT5:PGA10:ALS1:IHD1:PGA13:TPI1:orf19.822:GPM1
30446	hyphal cell wall	3.29e-06	HWP1:ALS3:orf19.251:AHP1:PHR1:ADH1:DDR48:ALS1:TPI1:XYL2:GPM1
5625	soluble fraction	0.00029	ERG10:orf19.251:ADH5:AHP1:HEM13:SNZ1:ADH1:RHR2:TPI1:OSM1:orf19.7350:XYL2:GPM1
30445	yeast-form cell wall	0.00036	ALS3:PGA45:HEM13:PHR1:ADH1:ALS4:RBT5:ALS1
Downregulated transfags
		Terms from the Function Ontology
GOID	GO_term	Corrected P-value	Gene(s) annotated to the term
498	base pairing with RNA	1.36e-63	SNR52:tA(AGC)1:tA(AGC)2:tA(AGC)3:tA(AGC)4:tA(AGC)5:tA(AGC)7:tA(UGC)1:tA(UGC)2:tC(GCA)1:tD(GUC)2:tD(GUC)6:tE(CUC)1:tE(UUC)4:tE(UUC)5:tE(UUC)7:tF(GAA)2:tF(GAA)3:tF(GAA)4:tF(GAA)5:tG(UCC)1:tG(UCC)2:tH(GUG)1:tH(GUG)3:tI(AAU)1:tI(AAU)2:tI(AAU)4:tI(AAU)5:tK(CUU)1:tK(CUU)2:tK(UUU)5:tL(AAG)1:tL(CAA)1:tL(CAA)2:tL(CAA)3:tL(CAA)4:tL(CAA)5:tL(CAA)6:tN(GUU)1:tN(GUU)2:tN(GUU)3:tN(GUU)4:tP(AGG)1:tP(UGG)1:tP(UGG…
496	base pairing	2.34e-63	SNR52:tA(AGC)1:tA(AGC)2:tA(AGC)3:tA(AGC)4:tA(AGC)5:tA(AGC)7:tA(UGC)1:tA(UGC)2:tC(GCA)1:tD(GUC)2:tD(GUC)6:tE(CUC)1:tE(UUC)4:tE(UUC)5:tE(UUC)7:tF(GAA)2:tF(GAA)3:tF(GAA)4:tF(GAA)5:tG(UCC)1:tG(UCC)2:tH(GUG)1:tH(GUG)3:tI(AAU)1:tI(AAU)2:tI(AAU)4:tI(AAU)5:tK(CUU)1:tK(CUU)2:tK(UUU)5:tL(AAG)1:tL(CAA)1:tL(CAA)2:tL(CAA)3:tL(CAA)4:tL(CAA)5:tL(CAA)6:tN(GUU)1:tN(GUU)2:tN(GUU)3:tN(GUU)4:tP(AGG)1:tP(UGG)1:tP(UGG…
30533	triplet codon-amino acid adaptor activity	2.99e-62	tA(AGC)1:tA(AGC)2:tA(AGC)3:tA(AGC)4:tA(AGC)5:tA(AGC)7:tA(UGC)1:tA(UGC)2:tC(GCA)1:tD(GUC)2:tD(GUC)6:tE(CUC)1:tE(UUC)4:tE(UUC)5:tE(UUC)7:tF(GAA)2:tF(GAA)3:tF(GAA)4:tF(GAA)5:tG(UCC)1:tG(UCC)2:tH(GUG)1:tH(GUG)3:tI(AAU)1:tI(AAU)2:tI(AAU)4:tI(AAU)5:tK(CUU)1:tK(CUU)2:tK(UUU)5:tL(AAG)1:tL(CAA)1:tL(CAA)2:tL(CAA)3:tL(CAA)4:tL(CAA)5:tL(CAA)6:tN(GUU)1:tN(GUU)2:tN(GUU)3:tN(GUU)4:tP(AGG)1:tP(UGG)1:tP(UGG)2:tP(…
499	base pairing with mRNA	2.99e-62	tA(AGC)1:tA(AGC)2:tA(AGC)3:tA(AGC)4:tA(AGC)5:tA(AGC)7:tA(UGC)1:tA(UGC)2:tC(GCA)1:tD(GUC)2:tD(GUC)6:tE(CUC)1:tE(UUC)4:tE(UUC)5:tE(UUC)7:tF(GAA)2:tF(GAA)3:tF(GAA)4:tF(GAA)5:tG(UCC)1:tG(UCC)2:tH(GUG)1:tH(GUG)3:tI(AAU)1:tI(AAU)2:tI(AAU)4:tI(AAU)5:tK(CUU)1:tK(CUU)2:tK(UUU)5:tL(AAG)1:tL(CAA)1:tL(CAA)2:tL(CAA)3:tL(CAA)4:tL(CAA)5:tL(CAA)6:tN(GUU)1:tN(GUU)2:tN(GUU)3:tN(GUU)4:tP(AGG)1:tP(UGG)1:tP(UGG)2:tP(…
60090	molecular adaptor activity	6.99e-61	tA(AGC)1:tA(AGC)2:tA(AGC)3:tA(AGC)4:tA(AGC)5:tA(AGC)7:tA(UGC)1:tA(UGC)2:tC(GCA)1:tD(GUC)2:tD(GUC)6:tE(CUC)1:tE(UUC)4:tE(UUC)5:tE(UUC)7:tF(GAA)2:tF(GAA)3:tF(GAA)4:tF(GAA)5:tG(UCC)1:tG(UCC)2:tH(GUG)1:tH(GUG)3:tI(AAU)1:tI(AAU)2:tI(AAU)4:tI(AAU)5:tK(CUU)1:tK(CUU)2:tK(UUU)5:tL(AAG)1:tL(CAA)1:tL(CAA)2:tL(CAA)3:tL(CAA)4:tL(CAA)5:tL(CAA)6:tN(GUU)1:tN(GUU)2:tN(GUU)3:tN(GUU)4:tP(AGG)1:tP(UGG)1:tP(UGG)2:tP(…
3723	RNA binding	2.58e-41	orf19.3037:orf19.7392:SNR52:tA(AGC)1:tA(AGC)2:tA(AGC)3:tA(AGC)4:tA(AGC)5:tA(AGC)7:tA(UGC)1:tA(UGC)2:tC(GCA)1:tD(GUC)2:tD(GUC)6:tE(CUC)1:tE(UUC)4:tE(UUC)5:tE(UUC)7:tF(GAA)2:tF(GAA)3:tF(GAA)4:tF(GAA)5:tG(UCC)1:tG(UCC)2:tH(GUG)1:tH(GUG)3:tI(AAU)1:tI(AAU)2:tI(AAU)4:tI(AAU)5:tK(CUU)1:tK(CUU)2:tK(UUU)5:tL(AAG)1:tL(CAA)1:tL(CAA)2:tL(CAA)3:tL(CAA)4:tL(CAA)5:tL(CAA)6:tN(GUU)1:tN(GUU)2:tN(GUU)3:tN(GUU)4:tP…
3676	nucleic acid binding	1.58e-31	HTA2:orf19.1052:orf19.1189:orf19.1253:CBF1:orf19.3037:GIS2:NDE1:orf19.4342:RME1:EFT2:ACO1:FCR1:HTB1:NRG1:ZCF37:orf19.7392:SNR52:tA(AGC)1:tA(AGC)2:tA(AGC)3:tA(AGC)4:tA(AGC)5:tA(AGC)7:tA(UGC)1:tA(UGC)2:tC(GCA)1:tD(GUC)2:tD(GUC)6:tE(CUC)1:tE(UUC)4:tE(UUC)5:tE(UUC)7:tF(GAA)2:tF(GAA)3:tF(GAA)4:tF(GAA)5:tG(UCC)1:tG(UCC)2:tH(GUG)1:tH(GUG)3:tI(AAU)1:tI(AAU)2:tI(AAU)4:tI(AAU)5:tK(CUU)1:tK(CUU)2:tK(UUU)5:t…
5488	binding	4.53e-20	HTA2:orf19.1052:orf19.1189:orf19.1253:SSC1:orf19.2489:CBF1:AIP2:orf19.3037:GIS2:NDE1:YWP1:CAR1:orf19.4342:RME1:CRD2:orf19.5085:RPN2:EFT2:orf19.6197:CAT1:SSB1:ACO1:FCR1:HTB1:NRG1:ZCF37:orf19.7392:SNR52:tA(AGC)1:tA(AGC)2:tA(AGC)3:tA(AGC)4:tA(AGC)5:tA(AGC)7:tA(UGC)1:tA(UGC)2:tC(GCA)1:tD(GUC)2:tD(GUC)6:tE(CUC)1:tE(UUC)4:tE(UUC)5:tE(UUC)7:tF(GAA)2:tF(GAA)3:tF(GAA)4:tF(GAA)5:tG(UCC)1:tG(UCC)2:tH(GUG)1:…
46933	hydrogen ion transporting ATP synthase activity, rotational mechanism	0.00017	ATP7:ATP3:orf19.5231.2:ATP5:ATP2:ATP1
15078	hydrogen ion transmembrane transporter activity	0.00021	orf19.1680:QCR2:ATP7:ATP3:orf19.4016:orf19.5231.2:PMA1:ATP5:ATP2:ATP1
46961	proton-transporting ATPase activity, rotational mechanism	0.00034	orf19.1680:ATP7:ATP3:PMA1:ATP5:ATP2:ATP1
22890	inorganic cation transmembrane transporter activity	0.00038	orf19.1680:QCR2:ATP7:ATP3:orf19.4016:AGP2:orf19.5231.2:PMA1:ATP5:ATP2:PHO84:ATP1:CCC1
15077	monovalent inorganic cation transmembrane transporter activity	0.00043	orf19.1680:QCR2:ATP7:ATP3:orf19.4016:orf19.5231.2:PMA1:ATP5:ATP2:ATP1
		Terms from the Process Ontology
GOID	GO_term	Corrected P-value	Gene(s) annotated to the term
6414	translational elongation	1.57e-59	EFT2:tA(AGC)1:tA(AGC)2:tA(AGC)3:tA(AGC)4:tA(AGC)5:tA(AGC)7:tA(UGC)1:tA(UGC)2:tC(GCA)1:tD(GUC)2:tD(GUC)6:tE(CUC)1:tE(UUC)4:tE(UUC)5:tE(UUC)7:tF(GAA)2:tF(GAA)3:tF(GAA)4:tF(GAA)5:tG(UCC)1:tG(UCC)2:tH(GUG)1:tH(GUG)3:tI(AAU)1:tI(AAU)2:tI(AAU)4:tI(AAU)5:tK(CUU)1:tK(CUU)2:tK(UUU)5:tL(AAG)1:tL(CAA)1:tL(CAA)2:tL(CAA)3:tL(CAA)4:tL(CAA)5:tL(CAA)6:tN(GUU)1:tN(GUU)2:tN(GUU)3:tN(GUU)4:tP(AGG)1:tP(UGG)1:tP(UGG)…
6412	translation	3.13e-41	RDN5:RPS1:RPL40B:EFT2:SSB1:orf19.7057:orf19.7392:tA(AGC)1:tA(AGC)2:tA(AGC)3:tA(AGC)4:tA(AGC)5:tA(AGC)7:tA(UGC)1:tA(UGC)2:tC(GCA)1:tD(GUC)2:tD(GUC)6:tE(CUC)1:tE(UUC)4:tE(UUC)5:tE(UUC)7:tF(GAA)2:tF(GAA)3:tF(GAA)4:tF(GAA)5:tG(UCC)1:tG(UCC)2:tH(GUG)1:tH(GUG)3:tI(AAU)1:tI(AAU)2:tI(AAU)4:tI(AAU)5:tK(CUU)1:tK(CUU)2:tK(UUU)5:tL(AAG)1:tL(CAA)1:tL(CAA)2:tL(CAA)3:tL(CAA)4:tL(CAA)5:tL(CAA)6:tN(GUU)1:tN(GUU)2…
34645	cellular macromolecule biosynthetic process	1.74e-28	RDN5:VRG4:PMI1:MNT1:RPS1:MNN22:RPL40B:EFT2:SSB1:orf19.7057:orf19.7392:tA(AGC)1:tA(AGC)2:tA(AGC)3:tA(AGC)4:tA(AGC)5:tA(AGC)7:tA(UGC)1:tA(UGC)2:tC(GCA)1:tD(GUC)2:tD(GUC)6:tE(CUC)1:tE(UUC)4:tE(UUC)5:tE(UUC)7:tF(GAA)2:tF(GAA)3:tF(GAA)4:tF(GAA)5:tG(UCC)1:tG(UCC)2:tH(GUG)1:tH(GUG)3:tI(AAU)1:tI(AAU)2:tI(AAU)4:tI(AAU)5:tK(CUU)1:tK(CUU)2:tK(UUU)5:tL(AAG)1:tL(CAA)1:tL(CAA)2:tL(CAA)3:tL(CAA)4:tL(CAA)5:tL(CA…
9059	macromolecule biosynthetic process	1.95e-28	RDN5:VRG4:PMI1:MNT1:RPS1:MNN22:RPL40B:EFT2:SSB1:orf19.7057:orf19.7392:tA(AGC)1:tA(AGC)2:tA(AGC)3:tA(AGC)4:tA(AGC)5:tA(AGC)7:tA(UGC)1:tA(UGC)2:tC(GCA)1:tD(GUC)2:tD(GUC)6:tE(CUC)1:tE(UUC)4:tE(UUC)5:tE(UUC)7:tF(GAA)2:tF(GAA)3:tF(GAA)4:tF(GAA)5:tG(UCC)1:tG(UCC)2:tH(GUG)1:tH(GUG)3:tI(AAU)1:tI(AAU)2:tI(AAU)4:tI(AAU)5:tK(CUU)1:tK(CUU)2:tK(UUU)5:tL(AAG)1:tL(CAA)1:tL(CAA)2:tL(CAA)3:tL(CAA)4:tL(CAA)5:tL(CA…
44249	cellular biosynthetic process	5.06e-26	RDN5:VRG4:PMI1:MNT1:ASN1:URA2:MET6:ATP7:CBF1:RPS1:ATP3:MNN22:FCA1:FET3:YNK1:CIT1:RPL40B:GDH3:IDH1:orf19.5231.2:ATP5:ATP2:EFT2:IDH2:ALD5:ADE6:SSB1:ACO1:ATP1:MEU1:orf19.7057:orf19.7392:PCK1:RPO21:PET9:tA(AGC)1:tA(AGC)2:tA(AGC)3:tA(AGC)4:tA(AGC)5:tA(AGC)7:tA(UGC)1:tA(UGC)2:tC(GCA)1:tD(GUC)2:tD(GUC)6:tE(CUC)1:tE(UUC)4:tE(UUC)5:tE(UUC)7:tF(GAA)2:tF(GAA)3:tF(GAA)4:tF(GAA)5:tG(UCC)1:tG(UCC)2:tH(GUG)1:tH…
9058	biosynthetic process	2.24e-25	RDN5:VRG4:PMI1:MNT1:ASN1:URA2:MET6:ATP7:CBF1:RPS1:ATP3:MCR1:MNN22:FCA1:FET3:YNK1:CIT1:RPL40B:GDH3:IDH1:orf19.5231.2:ATP5:ATP2:EFT2:IDH2:ALD5:ADE6:SSB1:ACO1:ATP1:MEU1:orf19.7057:orf19.7392:PCK1:RPO21:PET9:tA(AGC)1:tA(AGC)2:tA(AGC)3:tA(AGC)4:tA(AGC)5:tA(AGC)7:tA(UGC)1:tA(UGC)2:tC(GCA)1:tD(GUC)2:tD(GUC)6:tE(CUC)1:tE(UUC)4:tE(UUC)5:tE(UUC)7:tF(GAA)2:tF(GAA)3:tF(GAA)4:tF(GAA)5:tG(UCC)1:tG(UCC)2:tH(GUG…
44267	cellular protein metabolic process	1.9e-17	RDN5:VRG4:PMI1:MNT1:SSC1:RPS1:HSP12:MNN22:orf19.4216:RPL40B:RPN2:EFT2:SSB1:orf19.7057:orf19.7392:tA(AGC)1:tA(AGC)2:tA(AGC)3:tA(AGC)4:tA(AGC)5:tA(AGC)7:tA(UGC)1:tA(UGC)2:tC(GCA)1:tD(GUC)2:tD(GUC)6:tE(CUC)1:tE(UUC)4:tE(UUC)5:tE(UUC)7:tF(GAA)2:tF(GAA)3:tF(GAA)4:tF(GAA)5:tG(UCC)1:tG(UCC)2:tH(GUG)1:tH(GUG)3:tI(AAU)1:tI(AAU)2:tI(AAU)4:tI(AAU)5:tK(CUU)1:tK(CUU)2:tK(UUU)5:tL(AAG)1:tL(CAA)1:tL(CAA)2:tL(CA…
19538	protein metabolic process	1.54e-16	RDN5:VRG4:PMI1:MNT1:SSC1:RPS1:HSP12:MNN22:orf19.4216:RPL40B:RPN2:orf19.5654:EFT2:SSB1:orf19.7057:orf19.7392:tA(AGC)1:tA(AGC)2:tA(AGC)3:tA(AGC)4:tA(AGC)5:tA(AGC)7:tA(UGC)1:tA(UGC)2:tC(GCA)1:tD(GUC)2:tD(GUC)6:tE(CUC)1:tE(UUC)4:tE(UUC)5:tE(UUC)7:tF(GAA)2:tF(GAA)3:tF(GAA)4:tF(GAA)5:tG(UCC)1:tG(UCC)2:tH(GUG)1:tH(GUG)3:tI(AAU)1:tI(AAU)2:tI(AAU)4:tI(AAU)5:tK(CUU)1:tK(CUU)2:tK(UUU)5:tL(AAG)1:tL(CAA)1:tL(…
44237	cellular metabolic process	2.84e-16	RDN5:VRG4:orf19.1253:PMI1:MNT1:orf19.1680:CYC1:orf19.1774:SSC1:ASN1:URA2:MET6:orf19.2583.2:OPT9:OPT1:QCR2:ATP7:SDH12:CBF1:SOU1:RPS1:HSP12:ATP3:NDE1:MCR1:MNN22:SAH1:CAR1:orf19.4016:FCA1:FET3:orf19.4216:YNK1:CIT1:NDH51:CAT2:MDH1-1:AGP2:RPL40B:GDH3:IDH1:SIM1:APE2:orf19.5231.2:RPN2:RHD1:ATP5:orf19.5517:ATP2:EFT2:IDH2:ALD5:KGD1:orf19.6197:CAT1:ADE6:SSB1:ACO1:PHO84:FUM12:ATP1:HTB1:MEU1:orf19.7057:orf19…
8152	metabolic process	2.27e-15	RDN5:VRG4:orf19.1253:PMI1:MNT1:orf19.1680:CYC1:orf19.1774:SSC1:ASN1:URA2:MET6:orf19.2583.2:OPT9:OPT1:QCR2:ATP7:SDH12:CBF1:SOU1:RPS1:HSP12:ATP3:NDE1:MCR1:MNN22:SAH1:CAR1:orf19.4016:FCA1:FET3:orf19.4216:YNK1:CIT1:NDH51:CAT2:MDH1-1:AGP2:RPL40B:GDH3:IDH1:SIM1:APE2:orf19.5231.2:RPN2:RHD1:ATP5:orf19.5517:ATP2:orf19.5654:EFT2:IDH2:ALD5:KGD1:orf19.6197:CAT1:ADE6:SSB1:ACO1:PHO84:FUM12:ATP1:HTB1:MEU1:orf19…
10467	gene expression	1.32e-14	RDN5:CBF1:RPS1:RPL40B:orf19.5654:EFT2:SSB1:orf19.7057:orf19.7392:RPO21:SNR52:tA(AGC)1:tA(AGC)2:tA(AGC)3:tA(AGC)4:tA(AGC)5:tA(AGC)7:tA(UGC)1:tA(UGC)2:tC(GCA)1:tD(GUC)2:tD(GUC)6:tE(CUC)1:tE(UUC)4:tE(UUC)5:tE(UUC)7:tF(GAA)2:tF(GAA)3:tF(GAA)4:tF(GAA)5:tG(UCC)1:tG(UCC)2:tH(GUG)1:tH(GUG)3:tI(AAU)1:tI(AAU)2:tI(AAU)4:tI(AAU)5:tK(CUU)1:tK(CUU)2:tK(UUU)5:tL(AAG)1:tL(CAA)1:tL(CAA)2:tL(CAA)3:tL(CAA)4:tL(CAA)…
9987	cellular process	5.31e-11	RDN5:HTA2:orf19.1052:orf19.1189:VRG4:orf19.1253:PMI1:MNT1:orf19.1680:CYC1:orf19.1774:SSC1:ASN1:PIR1:URA2:orf19.2489:CSP37:MET6:orf19.2583.2:OPT9:OPT1:QCR2:ATP7:SDH12:CBF1:SOU1:RPS1:ENG1:HSP12:GIS2:ATP3:NDE1:orf19.3496:MCR1:YWP1:MNN22:CHT2:SAH1:CAR1:orf19.4016:FCA1:FET3:orf19.4216:YNK1:CIT1:RME1:NDH51:CAT2:MDH1-1:CRD2:AGP2:RPL40B:GDH3:IDH1:SIM1:orf19.5085:APE2:orf19.5231.2:RPN2:PMA1:RHD1:ATP5:orf1…
44238	primary metabolic process	6.27e-09	RDN5:VRG4:PMI1:MNT1:orf19.1680:SSC1:ASN1:URA2:MET6:ATP7:CBF1:SOU1:RPS1:HSP12:ATP3:NDE1:MCR1:MNN22:SAH1:CAR1:FCA1:FET3:orf19.4216:YNK1:CIT1:CAT2:AGP2:RPL40B:GDH3:IDH1:orf19.5231.2:RPN2:RHD1:ATP5:ATP2:orf19.5654:EFT2:IDH2:orf19.6197:ADE6:SSB1:ACO1:ATP1:HTB1:MEU1:orf19.7057:orf19.7392:PCK1:RPO21:MET14:SNR52:tA(AGC)1:tA(AGC)2:tA(AGC)3:tA(AGC)4:tA(AGC)5:tA(AGC)7:tA(UGC)1:tA(UGC)2:tC(GCA)1:tD(GUC)2:tD(…
44260	cellular macromolecule metabolic process	5.23e-06	RDN5:VRG4:PMI1:MNT1:orf19.1680:SSC1:CBF1:SOU1:RPS1:HSP12:NDE1:MNN22:orf19.4216:RPL40B:RPN2:RHD1:EFT2:orf19.6197:SSB1:HTB1:orf19.7057:orf19.7392:RPO21:SNR52:tA(AGC)1:tA(AGC)2:tA(AGC)3:tA(AGC)4:tA(AGC)5:tA(AGC)7:tA(UGC)1:tA(UGC)2:tC(GCA)1:tD(GUC)2:tD(GUC)6:tE(CUC)1:tE(UUC)4:tE(UUC)5:tE(UUC)7:tF(GAA)2:tF(GAA)3:tF(GAA)4:tF(GAA)5:tG(UCC)1:tG(UCC)2:tH(GUG)1:tH(GUG)3:tI(AAU)1:tI(AAU)2:tI(AAU)4:tI(AAU)5:…
6091	generation of precursor metabolites and energy	5.8e-06	CYC1:QCR2:ATP7:SDH12:ATP3:NDE1:orf19.4016:CIT1:NDH51:CAT2:MDH1-1:IDH1:orf19.5231.2:ATP5:ATP2:IDH2:KGD1:ACO1:FUM12:ATP1:PET9
43170	macromolecule metabolic process	3.32e-05	RDN5:VRG4:PMI1:MNT1:orf19.1680:SSC1:CBF1:SOU1:RPS1:HSP12:NDE1:MNN22:orf19.4216:RPL40B:RPN2:RHD1:orf19.5654:EFT2:orf19.6197:SSB1:HTB1:orf19.7057:orf19.7392:RPO21:SNR52:tA(AGC)1:tA(AGC)2:tA(AGC)3:tA(AGC)4:tA(AGC)5:tA(AGC)7:tA(UGC)1:tA(UGC)2:tC(GCA)1:tD(GUC)2:tD(GUC)6:tE(CUC)1:tE(UUC)4:tE(UUC)5:tE(UUC)7:tF(GAA)2:tF(GAA)3:tF(GAA)4:tF(GAA)5:tG(UCC)1:tG(UCC)2:tH(GUG)1:tH(GUG)3:tI(AAU)1:tI(AAU)2:tI(AAU)…
46356	acetyl-CoA catabolic process	5.94e-05	CIT1:MDH1-1:IDH1:IDH2:KGD1:ACO1:FUM12
6099	tricarboxylic acid cycle	5.94e-05	CIT1:MDH1-1:IDH1:IDH2:KGD1:ACO1:FUM12
6537	glutamate biosynthetic process	9.23e-05	CIT1:GDH3:IDH1:IDH2:ACO1:MEU1
15992	proton transport	0.00015	ATP7:ATP3:orf19.5231.2:PMA1:ATP5:ATP2:ATP1
6818	hydrogen transport	0.00015	ATP7:ATP3:orf19.5231.2:PMA1:ATP5:ATP2:ATP1
6084	acetyl-CoA metabolic process	0.00018	CIT1:CAT2:MDH1-1:IDH1:IDH2:KGD1:ACO1:FUM12
45333	cellular respiration	0.00048	CYC1:QCR2:SDH12:orf19.4016:CIT1:NDH51:CAT2:MDH1-1:IDH1:IDH2:KGD1:ACO1:FUM12:PET9
9109	coenzyme catabolic process	0.00053	CIT1:MDH1-1:IDH1:IDH2:KGD1:ACO1:FUM12
51187	cofactor catabolic process	0.00076	CIT1:MDH1-1:IDH1:IDH2:KGD1:ACO1:FUM12
9142	nucleoside triphosphate biosynthetic process	0.00076	ATP7:ATP3:YNK1:orf19.5231.2:ATP5:ATP2:ATP1
		Terms from the Component Ontology
GOID	GO_term	Corrected P-value	Gene(s) annotated to the term
267	cell fraction	7.77e-08	MNT1:orf19.1682:SSC1:ASN1:CSP37:MET6:QCR2:SDH12:MCR1:orf19.4216:YNK1:CIT1:NDH51:GDH3:IDH1:PMA1:orf19.5517:ATP2:EFT2:ALD5:SSB1:ACO1:NUC2:ATP1:PTR2:CCC1:orf19.7590:PET9
5625	soluble fraction	2.14e-06	SSC1:ASN1:CSP37:MET6:SDH12:MCR1:YNK1:CIT1:GDH3:IDH1:orf19.5517:ATP2:EFT2:ALD5:SSB1:ACO1:ATP1
30312	external encapsulating structure	0.00017	SSC1:PIR1:CSP37:MET6:ENG1:YWP1:CHT2:PGA6:SIM1:APE2:orf19.5267:RHD3:EFT2:CAT1:SSB1:ATP1:CHT3
5618	cell wall	0.00017	SSC1:PIR1:CSP37:MET6:ENG1:YWP1:CHT2:PGA6:SIM1:APE2:orf19.5267:RHD3:EFT2:CAT1:SSB1:ATP1:CHT3
9277	fungal-type cell wall	0.00023	SSC1:PIR1:CSP37:MET6:ENG1:YWP1:CHT2:PGA6:SIM1:APE2:RHD3:EFT2:CAT1:SSB1:ATP1:CHT3
45259	proton-transporting ATP synthase complex	0.00046	ATP7:ATP3:orf19.5231.2:ATP5:ATP2:ATP1
5753	mitochondrial proton-transporting ATP synthase complex	0.00046	ATP7:ATP3:orf19.5231.2:ATP5:ATP2:ATP1
5886	plasma membrane	0.00062	MNT1:SSC1:orf19.2091:CSP37:OPT1:QCR2:ATP7:ATP3:orf19.3335:NDE1:orf19.409:FET3:orf19.4216:YNK1:NDH51:PGA53:AGP2:TPO3:MIR1:orf19.5231.2:RHD3:PMA1:ATP2:orf19.5654:HGT10:EFT2:SSB1:NUC2:PHO84:ATP1:PTR2:CCC1:PET9

## Sheet: 2. Hyphae_GO
Upregulated transfags
		Terms from the Function Ontology
GO ID	GO_term	Corrected P-value	Gene(s) annotated to the term
16491	oxidoreductase activity	5.24e-08	COX4:orf19.1480:SOD5:orf19.2286:HEM13:SDH12:AIP2:PDA1:NDE1:MAE1:SCS7:ADH1:orf19.4016:DES1:FET34:QCR8:MDH1-1:IDH1:URA1:GND1:OLE1:PDI1:ERG5:PRX1:IDH2:RIP1:LPD1:ARD:SDH2:TDH3:GPD2:TSA1B:TSA1:MIS12:FDH3:XYL2:GPX2
3824	catalytic activity	5.43e-08	SSA2:orf19.1124.2:COX4:orf19.1480:ERG10:RPC19:MP65:SSC1:KAR2:SOD5:ARO8:NAT2:SPE3:orf19.2286:RPA12:MET2:TYS1:orf19.279:HEM13:SDH12:PDC11:AIP2:PDA1:NOP1:DUT1:TIF:NDE1:MAE1:CDC19:IPP1:RRP8:PGK1:SCS7:PHR1:SAM4:ENO1:PFK1:orf19.3990:ADH1:orf19.4016:HIS1:PGA4:ILV3:DES1:HTS1:PMT4:CEF3:FET34:GRS1:TAL1:CIT1:QCR8:MDH1-1:GUA1:IDH1:MTS1:URA1:ADE17:ACT1:orf19.501:GND1:TKL1:OLE1:PDI1:ERG5:PRX1:RPC11:PMA1:HXK2:R…
3735	structural constituent of ribosome	8.91e-08	RPS26A:RPL3:orf19.2214:RPL82:RPL10:RPP1A:RPL13:RPS16A:orf19.3022:orf19.3205:orf19.3354:orf19.3777:RPS5:RPL17B:RPS4A:RPS24:orf19.5684:orf19.5698:RPL18:RPL16A:RPS8A:YST1:RPP0:RPP1B:RPL4B:orf19.7675
51082	unfolded protein binding	1.46e-07	SSA2:SSC1:KAR2:SSZ1:CCT3:HSP70:YDJ1:EGD2:CCT8:SSB1:HSP90:HSP60:TSA1B:CPR6
8135	translation factor activity, nucleic acid binding	0.00019	TEF1:TIF34:TIF:TEF2:CEF3:GCD11:EFT2:TUF1:SUI2:TIF35:HCR1
		Terms from the Component Ontology
GO ID	GO_term	Corrected P-value	Gene(s) annotated to the term
267	cell fraction	3.27e-27	SSA2:ERG10:SSC1:PGA52:HEM13:SDH12:PDC11:SNZ1:ECM33:BMH1:TIF:SUR7:CDC19:IPP1:PGK1:SCS7:ENO1:ADH1:PGA4:FET34:RPS5:CIT1:GUA1:IDH1:ADE17:GND1:YDJ1:TKL1:PDI1:PST3:PMA1:RHR2:MET15:ATP2:EFT2:EGD2:orf19.5960:RPL16A:TUP1:LPD1:ARD:SSB1:ACO1:HSP90:TPI1:TDH3:ATP1:ASC1:PTR2:PHB1:YST1:HSP60:RPL4B:orf19.7643:XYL2:GPM1:PET9
9277	fungal-type cell wall	2.8e-26	SSA2:HWP1:TEF1:TOS1:MP65:ALS3:SSC1:PGA52:SOD5:PGA62:HEM13:PDC11:ECM33:BMH1:SUR7:CDC19:IPP1:YWP1:SUN41:PGK1:PHR1:ENO1:ADH1:PGA4:CEF3:PGA6:HSP70:TKL1:RBT5:MET15:EFT2:SRB1:SSB1:SDH2:HSP90:SAM2:TPI1:TDH3:ATP1:TSA1B:TSA1:XYL2:GPM1
30446	hyphal cell wall	1.47e-24	SSA2:HWP1:TEF1:TOS1:MP65:ALS3:PGA62:PDC11:ECM33:CDC19:IPP1:YWP1:PGK1:PHR1:ENO1:ADH1:PGA4:HSP70:MET15:HSP90:SAM2:TPI1:TDH3:ATP1:TSA1B:TSA1:XYL2:GPM1
30312	external encapsulating structure	1.99e-24	SSA2:HWP1:TEF1:TOS1:MP65:ALS3:SSC1:PGA52:SOD5:PGA62:HEM13:PDC11:ECM33:BMH1:SUR7:CDC19:IPP1:YWP1:SUN41:PGK1:PHR1:ENO1:ADH1:PGA4:CEF3:PGA6:HSP70:TKL1:RBT5:MET15:EFT2:SRB1:SSB1:SDH2:HSP90:SAM2:TPI1:TDH3:ATP1:TSA1B:TSA1:XYL2:GPM1
5618	cell wall	1.99e-24	SSA2:HWP1:TEF1:TOS1:MP65:ALS3:SSC1:PGA52:SOD5:PGA62:HEM13:PDC11:ECM33:BMH1:SUR7:CDC19:IPP1:YWP1:SUN41:PGK1:PHR1:ENO1:ADH1:PGA4:CEF3:PGA6:HSP70:TKL1:RBT5:MET15:EFT2:SRB1:SSB1:SDH2:HSP90:SAM2:TPI1:TDH3:ATP1:TSA1B:TSA1:XYL2:GPM1
5625	soluble fraction	3.63e-22	ERG10:SSC1:HEM13:SDH12:PDC11:SNZ1:CDC19:IPP1:PGK1:ENO1:ADH1:CIT1:GUA1:IDH1:ADE17:GND1:TKL1:PDI1:RHR2:MET15:ATP2:EFT2:EGD2:TUP1:LPD1:ARD:SSB1:ACO1:TPI1:TDH3:ATP1:ASC1:YST1:HSP60:XYL2:GPM1
5623	cell	1.2e-21	SSA2:orf19.1091:orf19.1124.2:GAR1:GNP1:HWP1:FCY21:orf19.1388:orf19.1414:TEF1:COX4:orf19.1480:ZRT2:ERG10:RPL3:TOS1:orf19.1697:orf19.1708:RPC19:MP65:orf19.1815:ALS3:SSC1:PGA52:KAR2:HGT7:SOD5:ARO8:NAT2:orf19.2150:orf19.2214:SPE3:orf19.2286:RPA12:orf19.2314:orf19.2319:orf19.2386:ARC1:MET2:PGA54:TYS1:ZUO1:PGA62:HEM13:SDH12:orf19.2875:PDC11:orf19.2934:SNZ1:TIF34:RPP1A:RPS16A:AIP2:ECM33:BMH1:orf19.3022:…
9986	cell surface	3.43e-21	SSA2:HWP1:TEF1:MP65:ALS3:SSC1:PGA52:KAR2:SOD5:PGA54:PGA62:HEM13:PDC11:AIP2:ECM33:BMH1:CDC19:YWP1:PGK1:SSZ1:PHR1:ENO1:ADH1:PGA4:CEF3:PGA6:HSP70:TKL1:PDI1:RBT5:IHD1:EFT2:SRB1:SSB1:SDH2:HSP90:SAM2:TPI1:TDH3:ATP1:TSA1:GPM1
44464	cell part	3.9e-21	SSA2:orf19.1091:orf19.1124.2:GAR1:GNP1:HWP1:FCY21:orf19.1388:orf19.1414:TEF1:COX4:orf19.1480:ZRT2:ERG10:RPL3:TOS1:orf19.1697:orf19.1708:RPC19:MP65:orf19.1815:ALS3:SSC1:PGA52:KAR2:HGT7:SOD5:ARO8:NAT2:orf19.2150:orf19.2214:SPE3:orf19.2286:RPA12:orf19.2314:orf19.2319:orf19.2386:ARC1:MET2:PGA54:TYS1:ZUO1:PGA62:HEM13:SDH12:orf19.2875:PDC11:orf19.2934:SNZ1:TIF34:RPP1A:RPS16A:AIP2:ECM33:BMH1:orf19.3022:…
30445	yeast-form cell wall	2.26e-19	TEF1:MP65:ALS3:SSC1:HEM13:ECM33:BMH1:CDC19:YWP1:PHR1:ENO1:ADH1:PGA4:CEF3:HSP70:TKL1:RBT5:EFT2:SRB1:SSB1:SDH2:TDH3
30529	ribonucleoprotein complex	3.59e-14	GAR1:orf19.1388:TEF1:RPL3:orf19.1697:orf19.1815:orf19.2214:orf19.2314:orf19.2386:ZUO1:TIF34:RPP1A:RPS16A:orf19.3022:NOP1:orf19.3205:TIF:orf19.3354:NIP7:orf19.3777:TEF2:orf19.4029:CEF3:RLP24:GCD11:RPS5:RPL17B:orf19.501:orf19.5049:MAK16:RRP15:orf19.5684:orf19.5698:EFT2:REI1:orf19.5905:orf19.5943.1:NOP10:RRS1:TUF1:RPL16A:SUI2:SSB1:KRR1:UTP9:orf19.6828:RPS8A:ASC1:HBR3:YST1:RPP0:orf19.7107:RPP1B:TSA1B…
44424	intracellular part	1.01e-12	SSA2:orf19.1091:orf19.1124.2:GAR1:orf19.1388:orf19.1414:TEF1:COX4:ERG10:RPL3:TOS1:orf19.1697:orf19.1708:RPC19:MP65:orf19.1815:SSC1:PGA52:KAR2:SOD5:ARO8:NAT2:orf19.2150:orf19.2214:SPE3:orf19.2286:RPA12:orf19.2314:orf19.2319:orf19.2386:ARC1:MET2:TYS1:ZUO1:HEM13:SDH12:orf19.2875:PDC11:orf19.2934:SNZ1:TIF34:RPP1A:RPS16A:AIP2:ECM33:BMH1:orf19.3022:PDA1:NOP1:orf19.3205:DUT1:TIF:orf19.3354:NDE1:SUR7:MAE…
5624	membrane fraction	1.7e-12	SSA2:PGA52:ECM33:BMH1:TIF:SUR7:CDC19:PGK1:SCS7:ENO1:PGA4:FET34:RPS5:ADE17:YDJ1:PST3:PMA1:MET15:ATP2:EFT2:orf19.5960:RPL16A:SSB1:HSP90:TPI1:TDH3:PTR2:PHB1:YST1:RPL4B:orf19.7643:PET9
5622	intracellular	2.09e-12	SSA2:orf19.1091:orf19.1124.2:GAR1:orf19.1388:orf19.1414:TEF1:COX4:ERG10:RPL3:TOS1:orf19.1697:orf19.1708:RPC19:MP65:orf19.1815:SSC1:PGA52:KAR2:SOD5:ARO8:NAT2:orf19.2150:orf19.2214:SPE3:orf19.2286:RPA12:orf19.2314:orf19.2319:orf19.2386:ARC1:MET2:TYS1:ZUO1:HEM13:SDH12:orf19.2875:PDC11:orf19.2934:SNZ1:TIF34:RPP1A:RPS16A:AIP2:ECM33:BMH1:orf19.3022:PDA1:NOP1:orf19.3205:DUT1:TIF:orf19.3354:NDE1:SUR7:MAE…
5626	insoluble fraction	2.46e-12	SSA2:PGA52:ECM33:BMH1:TIF:SUR7:CDC19:PGK1:SCS7:ENO1:PGA4:FET34:RPS5:ADE17:YDJ1:PST3:PMA1:MET15:ATP2:EFT2:orf19.5960:RPL16A:SSB1:HSP90:TPI1:TDH3:PTR2:PHB1:YST1:RPL4B:orf19.7643:PET9
30684	preribosome	4.56e-12	orf19.1388:RPL3:orf19.1815:orf19.2314:orf19.2386:RPS16A:NOP1:orf19.3354:NIP7:RLP24:RPS5:orf19.501:orf19.5049:MAK16:RRP15:REI1:orf19.5905:RRS1:RPL16A:KRR1:UTP9:orf19.6828:RPS8A:HBR3:YST1:RPP0:NSA2:orf19.7488
5886	plasma membrane	4.43e-11	SSA2:GNP1:HWP1:FCY21:COX4:orf19.1480:ZRT2:SSC1:PGA52:HGT7:PDC11:ECM33:BMH1:NDE1:SUR7:CDC19:PGK1:PHR1:ENO1:ADH1:PGA4:PMT4:CNT:CEF3:FET34:GAP4:QCR8:TPO3:MTS1:MIR1:HSP70:TKL1:ERG5:PMA1:orf19.5444:RBT5:ATP2:EFT2:RIP1:orf19.5960:SEC61:SRB1:SSB1:HSP90:orf19.6524:PHO84:SAM2:GAP6:TDH3:ATP1:PTR2:PHB1:FTR2:DDI1:PET9
44444	cytoplasmic part	6.12e-11	SSA2:TEF1:COX4:ERG10:RPL3:TOS1:orf19.1697:MP65:SSC1:PGA52:KAR2:SOD5:NAT2:orf19.2150:orf19.2214:ARC1:ZUO1:HEM13:SDH12:orf19.2875:PDC11:TIF34:RPP1A:AIP2:ECM33:orf19.3022:PDA1:NOP1:orf19.3205:TIF:orf19.3354:NDE1:SUR7:MAE1:orf19.357:CDC19:PGK1:orf19.3777:TEF2:SCS7:ENO1:PFK1:ADH1:CCT3:orf19.4016:orf19.4029:ILV3:HTS1:PMT4:CEF3:GCD11:RPS5:GRS1:CIT1:orf19.4449:RPL17B:QCR8:MDH1-1:TPO3:IDH1:URA1:MIR1:ADE17…
5737	cytoplasm	1.06e-10	SSA2:orf19.1124.2:orf19.1414:TEF1:COX4:ERG10:RPL3:TOS1:orf19.1697:MP65:orf19.1815:SSC1:PGA52:KAR2:SOD5:ARO8:NAT2:orf19.2150:orf19.2214:SPE3:orf19.2286:ARC1:MET2:TYS1:ZUO1:HEM13:SDH12:orf19.2875:PDC11:SNZ1:TIF34:RPP1A:AIP2:ECM33:orf19.3022:PDA1:NOP1:orf19.3205:DUT1:TIF:orf19.3354:NDE1:SUR7:MAE1:orf19.357:CDC19:PGK1:orf19.3777:SSZ1:TEF2:SCS7:SAM4:ENO1:PFK1:ADH1:CCT3:orf19.4016:orf19.4029:ILV3:HTS1:…
5739	mitochondrion	2.03e-10	TEF1:COX4:SSC1:PGA52:SOD5:NAT2:orf19.2150:orf19.2214:ZUO1:HEM13:SDH12:AIP2:ECM33:orf19.3022:PDA1:orf19.3205:NDE1:SUR7:MAE1:orf19.357:PGK1:orf19.3777:ENO1:PFK1:ADH1:orf19.4016:ILV3:HTS1:GRS1:CIT1:orf19.4449:QCR8:MDH1-1:IDH1:URA1:MIR1:GND1:orf19.5143:PRX1:PST3:PMA1:HXK2:orf19.5444:RPS24:ATP2:PTC7:orf19.5684:THS1:orf19.5698:IDH2:RIP1:orf19.5960:TUF1:orf19.6090:KGD2:LPD1:orf19.6189:SDH2:ACO1:HSP90:or…
5840	ribosome	2.33e-09	TEF1:RPL3:orf19.1697:orf19.2214:ZUO1:RPP1A:orf19.3022:NOP1:orf19.3205:TIF:orf19.3354:orf19.3777:TEF2:orf19.4029:CEF3:GCD11:RPS5:RPL17B:orf19.5684:orf19.5698:EFT2:REI1:orf19.5905:orf19.5943.1:TUF1:SUI2:RPS8A:ASC1:YST1:orf19.7107:RPP1B:orf19.7675
1950	plasma membrane enriched fraction	3.06e-09	SSA2:PGA52:ECM33:BMH1:TIF:CDC19:PGK1:ENO1:ADE17:PST3:PMA1:MET15:orf19.5960:SSB1:HSP90:TPI1:TDH3
32991	macromolecular complex	2.06e-08	SSA2:GAR1:orf19.1388:TEF1:COX4:RPL3:orf19.1697:RPC19:orf19.1815:SSC1:KAR2:orf19.2214:RPA12:orf19.2314:orf19.2386:ARC1:ZUO1:SDH12:orf19.2875:TIF34:RPP1A:RPS16A:orf19.3022:PDA1:NOP1:orf19.3205:TIF:orf19.3354:SUR7:NIP7:orf19.3777:TEF2:ENO1:PFK1:orf19.3990:CCT3:orf19.4016:orf19.4029:CEF3:RLP24:FET34:GCD11:RPS5:RPL17B:QCR8:IDH1:ACT1:orf19.501:orf19.5049:orf19.5143:RPC11:orf19.5444:MAK16:RRP15:ATP2:orf…
5829	cytosol	3.53e-08	SSA2:ERG10:SOD5:ZUO1:HEM13:PDC11:orf19.3354:CDC19:ENO1:PFK1:CCT3:orf19.4029:RPS5:orf19.4449:RPL17B:ADE17:HSP70:YDJ1:HXK2:MET15:REI1:CCT8:MVD:ACO1:PFK2:TPI1:TDH3:RPS8A:ASC1:YST1:orf19.7264:TSA1B:PCK1:PUP1:GPM1
43228	non-membrane-bounded organelle	1.08e-07	orf19.1091:GAR1:orf19.1388:TEF1:RPL3:orf19.1697:orf19.1708:RPC19:orf19.1815:SSC1:orf19.2214:RPA12:orf19.2314:orf19.2319:orf19.2386:ZUO1:RPP1A:orf19.3022:PDA1:NOP1:orf19.3205:TIF:orf19.3354:SUR7:NIP7:RRP8:orf19.3777:TEF2:CCT3:orf19.4029:orf19.4143:CEF3:GCD11:RPS5:RPL17B:IDH1:ACT1:orf19.501:ECM1:MAK16:RRP15:orf19.5684:orf19.5698:EFT2:REI1:orf19.5905:orf19.5943.1:RRS1:TUF1:orf19.6090:CCT8:KGD2:LPD1:…
43232	intracellular non-membrane-bounded organelle	1.08e-07	orf19.1091:GAR1:orf19.1388:TEF1:RPL3:orf19.1697:orf19.1708:RPC19:orf19.1815:SSC1:orf19.2214:RPA12:orf19.2314:orf19.2319:orf19.2386:ZUO1:RPP1A:orf19.3022:PDA1:NOP1:orf19.3205:TIF:orf19.3354:SUR7:NIP7:RRP8:orf19.3777:TEF2:CCT3:orf19.4029:orf19.4143:CEF3:GCD11:RPS5:RPL17B:IDH1:ACT1:orf19.501:ECM1:MAK16:RRP15:orf19.5684:orf19.5698:EFT2:REI1:orf19.5905:orf19.5943.1:RRS1:TUF1:orf19.6090:CCT8:KGD2:LPD1:…
30687	preribosome, large subunit precursor	3.02e-07	orf19.1388:orf19.1815:orf19.2314:NIP7:RLP24:orf19.501:MAK16:RRP15:REI1:orf19.5905:RRS1:orf19.6828:NSA2
43233	organelle lumen	4.57e-07	orf19.1091:GAR1:orf19.1388:orf19.1708:RPC19:orf19.1815:SSC1:KAR2:orf19.2214:RPA12:orf19.2314:orf19.2319:orf19.2386:SDH12:AIP2:orf19.3022:PDA1:NOP1:orf19.3205:NIP7:RRP8:orf19.3777:orf19.3990:ADH1:orf19.4143:CIT1:MDH1-1:IDH1:ACT1:orf19.501:PDI1:ECM1:RPC11:orf19.5444:MAK16:RRP15:orf19.5684:orf19.5698:IDH2:orf19.5905:RRS1:TUF1:orf19.6090:TUP1:KGD2:LPD1:SEC61:ARD:SDH2:ACO1:KRR1:orf19.6828:ATP1:orf19.6…
70013	intracellular organelle lumen	4.57e-07	orf19.1091:GAR1:orf19.1388:orf19.1708:RPC19:orf19.1815:SSC1:KAR2:orf19.2214:RPA12:orf19.2314:orf19.2319:orf19.2386:SDH12:AIP2:orf19.3022:PDA1:NOP1:orf19.3205:NIP7:RRP8:orf19.3777:orf19.3990:ADH1:orf19.4143:CIT1:MDH1-1:IDH1:ACT1:orf19.501:PDI1:ECM1:RPC11:orf19.5444:MAK16:RRP15:orf19.5684:orf19.5698:IDH2:orf19.5905:RRS1:TUF1:orf19.6090:TUP1:KGD2:LPD1:SEC61:ARD:SDH2:ACO1:KRR1:orf19.6828:ATP1:orf19.6…
31974	membrane-enclosed lumen	5.47e-07	orf19.1091:GAR1:orf19.1388:orf19.1708:RPC19:orf19.1815:SSC1:KAR2:SOD5:orf19.2214:RPA12:orf19.2314:orf19.2319:orf19.2386:SDH12:AIP2:orf19.3022:PDA1:NOP1:orf19.3205:NIP7:RRP8:orf19.3777:orf19.3990:ADH1:orf19.4143:CIT1:MDH1-1:IDH1:ACT1:orf19.501:PDI1:ECM1:RPC11:orf19.5444:MAK16:RRP15:orf19.5684:orf19.5698:IDH2:orf19.5905:RRS1:TUF1:orf19.6090:TUP1:KGD2:LPD1:SEC61:ARD:SDH2:ACO1:KRR1:orf19.6828:ATP1:or…
43226	organelle	6.6e-06	SSA2:orf19.1091:GAR1:orf19.1388:TEF1:COX4:RPL3:TOS1:orf19.1697:orf19.1708:RPC19:MP65:orf19.1815:SSC1:PGA52:KAR2:SOD5:NAT2:orf19.2150:orf19.2214:SPE3:orf19.2286:RPA12:orf19.2314:orf19.2319:orf19.2386:TYS1:ZUO1:HEM13:SDH12:orf19.2875:PDC11:orf19.2934:RPP1A:AIP2:ECM33:BMH1:orf19.3022:PDA1:NOP1:orf19.3205:DUT1:TIF:orf19.3354:NDE1:SUR7:MAE1:NIP7:orf19.357:RRP8:PGK1:orf19.3777:TEF2:SCS7:SAM4:ENO1:PFK1:…
43229	intracellular organelle	6.6e-06	SSA2:orf19.1091:GAR1:orf19.1388:TEF1:COX4:RPL3:TOS1:orf19.1697:orf19.1708:RPC19:MP65:orf19.1815:SSC1:PGA52:KAR2:SOD5:NAT2:orf19.2150:orf19.2214:SPE3:orf19.2286:RPA12:orf19.2314:orf19.2319:orf19.2386:TYS1:ZUO1:HEM13:SDH12:orf19.2875:PDC11:orf19.2934:RPP1A:AIP2:ECM33:BMH1:orf19.3022:PDA1:NOP1:orf19.3205:DUT1:TIF:orf19.3354:NDE1:SUR7:MAE1:NIP7:orf19.357:RRP8:PGK1:orf19.3777:TEF2:SCS7:SAM4:ENO1:PFK1:…
44429	mitochondrial part	1.66e-05	COX4:SSC1:SOD5:orf19.2214:HEM13:SDH12:AIP2:orf19.3022:PDA1:orf19.3205:orf19.357:orf19.3777:ADH1:orf19.4016:CIT1:orf19.4449:QCR8:MDH1-1:IDH1:URA1:MIR1:orf19.5143:orf19.5444:ATP2:PTC7:orf19.5684:orf19.5698:IDH2:RIP1:TUF1:KGD2:LPD1:SDH2:ACO1:orf19.6524:ATP1:HSP60:orf19.7643:orf19.7675:orf19.93:PET9
31980	mitochondrial lumen	2.58e-05	SSC1:orf19.2214:SDH12:AIP2:orf19.3022:PDA1:orf19.3205:orf19.3777:ADH1:CIT1:MDH1-1:IDH1:orf19.5444:orf19.5684:orf19.5698:IDH2:TUF1:KGD2:LPD1:SDH2:ACO1:ATP1:HSP60:orf19.7675
5759	mitochondrial matrix	2.58e-05	SSC1:orf19.2214:SDH12:AIP2:orf19.3022:PDA1:orf19.3205:orf19.3777:ADH1:CIT1:MDH1-1:IDH1:orf19.5444:orf19.5684:orf19.5698:IDH2:TUF1:KGD2:LPD1:SDH2:ACO1:ATP1:HSP60:orf19.7675
42645	mitochondrial nucleoid	4.34e-05	SSC1:PDA1:IDH1:KGD2:LPD1:ACO1:ATP1:HSP60
9295	nucleoid	4.34e-05	SSC1:PDA1:IDH1:KGD2:LPD1:ACO1:ATP1:HSP60
5730	nucleolus	7.75e-05	orf19.1091:GAR1:orf19.1388:orf19.1708:RPC19:orf19.1815:RPA12:orf19.2314:orf19.2319:orf19.2386:NOP1:NIP7:RRP8:orf19.4143:orf19.501:ECM1:MAK16:RRP15:orf19.5905:RRS1:orf19.6090:KRR1:orf19.6828:orf19.6886:orf19.7488
44445	cytosolic part	0.00044	SSA2:orf19.3354:ENO1:PFK1:CCT3:RPS5:RPL17B:REI1:CCT8:PFK2:RPS8A:ASC1:YST1:orf19.7264:PUP1
		Terms from the Process Ontology
GO ID	GO_term	Corrected P-value	Gene(s) annotated to the term
44237	cellular metabolic process	4.7e-15	SSA2:orf19.1091:orf19.1124.2:GAR1:FCY21:TEF1:RPS26A:COX4:orf19.1480:ERG10:RPL3:RPC19:MP65:orf19.1815:SSC1:KAR2:SOD5:ARO8:NAT2:SPE3:orf19.2286:RPA12:RPL82:orf19.2314:orf19.2319:orf19.2386:ARC1:MET2:TYS1:ZUO1:orf19.279:HEM13:SDH12:PDC11:RPL10:SNZ1:TIF34:RPP1A:RPL13:RPS16A:BMH1:PDA1:NOP1:orf19.3205:DUT1:TIF:NDE1:MAE1:NIP7:orf19.357:CDC19:RRP8:PGK1:SSZ1:TEF2:SCS7:SAM4:ENO1:PFK1:orf19.3990:ADH1:CCT3:o…
9987	cellular process	1.97e-14	SSA2:orf19.1091:orf19.1124.2:GAR1:GNP1:HWP1:FCY21:orf19.1388:TEF1:RPS26A:COX4:orf19.1480:ZRT2:ERG10:RPL3:RPC19:MP65:orf19.1815:ALS3:SSC1:KAR2:SOD5:ARO8:NAT2:SPE3:orf19.2286:RPA12:RPL82:orf19.2314:orf19.2319:orf19.2386:ARC1:MET2:TYS1:ZUO1:PGA62:orf19.279:HEM13:SDH12:orf19.2875:PDC11:orf19.2934:RPL10:SNZ1:TIF34:RPP1A:RPL13:RPS16A:ECM33:BMH1:PDA1:NOP1:orf19.3205:DUT1:TIF:NDE1:SUR7:MAE1:NIP7:orf19.35…
8152	metabolic process	2.38e-14	SSA2:orf19.1091:orf19.1124.2:GAR1:FCY21:TEF1:RPS26A:COX4:orf19.1480:ERG10:RPL3:RPC19:MP65:orf19.1815:SSC1:KAR2:SOD5:ARO8:NAT2:SPE3:orf19.2286:RPA12:RPL82:orf19.2314:orf19.2319:orf19.2386:ARC1:MET2:TYS1:ZUO1:orf19.279:HEM13:SDH12:PDC11:RPL10:SNZ1:TIF34:RPP1A:RPL13:RPS16A:BMH1:PDA1:NOP1:orf19.3205:DUT1:TIF:NDE1:MAE1:NIP7:orf19.357:CDC19:RRP8:PGK1:SSZ1:TEF2:SCS7:SAM4:ENO1:PFK1:orf19.3990:ADH1:CCT3:o…
6007	glucose catabolic process	2.74e-13	PDC11:NDE1:CDC19:PGK1:ENO1:PFK1:ADH1:TAL1:GND1:TKL1:HXK2:PFK2:TPI1:TDH3:orf19.7108:GPM1
19320	hexose catabolic process	2.85e-11	PDC11:NDE1:CDC19:PGK1:ENO1:PFK1:ADH1:TAL1:GND1:TKL1:HXK2:PFK2:TPI1:TDH3:orf19.7108:GPM1
46365	monosaccharide catabolic process	5.35e-11	PDC11:NDE1:CDC19:PGK1:ENO1:PFK1:ADH1:TAL1:GND1:TKL1:HXK2:ARD:PFK2:TPI1:TDH3:orf19.7108:GPM1
44281	small molecule metabolic process	6.22e-11	FCY21:ERG10:ARO8:SPE3:orf19.2286:ARC1:MET2:TYS1:orf19.279:PDC11:BMH1:DUT1:NDE1:MAE1:CDC19:PGK1:SAM4:ENO1:PFK1:ADH1:HIS1:ILV3:HTS1:GRS1:TAL1:CIT1:GUA1:IDH1:URA1:ADE17:GND1:TKL1:ERG5:HXK2:RHR2:MET15:ATP2:THS1:IDH2:MVD:LPD1:SRB1:ARD:ACO1:CYS3:PFK2:SAM2:DED81:TPI1:TDH3:ATP1:orf19.7108:PCK1:MIS12:FDH3:GPM1:orf19.969
44403	symbiosis, encompassing mutualism through parasitism	8.97e-11	SSA2:HWP1:TEF1:MP65:ALS3:SOD5:ECM33:CDC19:YWP1:SUN41:PGK1:PHR1:ENO1:ADH1:HSP70:MAK16:TUP1:SSB1:ACO1:TPI1:TDH3:TSA1:GPM1:orf19.93
44419	interspecies interaction between organisms	1.15e-10	SSA2:HWP1:TEF1:MP65:ALS3:SOD5:ECM33:CDC19:YWP1:SUN41:PGK1:PHR1:ENO1:ADH1:HSP70:MAK16:TUP1:SSB1:ACO1:TPI1:TDH3:TSA1:GPM1:orf19.93
46164	alcohol catabolic process	3.19e-10	PDC11:NDE1:CDC19:PGK1:ENO1:PFK1:ADH1:TAL1:GND1:TKL1:HXK2:ARD:PFK2:TPI1:TDH3:orf19.7108:GPM1
44238	primary metabolic process	3.43e-10	SSA2:orf19.1091:orf19.1124.2:GAR1:FCY21:TEF1:RPS26A:ERG10:RPL3:RPC19:MP65:orf19.1815:SSC1:KAR2:ARO8:NAT2:SPE3:orf19.2286:RPA12:RPL82:orf19.2314:orf19.2319:orf19.2386:ARC1:MET2:TYS1:ZUO1:orf19.279:PDC11:RPL10:TIF34:RPP1A:RPL13:RPS16A:BMH1:NOP1:orf19.3205:DUT1:TIF:NDE1:MAE1:NIP7:orf19.357:CDC19:RRP8:PGK1:SSZ1:TEF2:SCS7:SAM4:ENO1:PFK1:orf19.3990:ADH1:CCT3:HIS1:ILV3:DES1:HTS1:PMT4:orf19.4143:CEF3:GCD…
51701	interaction with host	4.55e-10	SSA2:HWP1:TEF1:MP65:ALS3:SOD5:ECM33:CDC19:YWP1:SUN41:PGK1:ENO1:ADH1:HSP70:MAK16:TUP1:SSB1:ACO1:TPI1:TDH3:TSA1:GPM1
42254	ribosome biogenesis	4.67e-10	orf19.1091:GAR1:orf19.1388:RPS26A:RPL3:orf19.1815:orf19.2314:orf19.2319:orf19.2386:RPL10:RPS16A:NOP1:NIP7:RRP8:orf19.4029:orf19.4143:RLP24:RPS5:orf19.501:ECM1:RPS24:MAK16:RRP15:REI1:NOP10:RRS1:orf19.6090:KRR1:UTP9:orf19.6828:RPS8A:orf19.6886:HBR3:YST1:RPP0:orf19.7107:orf19.7398:NSA2:orf19.7488:HCR1
6091	generation of precursor metabolites and energy	8.34e-10	COX4:orf19.1480:SDH12:PDC11:BMH1:NDE1:CDC19:PGK1:ENO1:PFK1:ADH1:orf19.4016:CIT1:QCR8:MDH1-1:IDH1:HXK2:RHR2:ATP2:IDH2:RIP1:KGD2:SDH2:ACO1:PFK2:TPI1:TDH3:ATP1:GPM1:PET9
6090	pyruvate metabolic process	3.22e-09	PDC11:PDA1:MAE1:CDC19:PGK1:ENO1:LPD1:LAT1:TPI1:TDH3:PCK1:GPM1
6096	glycolysis	4.32e-09	CDC19:PGK1:ENO1:PFK1:ADH1:HXK2:PFK2:TPI1:TDH3:GPM1
44275	cellular carbohydrate catabolic process	4.6e-09	PDC11:NDE1:CDC19:PGK1:ENO1:PFK1:ADH1:TAL1:GND1:TKL1:HXK2:ARD:PFK2:TPI1:TDH3:orf19.7108:GPM1
6006	glucose metabolic process	5.38e-09	PDC11:BMH1:NDE1:CDC19:PGK1:ENO1:PFK1:ADH1:TAL1:GND1:TKL1:HXK2:PFK2:TPI1:TDH3:orf19.7108:PCK1:GPM1
16052	carbohydrate catabolic process	1.25e-08	PDC11:NDE1:CDC19:PGK1:ENO1:PFK1:ADH1:TAL1:GND1:TKL1:HXK2:ARD:PFK2:TPI1:TDH3:orf19.7108:GPM1
22613	ribonucleoprotein complex biogenesis	4.06e-08	orf19.1091:GAR1:orf19.1388:RPS26A:RPL3:orf19.1815:orf19.2314:orf19.2319:orf19.2386:RPL10:RPS16A:NOP1:NIP7:RRP8:orf19.4029:orf19.4143:RLP24:RPS5:orf19.501:ECM1:RPS24:MAK16:RRP15:REI1:NOP10:RRS1:orf19.6090:KRR1:UTP9:orf19.6828:RPS8A:orf19.6886:HBR3:YST1:RPP0:orf19.7107:orf19.7398:NSA2:orf19.7488:HCR1
5996	monosaccharide metabolic process	4.1e-08	PDC11:BMH1:NDE1:CDC19:PGK1:ENO1:PFK1:ADH1:TAL1:GND1:TKL1:HXK2:SRB1:ARD:PFK2:TPI1:TDH3:orf19.7108:PCK1:GPM1:orf19.969
42180	cellular ketone metabolic process	4.76e-08	ARO8:ARC1:MET2:TYS1:orf19.279:SDH12:PDC11:PDA1:MAE1:CDC19:PGK1:SAM4:ENO1:HIS1:ILV3:HTS1:GRS1:CIT1:MDH1-1:IDH1:OLE1:MET15:THS1:IDH2:KGD2:LPD1:ARD:SDH2:ACO1:CYS3:LAT1:SAM2:DED81:TPI1:TDH3:PCK1:MIS12:FDH3:orf19.7643:GPM1:orf19.969
19752	carboxylic acid metabolic process	5.96e-08	ARO8:ARC1:MET2:TYS1:orf19.279:SDH12:PDC11:PDA1:MAE1:CDC19:PGK1:SAM4:ENO1:HIS1:ILV3:HTS1:GRS1:CIT1:MDH1-1:IDH1:OLE1:MET15:THS1:IDH2:KGD2:LPD1:ARD:SDH2:ACO1:CYS3:LAT1:SAM2:DED81:TPI1:TDH3:PCK1:MIS12:FDH3:GPM1:orf19.969
43436	oxoacid metabolic process	5.96e-08	ARO8:ARC1:MET2:TYS1:orf19.279:SDH12:PDC11:PDA1:MAE1:CDC19:PGK1:SAM4:ENO1:HIS1:ILV3:HTS1:GRS1:CIT1:MDH1-1:IDH1:OLE1:MET15:THS1:IDH2:KGD2:LPD1:ARD:SDH2:ACO1:CYS3:LAT1:SAM2:DED81:TPI1:TDH3:PCK1:MIS12:FDH3:GPM1:orf19.969
6082	organic acid metabolic process	5.96e-08	ARO8:ARC1:MET2:TYS1:orf19.279:SDH12:PDC11:PDA1:MAE1:CDC19:PGK1:SAM4:ENO1:HIS1:ILV3:HTS1:GRS1:CIT1:MDH1-1:IDH1:OLE1:MET15:THS1:IDH2:KGD2:LPD1:ARD:SDH2:ACO1:CYS3:LAT1:SAM2:DED81:TPI1:TDH3:PCK1:MIS12:FDH3:GPM1:orf19.969
19318	hexose metabolic process	7.29e-08	PDC11:BMH1:NDE1:CDC19:PGK1:ENO1:PFK1:ADH1:TAL1:GND1:TKL1:HXK2:SRB1:PFK2:TPI1:TDH3:orf19.7108:PCK1:GPM1
44282	small molecule catabolic process	9.41e-08	ARO8:orf19.279:PDC11:NDE1:CDC19:PGK1:ENO1:PFK1:ADH1:TAL1:GND1:TKL1:HXK2:LPD1:ARD:PFK2:TPI1:TDH3:orf19.7108:FDH3:GPM1
9058	biosynthetic process	1.24e-07	SSA2:orf19.1124.2:FCY21:TEF1:RPS26A:ERG10:RPL3:RPC19:ARO8:SPE3:RPA12:RPL82:ARC1:MET2:TYS1:HEM13:PDC11:RPL10:TIF34:RPP1A:RPL13:RPS16A:BMH1:orf19.3205:DUT1:TIF:PGK1:SSZ1:TEF2:SAM4:ENO1:orf19.3990:HIS1:ILV3:HTS1:PMT4:CEF3:GCD11:RPS5:GRS1:CIT1:RPL17B:IDH1:MTS1:URA1:ADE17:OLE1:ERG5:orf19.5207:RPS4A:RPC11:RHR2:RPS24:MET15:ATP2:THS1:orf19.5693:EFT2:IDH2:orf19.5943.1:RPL18:TUF1:RPL16A:MVD:LPD1:SRB1:SUI2:…
6364	rRNA processing	2.92e-07	orf19.1091:GAR1:orf19.1815:orf19.2314:orf19.2319:orf19.2386:RPS16A:NOP1:NIP7:RRP8:orf19.4143:orf19.501:RPS24:MAK16:RRP15:NOP10:RRS1:orf19.6090:KRR1:UTP9:orf19.6828:RPS8A:orf19.6886:HBR3:YST1:NSA2:orf19.7488:HCR1
31349	positive regulation of defense response	6.46e-07	MP65:CDC19:PGK1:ENO1:ADH1:HSP70:SSB1:ACO1:TPI1:TDH3
44416	induction by symbiont of host defense response	6.46e-07	MP65:CDC19:PGK1:ENO1:ADH1:HSP70:SSB1:ACO1:TPI1:TDH3
52251	induction by organism of defense response of other organism during symbiotic interaction	6.46e-07	MP65:CDC19:PGK1:ENO1:ADH1:HSP70:SSB1:ACO1:TPI1:TDH3
52509	positive regulation by symbiont of host defense response	6.46e-07	MP65:CDC19:PGK1:ENO1:ADH1:HSP70:SSB1:ACO1:TPI1:TDH3
52510	positive regulation by organism of defense response of other organism during symbiotic interaction	6.46e-07	MP65:CDC19:PGK1:ENO1:ADH1:HSP70:SSB1:ACO1:TPI1:TDH3
16072	rRNA metabolic process	7.08e-07	orf19.1091:GAR1:orf19.1815:orf19.2314:orf19.2319:orf19.2386:RPS16A:NOP1:NIP7:RRP8:orf19.4143:orf19.501:RPS24:MAK16:RRP15:NOP10:RRS1:orf19.6090:KRR1:UTP9:orf19.6828:RPS8A:orf19.6886:HBR3:YST1:NSA2:orf19.7488:HCR1
6066	alcohol metabolic process	7.51e-07	ERG10:ARO8:PDC11:BMH1:NDE1:CDC19:PGK1:ENO1:PFK1:ADH1:TAL1:GND1:TKL1:ERG5:HXK2:RHR2:MVD:SRB1:ARD:PFK2:TPI1:TDH3:orf19.7108:PCK1:FDH3:GPM1:orf19.969
44249	cellular biosynthetic process	1.54e-06	SSA2:orf19.1124.2:FCY21:TEF1:RPS26A:RPL3:RPC19:SPE3:RPA12:RPL82:ARC1:MET2:TYS1:HEM13:RPL10:TIF34:RPP1A:RPL13:RPS16A:BMH1:orf19.3205:DUT1:TIF:PGK1:SSZ1:TEF2:SAM4:ENO1:orf19.3990:HIS1:ILV3:HTS1:PMT4:CEF3:GCD11:RPS5:GRS1:CIT1:RPL17B:IDH1:MTS1:URA1:ADE17:OLE1:orf19.5207:RPS4A:RPC11:RHR2:RPS24:MET15:ATP2:THS1:orf19.5693:EFT2:IDH2:orf19.5943.1:RPL18:TUF1:RPL16A:MVD:LPD1:SRB1:SUI2:SSB1:ACO1:CYS3:SAM2:or…
44260	cellular macromolecule metabolic process	1.75e-06	SSA2:orf19.1091:orf19.1124.2:GAR1:TEF1:RPS26A:RPL3:RPC19:MP65:orf19.1815:SSC1:KAR2:NAT2:orf19.2286:RPA12:RPL82:orf19.2314:orf19.2319:orf19.2386:ARC1:TYS1:ZUO1:PDC11:RPL10:TIF34:RPP1A:RPL13:RPS16A:BMH1:NOP1:orf19.3205:DUT1:TIF:NDE1:NIP7:orf19.357:CDC19:RRP8:PGK1:SSZ1:TEF2:ENO1:PFK1:orf19.3990:ADH1:CCT3:HTS1:PMT4:orf19.4143:CEF3:GCD11:RPS5:GRS1:TAL1:RPL17B:HSP70:ACT1:orf19.501:GND1:YDJ1:TKL1:PDI1:o…
6412	translation	2.25e-06	SSA2:TEF1:RPS26A:RPL3:RPL82:ARC1:TYS1:RPL10:TIF34:RPP1A:RPL13:RPS16A:orf19.3205:TIF:SSZ1:TEF2:HTS1:CEF3:GCD11:RPS5:GRS1:RPL17B:RPS4A:RPS24:THS1:EFT2:orf19.5943.1:RPL18:TUF1:RPL16A:SUI2:SSB1:DED81:YST1:RPP0:RPP1B:RPL4B:TIF35:HCR1:orf19.7675
44283	small molecule biosynthetic process	2.57e-06	FCY21:ARO8:SPE3:MET2:PDC11:PGK1:SAM4:ENO1:HIS1:ILV3:CIT1:IDH1:URA1:RHR2:MET15:IDH2:LPD1:SRB1:ACO1:CYS3:SAM2:TPI1:TDH3:PCK1:FDH3:GPM1:orf19.969
42273	ribosomal large subunit biogenesis	3.21e-06	orf19.1091:orf19.1388:RPL3:orf19.1815:RPL10:NOP1:NIP7:orf19.4029:RLP24:MAK16:REI1:RRS1:RPP0:orf19.7107:orf19.7398:NSA2
31347	regulation of defense response	3.6e-06	MP65:CDC19:PGK1:ENO1:ADH1:HSP70:SSB1:ACO1:TPI1:TDH3
48584	positive regulation of response to stimulus	3.6e-06	MP65:CDC19:PGK1:ENO1:ADH1:HSP70:SSB1:ACO1:TPI1:TDH3
52031	modulation by symbiont of host defense response	3.6e-06	MP65:CDC19:PGK1:ENO1:ADH1:HSP70:SSB1:ACO1:TPI1:TDH3
52255	modulation by organism of defense response of other organism during symbiotic interaction	3.6e-06	MP65:CDC19:PGK1:ENO1:ADH1:HSP70:SSB1:ACO1:TPI1:TDH3
44003	modification by symbiont of host morphology or physiology	9.6e-06	MP65:CDC19:PGK1:ENO1:ADH1:HSP70:SSB1:ACO1:TPI1:TDH3
51817	modification of morphology or physiology of other organism during symbiotic interaction	9.6e-06	MP65:CDC19:PGK1:ENO1:ADH1:HSP70:SSB1:ACO1:TPI1:TDH3
43170	macromolecule metabolic process	9.8e-06	SSA2:orf19.1091:orf19.1124.2:GAR1:TEF1:RPS26A:RPL3:RPC19:MP65:orf19.1815:SSC1:KAR2:NAT2:orf19.2286:RPA12:RPL82:orf19.2314:orf19.2319:orf19.2386:ARC1:TYS1:ZUO1:PDC11:RPL10:TIF34:RPP1A:RPL13:RPS16A:BMH1:NOP1:orf19.3205:DUT1:TIF:NDE1:NIP7:orf19.357:CDC19:RRP8:PGK1:SSZ1:TEF2:ENO1:PFK1:orf19.3990:ADH1:CCT3:HTS1:PMT4:orf19.4143:CEF3:GCD11:RPS5:GRS1:TAL1:RPL17B:HSP70:ACT1:orf19.501:GND1:YDJ1:TKL1:PDI1:o…
52173	response to defenses of other organism during symbiotic interaction	1.07e-05	MP65:SOD5:CDC19:PGK1:ENO1:ADH1:HSP70:TUP1:SSB1:ACO1:TPI1:TDH3
44085	cellular component biogenesis	1.37e-05	SSA2:orf19.1091:GAR1:orf19.1388:RPS26A:RPL3:orf19.1815:KAR2:orf19.2314:orf19.2319:orf19.2386:ZUO1:RPL10:RPS16A:BMH1:NOP1:NIP7:RRP8:SSZ1:orf19.3990:CCT3:orf19.4029:orf19.4143:RLP24:RPS5:HSP70:ACT1:orf19.501:ECM1:RPS24:MAK16:RRP15:EGD2:REI1:NOP10:RRS1:orf19.6090:CCT8:TUP1:SRB1:SSB1:HSP90:KRR1:UTP9:orf19.6828:RPS8A:orf19.6886:HBR3:YST1:RPP0:orf19.7107:HSP60:orf19.7398:NSA2:orf19.7488:HCR1
46165	alcohol biosynthetic process	1.47e-05	ARO8:PDC11:PGK1:ENO1:RHR2:SRB1:TPI1:TDH3:PCK1:FDH3:GPM1:orf19.969
51707	response to other organism	1.47e-05	MP65:SOD5:CDC19:PGK1:ENO1:ADH1:HSP70:TUP1:SSB1:ACO1:TPI1:TDH3
6084	acetyl-CoA metabolic process	1.5e-05	orf19.1480:CIT1:MDH1-1:IDH1:IDH2:MVD:KGD2:LPD1:SDH2:ACO1
46356	acetyl-CoA catabolic process	3.34e-05	orf19.1480:CIT1:MDH1-1:IDH1:IDH2:KGD2:SDH2:ACO1
6099	tricarboxylic acid cycle	3.34e-05	orf19.1480:CIT1:MDH1-1:IDH1:IDH2:KGD2:SDH2:ACO1
34641	cellular nitrogen compound metabolic process	4.05e-05	FCY21:ARO8:SPE3:ARC1:MET2:TYS1:orf19.279:HEM13:PDC11:NDE1:MAE1:SAM4:HIS1:ILV3:HTS1:GRS1:TAL1:CIT1:IDH1:URA1:GND1:TKL1:MET15:THS1:IDH2:LPD1:ACO1:CYS3:SAM2:DED81:orf19.7108:MIS12:FDH3:PET9:orf19.969
34660	ncRNA metabolic process	4.18e-05	orf19.1091:GAR1:orf19.1815:orf19.2314:orf19.2319:orf19.2386:ARC1:TYS1:RPS16A:NOP1:NIP7:RRP8:HTS1:orf19.4143:GRS1:orf19.501:RPS24:MAK16:RRP15:THS1:NOP10:RRS1:orf19.6090:KRR1:DED81:UTP9:orf19.6828:RPS8A:orf19.6886:HBR3:YST1:NSA2:orf19.7488:HCR1
52200	response to host defenses	4.69e-05	MP65:SOD5:CDC19:PGK1:ENO1:ADH1:HSP70:SSB1:ACO1:TPI1:TDH3
75136	response to host	4.69e-05	MP65:SOD5:CDC19:PGK1:ENO1:ADH1:HSP70:SSB1:ACO1:TPI1:TDH3
80134	regulation of response to stress	7.41e-05	MP65:CDC19:PGK1:ENO1:ADH1:HSP70:SSB1:ACO1:TPI1:TDH3
6457	protein folding	0.0001	SSA2:SSC1:KAR2:ZUO1:orf19.357:CCT3:HSP70:YDJ1:PDI1:EGD2:CCT8:SSB1:HSP90:HSP60:CPR6
10467	gene expression	0.00011	SSA2:orf19.1091:GAR1:TEF1:RPS26A:RPL3:RPC19:orf19.1815:RPA12:RPL82:orf19.2314:orf19.2319:orf19.2386:ARC1:TYS1:RPL10:TIF34:RPP1A:RPL13:RPS16A:NOP1:orf19.3205:TIF:NIP7:RRP8:SSZ1:TEF2:orf19.3990:HTS1:orf19.4143:CEF3:GCD11:RPS5:GRS1:RPL17B:orf19.501:RPS4A:RPC11:RPS24:MAK16:RRP15:THS1:EFT2:orf19.5943.1:NOP10:RPL18:RRS1:TUF1:RPL16A:orf19.6090:TUP1:SUI2:SSB1:KRR1:DED81:UTP9:orf19.6828:RPS8A:orf19.6886:H…
55085	transmembrane transport	0.00016	SSA2:GNP1:FCY21:ZRT2:SSC1:KAR2:orf19.2875:FET34:HSP70:PMA1:orf19.5444:ATP2:SEC61:orf19.6524:ATP1:HSP60:FTR2:PET9
6520	cellular amino acid metabolic process	0.00021	ARO8:ARC1:MET2:TYS1:orf19.279:PDC11:MAE1:SAM4:HIS1:ILV3:HTS1:GRS1:CIT1:IDH1:MET15:THS1:IDH2:LPD1:ACO1:CYS3:SAM2:DED81:MIS12:FDH3:orf19.969
42026	protein refolding	0.00028	SSA2:SSC1:KAR2:HSP70:YDJ1:HSP90:HSP60:CPR6
9607	response to biotic stimulus	0.00032	MP65:KAR2:SOD5:CDC19:PGK1:ENO1:ADH1:HSP70:TUP1:SSB1:ACO1:TPI1:TDH3
51704	multi-organism process	0.00032	SSA2:HWP1:TEF1:MP65:ALS3:KAR2:SOD5:ECM33:BMH1:ECE1:CDC19:YWP1:SUN41:PGK1:PHR1:ENO1:ADH1:PMT4:HSP70:MAK16:RBT5:TUP1:LPD1:SSB1:ACO1:HSP90:TPI1:TDH3:RVS161:NRG1:TSA1:GPM1:orf19.93
9109	coenzyme catabolic process	0.00044	orf19.1480:CIT1:MDH1-1:IDH1:IDH2:KGD2:SDH2:ACO1
48583	regulation of response to stimulus	0.0005	MP65:CDC19:PGK1:ENO1:ADH1:HSP70:SSB1:ACO1:TPI1:TDH3
44106	cellular amine metabolic process	0.00052	ARO8:SPE3:ARC1:MET2:TYS1:orf19.279:PDC11:MAE1:SAM4:HIS1:ILV3:HTS1:GRS1:CIT1:IDH1:MET15:THS1:IDH2:LPD1:ACO1:CYS3:SAM2:DED81:MIS12:FDH3:orf19.969
51187	cofactor catabolic process	0.00067	orf19.1480:CIT1:MDH1-1:IDH1:IDH2:KGD2:SDH2:ACO1
6519	cellular amino acid and derivative metabolic process	0.00073	ARO8:SPE3:orf19.2286:ARC1:MET2:TYS1:orf19.279:PDC11:MAE1:SAM4:HIS1:ILV3:HTS1:GRS1:CIT1:IDH1:MET15:THS1:IDH2:LPD1:ACO1:CYS3:SAM2:DED81:MIS12:FDH3:orf19.969
19319	hexose biosynthetic process	0.00075	PGK1:ENO1:SRB1:TPI1:TDH3:PCK1:GPM1
9308	amine metabolic process	0.00086	ARO8:SPE3:ARC1:MET2:TYS1:orf19.279:PDC11:BMH1:MAE1:SAM4:HIS1:ILV3:HTS1:GRS1:CIT1:IDH1:MET15:THS1:IDH2:LPD1:ACO1:CYS3:SAM2:DED81:MIS12:FDH3:orf19.969
Downregulated transfags
		Terms from the Function Ontology
GOID	GO_term	Corrected P-value	Gene(s) annotated to the term
16614	oxidoreductase activity, acting on CH-OH group of donors	0.00028	ARA1:SOU1:IFE2:AYR2:MDH1
16616	oxidoreductase activity, acting on the CH-OH group of donors, NAD or NADP as acceptor	0.00241	ARA1:SOU1:IFE2:AYR2
16491	oxidoreductase activity	0.04669	ARA1:SOU1:IFE2:AYR2:LYS9:MDH1

## Sheet: 3. Caecum_GO
Upregulated transfags
		Terms from the Function Ontology
GO ID	GO_term	Corrected P-value	Gene(s) annotated to the term
20037	heme binding	3.88e-05	DAP1:RBT5:PGA10:HMX1:CSA1
46906	tetrapyrrole binding	3.88e-05	DAP1:RBT5:PGA10:HMX1:CSA1
16491	oxidoreductase activity	0.00017	GPD1:RNR22:SOD5:PST1:SLD1:ADH5:orf19.2989:OYE32:YHB5:IDP2:SCS7:PUT2:DES1:PUT1:GRP2:IFE2:PDX3:FRP1:SUR2:orf19.583:HMX1:ARD:GPD2:FRP2:orf19.732:ERG3:XYL2:orf19.86
		Terms from the Component Ontology
GO ID	GO_term	Corrected P-value	Gene(s) annotated to the term
9277	fungal-type cell wall	8.02e-08	GPM2:HWP1:UTR2:ALS3:PGA52:SOD5:DFG5:orf19.251:PHR1:PGA4:DDR48:ECM331:ALS4:HYR1:RBT5:PGA10:ALS1:WSC1:PGA48:GPH1:CSA1:XYL2
30312	external encapsulating structure	4.8e-07	GPM2:HWP1:UTR2:ALS3:PGA52:SOD5:DFG5:orf19.251:PHR1:PGA4:DDR48:ECM331:ALS4:HYR1:RBT5:PGA10:ALS1:WSC1:PGA48:GPH1:CSA1:XYL2
5618	cell wall	4.8e-07	GPM2:HWP1:UTR2:ALS3:PGA52:SOD5:DFG5:orf19.251:PHR1:PGA4:DDR48:ECM331:ALS4:HYR1:RBT5:PGA10:ALS1:WSC1:PGA48:GPH1:CSA1:XYL2
5886	plasma membrane	5.9e-07	CAN2:GNP1:HWP1:UTR2:OPT4:PGA52:HGT6:DFG5:orf19.2175:SIT1:AQY1:orf19.2959.1:HIP1:orf19.3232:ITR1:HSP31:HGT2:PHR1:PGA4:ECM331:HSP30:HGT1:HOL4:ALS4:PHO89:TPO4:GCA1:orf19.4947:HYR1:CDR4:PLB5:SAP5:RBT5:SAP4:RAS2:HMX1:GAP6:PNG2:CSA1:orf19.7566:ERG3:CDR11:CAN1
9986	cell surface	8.51e-07	HWP1:UTR2:ALS3:PGA52:SOD5:DFG5:SIT1:PGA34:PHR1:PGA4:ECM331:ALS4:HYR1:PLB5:PGA7:RBT5:PGA10:ALS1:IHD1:PGA48:GPH1:CSA1:orf19.822
31226	intrinsic to plasma membrane	1.27e-05	UTR2:PGA52:HGT6:DFG5:HIP1:orf19.3232:ITR1:HGT2:PHR1:PGA4:HGT1:HYR1:GAP6:CSA1
30446	hyphal cell wall	8.4e-05	HWP1:UTR2:ALS3:orf19.251:PHR1:PGA4:DDR48:ALS1:GPH1:CSA1:XYL2
46658	anchored to plasma membrane	0.00017	UTR2:PGA52:DFG5:PHR1:PGA4:HYR1:CSA1
31225	anchored to membrane	0.00025	UTR2:PGA52:DFG5:PHR1:PGA4:HYR1:CSA1
44459	plasma membrane part	0.00074	UTR2:PGA52:HGT6:DFG5:HIP1:orf19.3232:ITR1:HGT2:PHR1:PGA4:HGT1:HYR1:GAP6:CSA1
		Terms from the Process Ontology
GO ID	GO_term	Corrected P-value	Gene(s) annotated to the term
16052	carbohydrate catabolic process	1.36e-08	GPM2:XKS1:HXK1:NAG1:DAC1:AMS1:PGM2:GAL1:GAL10:orf19.3982:GCA1:IFE2:ARD:GPH1:GLK1:MAL2
44275	cellular carbohydrate catabolic process	7.68e-07	GPM2:XKS1:HXK1:NAG1:DAC1:PGM2:GAL1:GAL10:orf19.3982:IFE2:ARD:GPH1:GLK1:MAL2
5975	carbohydrate metabolic process	1.04e-06	GPM2:XKS1:UTR2:GPD1:HXK1:NAG1:DAC1:AMS1:PGM2:GAL1:GAL10:orf19.3982:MLS1:GCA1:PSA2:IFE2:TPS3:RHR2:GLK4:FBP1:ARD:TPS1:ICL1:GPH1:GAC1:orf19.7227:GLK1:PCK1:MAL2
5996	monosaccharide metabolic process	8.4e-06	GPM2:XKS1:HXK1:NAG1:DAC1:PGM2:GAL1:GAL10:PSA2:IFE2:FBP1:ARD:GPH1:GAC1:orf19.7227:GLK1:PCK1
46365	monosaccharide catabolic process	4.94e-05	GPM2:XKS1:HXK1:NAG1:DAC1:PGM2:GAL1:GAL10:IFE2:ARD:GLK1
44262	cellular carbohydrate metabolic process	0.00011	GPM2:XKS1:GPD1:HXK1:NAG1:DAC1:PGM2:GAL1:GAL10:orf19.3982:MLS1:PSA2:IFE2:TPS3:RHR2:FBP1:ARD:TPS1:ICL1:GPH1:GAC1:orf19.7227:GLK1:PCK1:MAL2
46164	alcohol catabolic process	0.00013	GPM2:XKS1:HXK1:NAG1:DAC1:PGM2:GAL1:GAL10:IFE2:ARD:GLK1
6066	alcohol metabolic process	0.00034	GPM2:XKS1:GPD1:HXK1:NAG1:DAC1:ADH5:PGM2:GAL1:GAL10:PSA2:IFE2:RHR2:FBP1:ARD:GPH1:GAC1:orf19.7227:GLK1:PCK1:ERG3
Downregulated transfags
		Terms from the Function Ontology
GO ID	GO_term	Corrected P-value	Gene(s) annotated to the term
3735	structural constituent of ribosome	5.92e-33	RPS26A:RPL3:RPL12:RPS7A:RPL38:RPL11:RPL2:RPL29:RPL82:RPL9B:RPL10:RPP1A:RPL13:RPS16A:RPS1:RPL6:UBI3:RPS21:orf19.3354:RPL10A:RPL30:RPL24A:orf19.4149.1:RPS5:RPL17B:RPL20B:RPS6A:RPL40B:RPL15A:RPS4A:RPS24:RPL18:RPL8B:RPL16A:RPS23A:RPS3:RPS20:RPL5:RPS25B:RPS12:RPS8A:YST1:RPP0:RPS28B:RPP1B:RPL4B:RPS9B:RPL21A
5198	structural molecule activity	9.88e-22	RPS26A:RPL3:RPL12:RPS7A:RPL38:RPL11:RPL2:RPL29:RPL82:RPL9B:RPL10:RPP1A:RPL13:RPS16A:RPS1:RPL6:UBI3:RPS21:orf19.3354:RPL10A:RPL30:RPL24A:orf19.4149.1:RPS5:RPL17B:RPL20B:RPS6A:RPL40B:RPL15A:RPS4A:RPS24:RPL18:RPL8B:RPL16A:RPS23A:RPS3:RPS20:RPL5:RPS25B:RPS12:RPS8A:YST1:RPP0:RPS28B:RPP1B:RPL4B:RPS9B:RPL21A
8135	translation factor activity, nucleic acid binding	3.03e-11	SUP35:TEF1:CAM1-1:TIF:TIF3:TIF4631:TEF2:CEF3:GCD11:FUN12:TIF11:EFT2:SUI2:RPG1A:TIF35:CAM1
3676	nucleic acid binding	6e-07	orf19.1052:HHF1:HHT21:GAR1:NOP5:SUP35:TEF1:HHF22:orf19.2319:ARC1:CAM1-1:CBF1:orf19.2917:RPL6:orf19.3037:NOP1:TIF:RPS21:NDE1:TIF3:TIF4631:RPL30:RPL24A:TEF2:CEF3:YHM2:GCD11:BFR1:NHP6A:RPL15A:TYE7:FUN12:orf19.5126:NOP4:GAL4:TIF11:EFT2:orf19.5943.1:RPL16A:orf19.6090:SUI2:RPG1A:ACO1:RPL5:HTA1:RPP0:NRG1:TIF35:NPL3:CAM1:SIK1
3743	translation initiation factor activity	9.76e-06	TIF:TIF3:TIF4631:GCD11:FUN12:TIF11:SUI2:RPG1A:TIF35
5488	binding	0.00038	orf19.1030:orf19.1052:HHF1:HHT21:EGD1:GAR1:NOP5:SUP35:TEF1:HHF22:KRE30:orf19.2319:ARC1:MSI3:CAM1-1:CBF1:orf19.2917:RPL6:orf19.3037:NOP1:TIF:RPS21:NDE1:TIF3:IPP1:TIF4631:YWP1:RPL30:RPL24A:SSZ1:TEF2:CEF3:YHM2:GCD11:BFR1:NHP6A:RPL15A:TYE7:FUN12:orf19.5126:NOP4:GAL4:TIF11:GSP1:EFT2:EGD2:orf19.5943.1:RPL16A:orf19.6090:orf19.6147:SUI2:RPG1A:SSB1:ACO1:TSR1:HSP90:orf19.6524:RPL5:DED81:ASC1:HTA1:RPP0:NRG1…
3746	translation elongation factor activity	0.00073	TEF1:CAM1-1:TEF2:CEF3:EFT2:CAM1
		Terms from the Component Ontology
GO ID	GO_term	Corrected P-value	Gene(s) annotated to the term
30529	ribonucleoprotein complex	6.18e-25	GAR1:NOP5:SUP35:TEF1:RPL3:RPS7A:orf19.1833:KRE30:RPL2:RPL29:RPL9B:ZUO1:orf19.2917:RPP1A:RPS16A:RPS1:RPL6:orf19.3037:UBI3:NOP1:TMA19:TIF:RPS21:orf19.3354:TIF3:TIF4631:TEF2:NOP7:orf19.4149.1:CEF3:GCD11:RPS5:RPL17B:orf19.4492:BFR1:RPS6A:RPL15A:orf19.501:FUN12:orf19.5126:TIF11:EFT2:NOC2:MAK21:orf19.5943.1:RPL16A:SUI2:RPS23A:RPS3:RPG1A:SSB1:RPS20:TSR1:RPS25B:RPS12:RPS8A:ASC1:YST1:RPP0:RPS28B:RPP1B:orf…
43228	non-membrane-bounded organelle	1.51e-24	orf19.1030:orf19.1052:HHF1:HHT21:ACS2:GAR1:NOP5:SUP35:TEF1:RPL3:orf19.1833:RPA190:HHF22:KRE30:RPL2:RPL29:orf19.2319:RPL9B:ZUO1:SRP40:CBF1:orf19.2917:RPP1A:RPS1:RPL6:orf19.3037:UBI3:PDA1:NOP1:TMA19:TIF:RPS21:orf19.3354:LSC1:TIF3:MAK5:TIF4631:TEF2:NOP7:orf19.4149.1:CEF3:YHM2:GCD11:RPS5:RPL17B:orf19.4492:NHP6A:RPS6A:IDH1:orf19.4896:RPL15A:TYE7:orf19.501:FUN12:NOP4:PDB1:TIF11:EFT2:NOC2:MAK21:orf19.59…
43232	intracellular non-membrane-bounded organelle	1.51e-24	orf19.1030:orf19.1052:HHF1:HHT21:ACS2:GAR1:NOP5:SUP35:TEF1:RPL3:orf19.1833:RPA190:HHF22:KRE30:RPL2:RPL29:orf19.2319:RPL9B:ZUO1:SRP40:CBF1:orf19.2917:RPP1A:RPS1:RPL6:orf19.3037:UBI3:PDA1:NOP1:TMA19:TIF:RPS21:orf19.3354:LSC1:TIF3:MAK5:TIF4631:TEF2:NOP7:orf19.4149.1:CEF3:YHM2:GCD11:RPS5:RPL17B:orf19.4492:NHP6A:RPS6A:IDH1:orf19.4896:RPL15A:TYE7:orf19.501:FUN12:NOP4:PDB1:TIF11:EFT2:NOC2:MAK21:orf19.59…
5840	ribosome	3.1e-24	SUP35:TEF1:RPL3:KRE30:RPL2:RPL29:RPL9B:ZUO1:RPP1A:RPS1:RPL6:orf19.3037:UBI3:NOP1:TMA19:TIF:RPS21:orf19.3354:TIF3:TIF4631:TEF2:orf19.4149.1:CEF3:GCD11:RPS5:RPL17B:RPS6A:RPL15A:FUN12:TIF11:EFT2:orf19.5943.1:SUI2:RPS23A:RPS3:RPG1A:RPS20:RPS25B:RPS12:RPS8A:ASC1:YST1:RPS28B:RPP1B:RPS9B
22626	cytosolic ribosome	5.62e-22	SUP35:RPL2:RPL29:RPL9B:RPS1:RPL6:UBI3:RPS21:orf19.3354:orf19.4149.1:CEF3:RPS5:RPL17B:RPS6A:RPL15A:FUN12:orf19.5943.1:RPS23A:RPS3:RPS20:RPS25B:RPS12:RPS8A:ASC1:YST1:RPS28B:RPS9B
22627	cytosolic small ribosomal subunit	8.26e-18	RPS1:UBI3:RPS21:orf19.3354:orf19.4149.1:RPS5:RPS6A:FUN12:RPS23A:RPS3:RPS20:RPS25B:RPS12:RPS8A:ASC1:YST1:RPS28B:RPS9B
30684	preribosome	1.06e-14	NOP5:RPL3:RPS7A:orf19.1833:orf19.2917:RPS16A:RPS1:NOP1:RPS21:orf19.3354:NOP7:orf19.4149.1:RPS5:orf19.4492:RPS6A:orf19.501:NOC2:MAK21:RPL16A:RPS3:TSR1:RPS8A:YST1:RPP0:orf19.7552:SIK1:DRS1:RPS9B
44445	cytosolic part	5.07e-14	RPL2:RPL29:RPL9B:RPS1:RPL6:UBI3:RPS21:orf19.3354:orf19.4149.1:RPS5:RPL17B:RPS6A:RPL15A:FUN12:RPS23A:RPS3:RPS20:RPS25B:RPS12:RPS8A:ASC1:YST1:RPS28B:RPS9B
32991	macromolecular complex	2.66e-12	orf19.1052:HHF1:HHT21:EGD1:GAR1:NOP5:SUP35:TEF1:RPL3:RPS7A:orf19.1833:RPA190:HHF22:orf19.1866:KRE30:RPL2:RPL29:RPL9B:ARC1:QCR2:ZUO1:CBF1:orf19.2917:RPP1A:RPS16A:RPS1:RPL6:orf19.3037:UBI3:PDA1:NOP1:TMA19:TIF:RPS21:orf19.3354:TIF3:TIF4631:TEF2:NOP7:orf19.4149.1:CEF3:GCD11:RPS5:RPL17B:orf19.4492:BFR1:RPS6A:IDH1:orf19.4896:RPL15A:orf19.501:FUN12:orf19.5126:orf19.5231.2:PDB1:TIF11:ATP5:EFT2:IDH2:NOC2:…
30686	90S preribosome	1.1e-11	NOP5:RPS7A:orf19.1833:RPS16A:RPS1:NOP1:orf19.3354:NOP7:orf19.4149.1:RPS5:RPS6A:NOC2:MAK21:RPS3:TSR1:RPS8A:YST1:RPP0:SIK1:RPS9B
15935	small ribosomal subunit	1.19e-11	RPS1:UBI3:RPS21:orf19.3354:orf19.4149.1:RPS5:RPS6A:FUN12:RPS23A:RPS3:RPS20:RPS25B:RPS12:RPS8A:ASC1:YST1:RPS28B:RPS9B
33279	ribosomal subunit	2.41e-11	RPL2:RPL29:RPL9B:RPS1:RPL6:UBI3:RPS21:orf19.3354:orf19.4149.1:RPS5:RPL17B:RPS6A:RPL15A:FUN12:RPS23A:RPS3:RPS20:RPS25B:RPS12:RPS8A:ASC1:YST1:RPS28B:RPS9B
5829	cytosol	2.19e-10	ACS2:RPL2:RPL29:RPL9B:ZUO1:RPS1:RPL6:UBI3:TMA19:RPS21:orf19.3354:URA7:orf19.4149.1:YNK1:RPS5:RPL17B:RPS6A:ADE17:RPL15A:FUN12:FAS2:RPS23A:RPS3:RPS20:ACO1:RPS25B:RPS12:RPS8A:ASC1:YST1:RPS28B:ACC1:RPS9B:FAS1
5622	intracellular	7.8e-08	orf19.1030:orf19.1052:HHF1:HHT21:ACS2:orf19.1124.2:GAD1:EGD1:GAR1:NOP5:SUP35:TEF1:APT1:RPL3:RPS7A:orf19.1833:RPA190:HHF22:LSC2:orf19.1866:KRE30:SPE3:RPL2:RPL29:orf19.2319:RPL9B:URA2:ARC1:MSI3:QCR2:SES1:ZUO1:SRP40:CBF1:orf19.2917:RPP1A:RPS16A:RPS1:RPL6:orf19.3037:UBI3:PDA1:NOP1:TMA19:TIF:RPS21:orf19.3341:orf19.3354:LSC1:NDE1:ADK1:TIF3:MAK5:TIF4631:RPL30:SSZ1:TEF2:CHT2:URA7:NOP7:orf19.4149.1:CEF3:Y…
44424	intracellular part	1.22e-07	orf19.1030:orf19.1052:HHF1:HHT21:ACS2:orf19.1124.2:GAD1:EGD1:GAR1:NOP5:SUP35:TEF1:APT1:RPL3:RPS7A:orf19.1833:RPA190:HHF22:LSC2:orf19.1866:KRE30:SPE3:RPL2:RPL29:orf19.2319:RPL9B:URA2:ARC1:MSI3:QCR2:SES1:ZUO1:SRP40:CBF1:orf19.2917:RPP1A:RPS16A:RPS1:RPL6:orf19.3037:UBI3:PDA1:NOP1:TMA19:TIF:RPS21:orf19.3341:orf19.3354:LSC1:NDE1:ADK1:TIF3:MAK5:TIF4631:RPL30:SSZ1:TEF2:CHT2:URA7:NOP7:orf19.4149.1:CEF3:Y…
5625	soluble fraction	1.28e-07	ACS2:EGD1:SES1:IPP1:YNK1:CIT1:GUA1:IDH1:ADE17:GND1:TKL1:EFT2:ALD5:EGD2:SSB1:ACO1:ATP1:ASC1:YST1
267	cell fraction	3.47e-07	ACS2:EGD1:QCR2:SES1:RPL6:TIF:IPP1:YNK1:RPS5:CIT1:GUA1:IDH1:ADE17:GND1:TKL1:EFT2:ALD5:EGD2:RPL16A:SSB1:ACO1:HSP90:ATP1:ASC1:CCC1:YST1:RPL4B:PET9
5730	nucleolus	7.36e-07	orf19.1030:ACS2:GAR1:NOP5:orf19.1833:RPA190:orf19.2319:SRP40:orf19.2917:NOP1:MAK5:NOP7:orf19.4492:orf19.4896:orf19.501:NOP4:NOC2:MAK21:orf19.6090:TSR1:orf19.6730:RPA135:orf19.7552:SIK1:DRS1
44464	cell part	2.81e-06	orf19.1030:orf19.1052:HHF1:HHT21:ACS2:orf19.1124.2:GAD1:EGD1:GAR1:NOP5:SUP35:FRE10:TEF1:APT1:RPL3:RPS7A:orf19.1833:RPA190:HHF22:LSC2:orf19.1866:KRE30:SPE3:RPL2:RPL29:orf19.2319:RPL9B:URA2:ARC1:MSI3:QCR2:SES1:ZUO1:SRP40:CBF1:orf19.2917:RPP1A:RPS16A:RPS1:RPL6:orf19.3037:UBI3:PDA1:NOP1:TMA19:TIF:RPS21:orf19.3341:orf19.3354:LSC1:NDE1:ADK1:TIF3:MAK5:IPP1:TIF4631:YWP1:RPL30:SSZ1:TEF2:CHT2:URA7:NOP7:orf…
5623	cell	3.79e-06	orf19.1030:orf19.1052:HHF1:HHT21:ACS2:orf19.1124.2:GAD1:EGD1:GAR1:NOP5:SUP35:FRE10:TEF1:APT1:RPL3:RPS7A:orf19.1833:RPA190:HHF22:LSC2:orf19.1866:KRE30:SPE3:RPL2:RPL29:orf19.2319:RPL9B:URA2:ARC1:MSI3:QCR2:SES1:ZUO1:SRP40:CBF1:orf19.2917:RPP1A:RPS16A:RPS1:RPL6:orf19.3037:UBI3:PDA1:NOP1:TMA19:TIF:RPS21:orf19.3341:orf19.3354:LSC1:NDE1:ADK1:TIF3:MAK5:IPP1:TIF4631:YWP1:RPL30:SSZ1:TEF2:CHT2:URA7:NOP7:orf…
32040	small-subunit processome	0.00012	NOP5:RPL3:RPS7A:NOP1:RPS21:RPS6A:RPL16A:orf19.7552:SIK1:RPS9B
42645	mitochondrial nucleoid	0.00012	PDA1:LSC1:YHM2:IDH1:PDB1:ACO1:ATP1
9295	nucleoid	0.00012	PDA1:LSC1:YHM2:IDH1:PDB1:ACO1:ATP1
44444	cytoplasmic part	0.00017	ACS2:EGD1:SUP35:TEF1:RPL3:LSC2:orf19.1866:KRE30:RPL2:RPL29:RPL9B:URA2:ARC1:QCR2:ZUO1:CBF1:RPP1A:RPS1:RPL6:orf19.3037:UBI3:PDA1:NOP1:TMA19:TIF:RPS21:orf19.3341:orf19.3354:LSC1:NDE1:ADK1:TIF3:TIF4631:TEF2:CHT2:URA7:orf19.4149.1:CEF3:YHM2:GCD11:YNK1:RPS5:GRS1:CIT1:RPL17B:MDH1-1:RPS6A:TPO3:IDH1:MIR1:ADE17:RPL15A:GND1:FUN12:orf19.5231.2:PDB1:TIF11:ATP5:RPS24:EFT2:IDH2:ALD5:NOC2:EGD2:MAK21:orf19.5943.1…
5737	cytoplasm	0.00027	ACS2:orf19.1124.2:GAD1:EGD1:SUP35:TEF1:APT1:RPL3:LSC2:orf19.1866:KRE30:SPE3:RPL2:RPL29:RPL9B:URA2:ARC1:MSI3:QCR2:SES1:ZUO1:CBF1:RPP1A:RPS1:RPL6:orf19.3037:UBI3:PDA1:NOP1:TMA19:TIF:RPS21:orf19.3341:orf19.3354:LSC1:NDE1:ADK1:TIF3:TIF4631:RPL30:SSZ1:TEF2:CHT2:URA7:orf19.4149.1:CEF3:YHM2:GCD11:YNK1:RPS5:GRS1:TAL1:CIT1:RPL17B:MDH1-1:RPS6A:TPO3:IDH1:MIR1:ADE17:RPL15A:GND1:ADE5,7:FUN12:TKL1:orf19.5231.2…
30445	yeast-form cell wall	0.0003	TEF1:YWP1:CHT2:CEF3:RPS6A:TKL1:RHD3:EFT2:SSB1
44452	nucleolar part	0.00069	GAR1:NOP5:orf19.1833:RPA190:NOP1:NOP7:orf19.4896:NOC2:MAK21:RPA135:SIK1
		Terms from the Process Ontology
GO ID	GO_term	Corrected P-value	Gene(s) annotated to the term
6412	translation	9.49e-34	SUP35:TEF1:RPS26A:RPL3:RPL12:RPS7A:RPL38:RPL11:RPL2:RPL29:RPL82:RPL9B:ARC1:SES1:RPL10:RPP1A:RPL13:RPS16A:RPS1:RPL6:TMA19:TIF:RPS21:orf19.3341:TIF3:RPL10A:TIF4631:RPL30:RPL24A:SSZ1:TEF2:orf19.4149.1:CEF3:GCD11:RPS5:GRS1:RPL17B:RPL20B:RPL40B:RPL15A:FUN12:orf19.5126:RPS4A:TIF11:RPS24:EFT2:orf19.5943.1:RPL18:RPL8B:RPL16A:SUI2:RPS23A:RPG1A:SSB1:RPS20:RPL5:RPS25B:DED81:KRS1:RPS12:YST1:RPP0:RPS28B:orf19…
10467	gene expression	2.33e-23	GAR1:NOP5:SUP35:TEF1:RPS26A:RPL3:RPL12:RPS7A:orf19.1833:RPA190:RPL38:RPL11:RPL2:RPL29:RPL82:orf19.2319:RPL9B:ARC1:SES1:CBF1:orf19.2917:RPL10:RPP1A:RPL13:RPS16A:RPS1:RPL6:UBI3:NOP1:TMA19:TIF:RPS21:orf19.3341:TIF3:RPL10A:MAK5:TIF4631:RPL30:RPL24A:SSZ1:TEF2:NOP7:orf19.4149.1:CEF3:GCD11:RPS5:GRS1:RPL17B:orf19.4492:RPL20B:RPS6A:RPL40B:orf19.4896:RPL15A:TYE7:orf19.501:FUN12:orf19.5126:NOP4:RPS4A:TIF11:…
9058	biosynthetic process	4.28e-21	ACS2:orf19.1124.2:SUP35:TEF1:APT1:RPS26A:RPL3:RPL12:RPS7A:RPA190:RPL38:RPL11:SPE3:RPL2:RPL29:RPL82:RPL9B:URA2:ARC1:SES1:CBF1:RPL10:RPP1A:RPL13:RPS16A:RPS1:RPL6:TMA19:TIF:RPS21:orf19.3341:ADK1:TIF3:RPL10A:TIF4631:RPL30:RPL24A:SSZ1:TEF2:URA7:orf19.4149.1:CEF3:FET3:GCD11:YNK1:RPS5:GRS1:CIT1:RPL17B:RPL20B:RPL40B:IDH1:orf19.4896:ADE17:RPL15A:ADE5,7:FUN12:orf19.5126:orf19.5231.2:RPS4A:TIF11:ATP5:RPS24:…
44249	cellular biosynthetic process	4.58e-21	ACS2:orf19.1124.2:SUP35:TEF1:APT1:RPS26A:RPL3:RPL12:RPS7A:RPA190:RPL38:RPL11:SPE3:RPL2:RPL29:RPL82:RPL9B:URA2:ARC1:SES1:CBF1:RPL10:RPP1A:RPL13:RPS16A:RPS1:RPL6:TMA19:TIF:RPS21:orf19.3341:ADK1:TIF3:RPL10A:TIF4631:RPL30:RPL24A:SSZ1:TEF2:URA7:orf19.4149.1:CEF3:FET3:GCD11:YNK1:RPS5:GRS1:CIT1:RPL17B:RPL20B:RPL40B:IDH1:orf19.4896:ADE17:RPL15A:ADE5,7:FUN12:orf19.5126:orf19.5231.2:RPS4A:TIF11:ATP5:RPS24:…
44237	cellular metabolic process	1.31e-20	ACS2:orf19.1117:orf19.1124.2:GAD1:EGD1:GAR1:NOP5:SUP35:TEF1:APT1:RPS26A:RPL3:RPL12:RPS7A:orf19.1774:orf19.1833:RPA190:HHF22:LSC2:orf19.1866:RPL38:RPL11:SPE3:RPL2:RPL29:RPL82:orf19.2319:RPL9B:URA2:ARC1:MSI3:QCR2:SES1:ZUO1:CBF1:orf19.2917:RPL10:RPP1A:RPL13:RPS16A:RPS1:RPL6:UBI3:PDA1:NOP1:TMA19:TIF:RPS21:orf19.3341:LSC1:NDE1:ADK1:TIF3:RPL10A:MAK5:TIF4631:RPL30:RPL24A:SSZ1:TEF2:URA7:NOP7:orf19.4149.1…
34645	cellular macromolecule biosynthetic process	2.58e-19	SUP35:TEF1:RPS26A:RPL3:RPL12:RPS7A:RPL38:RPL11:RPL2:RPL29:RPL82:RPL9B:ARC1:SES1:RPL10:RPP1A:RPL13:RPS16A:RPS1:RPL6:TMA19:TIF:RPS21:orf19.3341:TIF3:RPL10A:TIF4631:RPL30:RPL24A:SSZ1:TEF2:orf19.4149.1:CEF3:GCD11:RPS5:GRS1:RPL17B:RPL20B:RPL40B:RPL15A:FUN12:orf19.5126:RPS4A:TIF11:RPS24:EFT2:orf19.5943.1:RPL18:RPL8B:RPL16A:SUI2:RPS23A:RPG1A:SSB1:RPS20:RPL5:RPS25B:DED81:KRS1:RPS12:YST1:RPP0:RPS28B:orf19…
9059	macromolecule biosynthetic process	2.83e-19	SUP35:TEF1:RPS26A:RPL3:RPL12:RPS7A:RPL38:RPL11:RPL2:RPL29:RPL82:RPL9B:ARC1:SES1:RPL10:RPP1A:RPL13:RPS16A:RPS1:RPL6:TMA19:TIF:RPS21:orf19.3341:TIF3:RPL10A:TIF4631:RPL30:RPL24A:SSZ1:TEF2:orf19.4149.1:CEF3:GCD11:RPS5:GRS1:RPL17B:RPL20B:RPL40B:RPL15A:FUN12:orf19.5126:RPS4A:TIF11:RPS24:EFT2:orf19.5943.1:RPL18:RPL8B:RPL16A:SUI2:RPS23A:RPG1A:SSB1:RPS20:RPL5:RPS25B:DED81:KRS1:RPS12:YST1:RPP0:RPS28B:orf19…
8152	metabolic process	6.6e-19	ACS2:orf19.1117:orf19.1124.2:GAD1:EGD1:GAR1:NOP5:SUP35:TEF1:APT1:RPS26A:RPL3:RPL12:RPS7A:orf19.1774:orf19.1833:RPA190:HHF22:LSC2:orf19.1866:RPL38:RPL11:SPE3:RPL2:RPL29:RPL82:orf19.2319:RPL9B:URA2:ARC1:MSI3:QCR2:SES1:ZUO1:CBF1:orf19.2917:RPL10:RPP1A:RPL13:RPS16A:RPS1:RPL6:UBI3:PDA1:NOP1:TMA19:TIF:RPS21:orf19.3341:LSC1:NDE1:ADK1:TIF3:RPL10A:MAK5:TIF4631:RPL30:RPL24A:SSZ1:TEF2:URA7:NOP7:orf19.4149.1…
42254	ribosome biogenesis	1.56e-18	GAR1:NOP5:RPS26A:RPL3:RPL12:RPS7A:orf19.1833:KRE30:RPL11:orf19.2319:orf19.2917:RPL10:RPS16A:RPS1:RPL6:UBI3:NOP1:RPS21:MAK5:RPL30:NOP7:orf19.4149.1:RPS5:orf19.4492:RPS6A:orf19.501:NOP4:RPS24:GSP1:MAK21:orf19.6090:RPS23A:RPS3:RPS20:TSR1:orf19.6539:RPL5:RPS8A:YST1:RPP0:RPS28B:CAM1:orf19.7552:SIK1:DRS1:RPS9B
44238	primary metabolic process	2.11e-17	ACS2:orf19.1117:orf19.1124.2:GAD1:EGD1:GAR1:NOP5:SUP35:TEF1:APT1:RPS26A:RPL3:RPL12:RPS7A:orf19.1833:RPA190:HHF22:orf19.1866:RPL38:RPL11:SPE3:RPL2:RPL29:RPL82:orf19.2319:RPL9B:URA2:ARC1:MSI3:SES1:ZUO1:CBF1:orf19.2917:RPL10:RPP1A:RPL13:RPS16A:RPS1:RPL6:UBI3:NOP1:TMA19:TIF:RPS21:orf19.3341:NDE1:ADK1:TIF3:RPL10A:MAK5:TIF4631:RPL30:RPL24A:SSZ1:TEF2:URA7:NOP7:orf19.4149.1:CEF3:FET3:GCD11:YNK1:RPS5:GRS1…
22613	ribonucleoprotein complex biogenesis	8.13e-17	GAR1:NOP5:RPS26A:RPL3:RPL12:RPS7A:orf19.1833:KRE30:RPL11:orf19.2319:orf19.2917:RPL10:RPS16A:RPS1:RPL6:UBI3:NOP1:RPS21:MAK5:TIF4631:RPL30:NOP7:orf19.4149.1:RPS5:orf19.4492:RPS6A:orf19.501:NOP4:RPS24:GSP1:MAK21:orf19.6090:RPS23A:RPS3:RPS20:TSR1:orf19.6539:RPL5:RPS8A:YST1:RPP0:RPS28B:CAM1:orf19.7552:SIK1:DRS1:RPS9B
9987	cellular process	2.56e-15	orf19.1030:orf19.1052:HHF1:HHT21:ACS2:orf19.1117:orf19.1124.2:GAD1:EGD1:GAR1:NOP5:SUP35:FRE10:TEF1:APT1:RPS26A:RPL3:RPL12:RPS7A:orf19.1774:orf19.1833:RPA190:HHF22:LSC2:orf19.1866:RPL38:KRE30:RPL11:SPE3:RPL2:RPL29:RPL82:orf19.2319:RPL9B:URA2:ARC1:MSI3:QCR2:SES1:ZUO1:SRP40:CBF1:orf19.2917:RPL10:RPP1A:RPL13:RPS16A:RPS1:RPL6:UBI3:PDA1:NOP1:TMA19:TIF:RPS21:orf19.3341:LSC1:NDE1:ADK1:TIF3:RPL10A:MAK5:TI…
44267	cellular protein metabolic process	1.31e-13	ACS2:orf19.1124.2:EGD1:SUP35:TEF1:RPS26A:RPL3:RPL12:RPS7A:HHF22:RPL38:RPL11:RPL2:RPL29:RPL82:RPL9B:ARC1:MSI3:SES1:ZUO1:RPL10:RPP1A:RPL13:RPS16A:RPS1:RPL6:UBI3:TMA19:TIF:RPS21:orf19.3341:TIF3:RPL10A:TIF4631:RPL30:RPL24A:SSZ1:TEF2:orf19.4149.1:CEF3:GCD11:RPS5:GRS1:RPL17B:RPL20B:RPL40B:RPL15A:FUN12:orf19.5126:RPS4A:TIF11:RPS24:EFT2:EGD2:orf19.5943.1:RPL18:RPL8B:RPL16A:SUI2:RPS23A:RPG1A:SSB1:RPS20:HS…
44260	cellular macromolecule metabolic process	1.45e-12	ACS2:orf19.1124.2:EGD1:GAR1:NOP5:SUP35:TEF1:RPS26A:RPL3:RPL12:RPS7A:orf19.1833:RPA190:HHF22:orf19.1866:RPL38:RPL11:RPL2:RPL29:RPL82:orf19.2319:RPL9B:ARC1:MSI3:SES1:ZUO1:CBF1:orf19.2917:RPL10:RPP1A:RPL13:RPS16A:RPS1:RPL6:UBI3:NOP1:TMA19:TIF:RPS21:orf19.3341:NDE1:TIF3:RPL10A:MAK5:TIF4631:RPL30:RPL24A:SSZ1:TEF2:NOP7:orf19.4149.1:CEF3:GCD11:RPS5:GRS1:TAL1:RPL17B:orf19.4492:BFR1:RPL20B:RPS6A:RPL40B:or…
19538	protein metabolic process	3.14e-12	ACS2:orf19.1124.2:EGD1:SUP35:TEF1:RPS26A:RPL3:RPL12:RPS7A:HHF22:RPL38:RPL11:RPL2:RPL29:RPL82:RPL9B:ARC1:MSI3:SES1:ZUO1:RPL10:RPP1A:RPL13:RPS16A:RPS1:RPL6:UBI3:TMA19:TIF:RPS21:orf19.3341:TIF3:RPL10A:TIF4631:RPL30:RPL24A:SSZ1:TEF2:orf19.4149.1:CEF3:GCD11:RPS5:GRS1:RPL17B:RPL20B:RPL40B:RPL15A:FUN12:orf19.5126:RPS4A:TIF11:RPS24:EFT2:EGD2:orf19.5943.1:RPL18:RPL8B:RPL16A:SUI2:RPS23A:RPG1A:SSB1:RPS20:HS…
43170	macromolecule metabolic process	2.35e-11	ACS2:orf19.1124.2:EGD1:GAR1:NOP5:SUP35:TEF1:RPS26A:RPL3:RPL12:RPS7A:orf19.1833:RPA190:HHF22:orf19.1866:RPL38:RPL11:RPL2:RPL29:RPL82:orf19.2319:RPL9B:ARC1:MSI3:SES1:ZUO1:CBF1:orf19.2917:RPL10:RPP1A:RPL13:RPS16A:RPS1:RPL6:UBI3:NOP1:TMA19:TIF:RPS21:orf19.3341:NDE1:TIF3:RPL10A:MAK5:TIF4631:RPL30:RPL24A:SSZ1:TEF2:NOP7:orf19.4149.1:CEF3:GCD11:RPS5:GRS1:TAL1:RPL17B:orf19.4492:BFR1:RPL20B:RPS6A:RPL40B:or…
6364	rRNA processing	1.53e-10	GAR1:NOP5:orf19.1833:orf19.2319:orf19.2917:RPS16A:RPS1:UBI3:NOP1:MAK5:RPL30:NOP7:orf19.4149.1:orf19.4492:RPS6A:orf19.501:NOP4:RPS24:GSP1:orf19.6090:RPS23A:RPS20:TSR1:orf19.6539:RPS8A:YST1:orf19.7552:SIK1:RPS9B
16072	rRNA metabolic process	4.11e-10	GAR1:NOP5:orf19.1833:orf19.2319:orf19.2917:RPS16A:RPS1:UBI3:NOP1:MAK5:RPL30:NOP7:orf19.4149.1:orf19.4492:RPS6A:orf19.501:NOP4:RPS24:GSP1:orf19.6090:RPS23A:RPS20:TSR1:orf19.6539:RPS8A:YST1:orf19.7552:SIK1:RPS9B
44085	cellular component biogenesis	1.13e-09	EGD1:GAR1:NOP5:RPS26A:RPL3:RPL12:RPS7A:orf19.1833:KRE30:RPL11:orf19.2319:ZUO1:SRP40:orf19.2917:RPL10:RPS16A:RPS1:RPL6:UBI3:NOP1:RPS21:MAK5:TIF4631:RPL30:SSZ1:NOP7:orf19.4149.1:RPS5:orf19.4492:BFR1:NHP6A:RPS6A:orf19.501:NOP4:RPS24:GSP1:EGD2:MAK21:orf19.6090:RPS23A:RPS3:SSB1:RPS20:TSR1:HSP90:orf19.6539:RPL5:RPS8A:YST1:RPP0:RPS28B:CAM1:orf19.7552:SIK1:DRS1:RPS9B
34660	ncRNA metabolic process	4.3e-09	GAR1:NOP5:orf19.1833:orf19.2319:ARC1:SES1:orf19.2917:RPS16A:RPS1:UBI3:NOP1:orf19.3341:MAK5:RPL30:NOP7:orf19.4149.1:GRS1:orf19.4492:RPS6A:orf19.501:NOP4:RPS24:GSP1:orf19.6090:RPS23A:RPS20:TSR1:orf19.6539:DED81:KRS1:RPS8A:YST1:orf19.7057:orf19.7552:SIK1:RPS9B
42257	ribosomal subunit assembly	1.4e-08	RPL3:RPL12:RPL11:RPL10:RPL6:UBI3:NOP1:MAK5:orf19.4149.1:MAK21:orf19.6090:RPL5:YST1:RPP0:DRS1
42255	ribosome assembly	2.56e-08	RPL3:RPL12:RPL11:RPL10:RPL6:UBI3:NOP1:MAK5:orf19.4149.1:MAK21:orf19.6090:RPL5:YST1:RPP0:DRS1
6448	regulation of translational elongation	5.28e-08	CAM1-1:ZUO1:RPS21:SSZ1:EFT2:RPS23A:SSB1:CAM1:RPS9B
70925	organelle assembly	1.12e-07	RPL3:RPL12:RPL11:RPL10:RPL6:UBI3:NOP1:MAK5:orf19.4149.1:BFR1:MAK21:orf19.6090:RPL5:YST1:RPP0:DRS1
6417	regulation of translation	9.71e-07	CAM1-1:ZUO1:orf19.3037:RPS21:RPL30:SSZ1:EFT2:orf19.5943.1:RPS23A:SSB1:ASC1:CAM1:RPS9B
30490	maturation of SSU-rRNA	1.71e-06	NOP5:RPS16A:RPS1:UBI3:NOP1:NOP7:orf19.4149.1:RPS6A:RPS24:RPS23A:RPS20:RPS8A:YST1:orf19.7552:SIK1:RPS9B
34470	ncRNA processing	3.89e-06	GAR1:NOP5:orf19.1833:orf19.2319:orf19.2917:RPS16A:RPS1:UBI3:NOP1:MAK5:RPL30:NOP7:orf19.4149.1:orf19.4492:RPS6A:orf19.501:NOP4:RPS24:GSP1:orf19.6090:RPS23A:RPS20:TSR1:orf19.6539:RPS8A:YST1:orf19.7552:SIK1:RPS9B
27	ribosomal large subunit assembly	8.71e-06	RPL3:RPL12:RPL11:RPL10:RPL6:NOP1:MAK5:MAK21:RPL5:RPP0:DRS1
6139	nucleobase, nucleoside, nucleotide and nucleic acid metabolic process	1.19e-05	orf19.1117:GAR1:NOP5:SUP35:APT1:orf19.1833:RPA190:orf19.2319:URA2:ARC1:SES1:CBF1:orf19.2917:RPS16A:RPS1:UBI3:NOP1:orf19.3341:NDE1:ADK1:MAK5:RPL30:URA7:NOP7:orf19.4149.1:YNK1:GRS1:TAL1:orf19.4492:BFR1:RPS6A:GUA1:orf19.4896:ADE17:TYE7:orf19.501:GND1:ADE5,7:TKL1:NOP4:orf19.5231.2:ATP5:RPS24:GSP1:orf19.5943.1:orf19.6090:RPS23A:ADE6:RPS20:TSR1:HSP90:orf19.6539:SAM2:DED81:KRS1:ATP1:RPS8A:HTA1:YST1:orf1…
10608	posttranscriptional regulation of gene expression	1.4e-05	CAM1-1:ZUO1:orf19.3037:RPS21:RPL30:SSZ1:EFT2:orf19.5943.1:RPS23A:SSB1:ASC1:CAM1:RPS9B
6807	nitrogen compound metabolic process	1.44e-05	orf19.1117:GAD1:GAR1:NOP5:SUP35:APT1:orf19.1833:RPA190:SPE3:orf19.2319:URA2:ARC1:SES1:CBF1:orf19.2917:RPS16A:RPS1:UBI3:NOP1:orf19.3341:NDE1:ADK1:MAK5:RPL30:URA7:NOP7:orf19.4149.1:YNK1:GRS1:TAL1:CIT1:orf19.4492:BFR1:RPS6A:GUA1:IDH1:orf19.4896:ADE17:TYE7:orf19.501:GND1:ADE5,7:TKL1:NOP4:orf19.5231.2:ATP5:RPS24:GSP1:CAR2:IDH2:orf19.5943.1:orf19.6090:RPS23A:ADE6:RPS20:ACO1:TSR1:HSP90:orf19.6539:SAM2:D…
22618	ribonucleoprotein complex assembly	1.83e-05	RPL3:RPL12:RPL11:RPL10:RPL6:UBI3:NOP1:MAK5:TIF4631:orf19.4149.1:MAK21:orf19.6090:RPL5:YST1:RPP0:DRS1
55086	cellular nucleobase, nucleoside and nucleotide metabolic process	2.06e-05	orf19.1117:APT1:URA2:NDE1:ADK1:URA7:YNK1:TAL1:GUA1:ADE17:GND1:ADE5,7:TKL1:orf19.5231.2:ATP5:ADE6:SAM2:ATP1
32268	regulation of cellular protein metabolic process	3.19e-05	CAM1-1:ZUO1:orf19.3037:RPS21:RPL30:SSZ1:EFT2:orf19.5943.1:RPS23A:SSB1:ASC1:CAM1:RPS9B
6450	regulation of translational fidelity	3.39e-05	ZUO1:RPS21:SSZ1:RPS23A:SSB1:RPS9B
19752	carboxylic acid metabolic process	5.42e-05	ACS2:orf19.1117:GAD1:orf19.1774:URA2:ARC1:SES1:CBF1:PDA1:orf19.3341:FET3:GRS1:CIT1:MDH1-1:IDH1:PDB1:CAR2:IDH2:ALD5:FAS2:ACO1:LAT1:SAM2:DED81:KRS1:orf19.7057:ACC1:FDH3:MET14:FAS1
43436	oxoacid metabolic process	5.42e-05	ACS2:orf19.1117:GAD1:orf19.1774:URA2:ARC1:SES1:CBF1:PDA1:orf19.3341:FET3:GRS1:CIT1:MDH1-1:IDH1:PDB1:CAR2:IDH2:ALD5:FAS2:ACO1:LAT1:SAM2:DED81:KRS1:orf19.7057:ACC1:FDH3:MET14:FAS1
6082	organic acid metabolic process	5.42e-05	ACS2:orf19.1117:GAD1:orf19.1774:URA2:ARC1:SES1:CBF1:PDA1:orf19.3341:FET3:GRS1:CIT1:MDH1-1:IDH1:PDB1:CAR2:IDH2:ALD5:FAS2:ACO1:LAT1:SAM2:DED81:KRS1:orf19.7057:ACC1:FDH3:MET14:FAS1
51246	regulation of protein metabolic process	8.18e-05	CAM1-1:ZUO1:orf19.3037:RPS21:RPL30:SSZ1:EFT2:orf19.5943.1:RPS23A:SSB1:ASC1:CAM1:RPS9B
6753	nucleoside phosphate metabolic process	9.03e-05	orf19.1117:APT1:NDE1:ADK1:URA7:YNK1:TAL1:GUA1:ADE17:GND1:TKL1:orf19.5231.2:ATP5:ADE6:ATP1
9117	nucleotide metabolic process	9.03e-05	orf19.1117:APT1:NDE1:ADK1:URA7:YNK1:TAL1:GUA1:ADE17:GND1:TKL1:orf19.5231.2:ATP5:ADE6:ATP1
42180	cellular ketone metabolic process	0.00011	ACS2:orf19.1117:GAD1:orf19.1774:URA2:ARC1:SES1:CBF1:PDA1:orf19.3341:FET3:GRS1:CIT1:MDH1-1:IDH1:PDB1:CAR2:IDH2:ALD5:FAS2:ACO1:LAT1:SAM2:DED81:KRS1:orf19.7057:ACC1:FDH3:MET14:FAS1
46356	acetyl-CoA catabolic process	0.00012	LSC2:LSC1:CIT1:MDH1-1:IDH1:IDH2:ACO1
6099	tricarboxylic acid cycle	0.00012	LSC2:LSC1:CIT1:MDH1-1:IDH1:IDH2:ACO1
44281	small molecule metabolic process	0.00014	orf19.1117:GAD1:APT1:orf19.1866:SPE3:URA2:ARC1:SES1:CBF1:orf19.3341:NDE1:ADK1:URA7:YNK1:GRS1:TAL1:CIT1:GUA1:IDH1:ADE17:GND1:ADE5,7:TKL1:orf19.5231.2:GAL4:ATP5:CAR2:IDH2:ADE6:ACO1:SAM2:DED81:KRS1:ATP1:orf19.7057:ERG13:FDH3:MET14
462	maturation of SSU-rRNA from tricistronic rRNA transcript (SSU-rRNA, 5.8S rRNA, LSU-rRNA)	0.00016	NOP5:RPS16A:RPS1:NOP7:orf19.4149.1:RPS6A:RPS24:RPS23A:RPS20:RPS8A:YST1:orf19.7552:RPS9B
10556	regulation of macromolecule biosynthetic process	0.00026	CAM1-1:ZUO1:orf19.3037:RPS21:RPL30:SSZ1:EFT2:orf19.5943.1:RPS23A:SSB1:ASC1:CAM1:RPS9B
6413	translational initiation	0.00032	TIF:TIF3:TIF4631:GCD11:FUN12:TIF11:SUI2:RPG1A:TIF35
6084	acetyl-CoA metabolic process	0.00039	ACS2:LSC2:LSC1:CIT1:MDH1-1:IDH1:IDH2:ACO1
42273	ribosomal large subunit biogenesis	0.00051	RPL3:RPL12:RPL11:RPL10:RPL6:NOP1:MAK5:NOP7:MAK21:RPL5:RPP0:DRS1
34641	cellular nitrogen compound metabolic process	0.00069	orf19.1117:GAD1:APT1:SPE3:URA2:ARC1:SES1:CBF1:orf19.3341:NDE1:URA7:GRS1:TAL1:CIT1:IDH1:GND1:ADE5,7:TKL1:CAR2:IDH2:ACO1:SAM2:DED81:KRS1:orf19.7057:FDH3:PET9:MET14
