# Supplementary material for: Experimental annotation of the human pathogen Candida albicans coding and noncoding transcribed regions using high-resolution tiling arrays
Source: Genome Biol. 2010 Jul 9;11(7):R71. doi: 10.1186/gb-2010-11-7-r71 (PMC2926782; doi:10.1186/gb-2010-11-7-r71)
Supplement: Additional file 12 — Table S11. List of differentially expressed ORFs in hyphae, biofilm and caecum-grown cells. [file gb-2010-11-7-r71-S12.xls]

## Sheet: Legend
List of differentially expressed ORFs in hyphae, biofilm and caecum-grown cells

## Sheet: 1. Hyphe transfrags
Upregulated Transfrags							Downregulated Transfrags
Feature ID	Strand	Number of probes	Transfrags Start	Transfrags End	Log2 Fold change		Feature ID	Strand	Number of probes	Transfrags Start	Transfrags End	Log2 Fold change
orf19.3374	C	13	Chr4_0726645	Chr4_0727353	-4.35		orf19.2269	W	12	Chr2_1457891	Chr2_1458540	1.5
orf19.930	W	15	Chr5_0134757	Chr5_0135583	-3.82		orf19.2335	C	25	Chr1_2396935	Chr1_2398351	1.5
orf19.6047	W	21	Chr1_0095227	Chr1_0096407	-3.69		orf19.1331	C	24	Chr7_0758564	Chr7_0759921	1.51
orf19.6367	W	30	ChrR_1762626	ChrR_1764337	-3.63		orf19.842	C	6	Chr2_0801162	Chr2_0801457	1.52
orf19.4885	W	15	Chr1_2236455	Chr1_2237281	-3.56		orf19.923	C	17	Chr5_0146734	Chr5_0147678	1.52
orf19.5383	W	44	Chr3_0133164	Chr3_0135701	-3.48		orf19.2283	C	7	Chr2_1480606	Chr2_1480960	1.53
orf19.7217	C	18	Chr1_3106823	Chr1_3107826	-3.38		orf19.5630	C	18	Chr6_0716674	Chr6_0717677	1.54
orf19.5788	W	45	Chr2_0623690	Chr2_0626286	-3.31		orf19.5615	C	14	Chr6_0686997	Chr6_0687764	1.56
orf19.382	W	22	Chr1_1842689	Chr1_1843928	-3.29		orf19.489	C	7	ChrR_0913439	ChrR_0913793	1.56
orf19.3829	C	27	Chr4_0970669	Chr4_0972203	-3.25		orf19.1723	W	10	Chr3_0274646	Chr3_0275177	1.58
orf19.6385	C	38	ChrR_1783630	ChrR_1785813	-3.25		orf19.4581	C	20	Chr4_0418134	Chr4_0419255	1.6
orf19.5653	W	32	Chr4_0039472	Chr4_0041301	-3.24		orf19.1107	C	9	Chr5_0847123	Chr5_0847595	1.63
orf19.7654	W	18	ChrR_2258875	ChrR_2259878	-3.23		orf19.787.1	W	3	Chr4_0845707	Chr4_0845825	1.63
orf19.7015	W	15	Chr7_0211811	Chr7_0212637	-3.16		orf19.7481	C	16	ChrR_0127205	ChrR_0128090	1.64
orf19.3618	W	26	Chr2_1747050	Chr2_1748525	-3.13		orf19.5620	W	15	Chr6_0696437	Chr6_0697263	1.65
orf19.6814	W	16	Chr3_1575006	Chr3_1575891	-3.09		orf19.1477	C	9	Chr2_0298246	Chr2_0298718	1.69
orf19.6854	W	36	Chr1_0949429	Chr1_0951494	-3.08		orf19.137	W	21	Chr6_0251695	Chr6_0252875	1.73
orf19.5905	W	4	Chr3_0942998	Chr3_0943175	-2.95		orf19.7448	W	22	Chr3_1504147	Chr3_1505386	1.77
orf19.5893	W	13	Chr3_0922761	Chr3_0923469	-2.93		orf19.5288	C	22	ChrR_1148672	ChrR_1149911	1.79
orf19.3575	W	25	Chr2_1118759	Chr2_1120175	-2.9		orf19.3355	W	22	Chr1_0334708	Chr1_0335947	1.81
orf19.5760	C	19	Chr6_0838509	Chr6_0839571	-2.87		orf19.1078	C	21	Chr6_0931257	Chr6_0932437	1.81
orf19.4921.1	W	2	Chr1_2812059	Chr1_2812118	-2.85		orf19.4132	W	5	Chr5_0318365	Chr5_0318601	1.82
orf19.4152	C	53	Chr5_0347924	Chr5_0350992	-2.85		orf19.411	C	16	Chr1_1163717	Chr1_1164602	1.84
orf19.2685	W	17	Chr4_0639797	Chr4_0640741	-2.8		orf19.5228	C	10	Chr1_2694059	Chr1_2694590	1.85
orf19.6906	W	20	Chr7_0257949	Chr7_0259070	-2.79		tE(UUC)1	W	2	Chr3_0703163	Chr3_0703222	1.92
orf19.7600	C	22	ChrR_2186541	ChrR_2187780	-2.79		orf19.1691	W	9	Chr3_0335888	Chr3_0336360	1.92
orf19.1321	W	31	Chr4_0762989	Chr4_0764759	-2.78		orf19.111	C	28	Chr6_0206088	Chr6_0207681	2
orf19.6515	W	35	Chr7_0439551	Chr7_0441557	-2.75		orf19.4914.1	W	4	Chr1_2799964	Chr1_2800141	2.02
orf19.646	W	18	ChrR_1095572	ChrR_1096575	-2.75		orf19.3548.1	W	2	Chr2_1069081	Chr2_1069140	2.04
orf19.3138	W	15	Chr4_1498011	Chr4_1498837	-2.72		orf19.2959.1	C	2	Chr1_0564336	Chr1_0564395	2.1
orf19.2314	C	6	Chr1_2426553	Chr1_2426848	-2.71		orf19.633	C	15	ChrR_1073919	ChrR_1074745	2.26
orf19.1435	C	22	Chr2_1690587	Chr2_1691826	-2.71		orf19.2896	W	13	Chr4_1418951	Chr4_1419659	2.44
orf19.3097	C	19	Chr4_1574416	Chr4_1575478	-2.71		orf19.2172	W	16	Chr2_1648107	Chr2_1648992	2.45
orf19.1388	W	10	Chr2_1977799	Chr2_1978330	-2.7		orf19.1862	C	6	Chr2_1556598	Chr2_1556893	2.56
orf19.2994.1	W	12	Chr1_0632186	Chr1_0632835	-2.69		orf19.54	W	32	Chr1_1048431	Chr1_1050260	2.66
orf19.542	W	24	ChrR_0995449	ChrR_0996806	-2.67		orf19.2531	W	15	ChrR_0341080	ChrR_0341906	2.9
orf19.6402	W	19	ChrR_1805814	ChrR_1806876	-2.63
orf19.5180	W	11	Chr7_0605400	Chr7_0605990	-2.6
orf19.7239	C	37	Chr1_3148182	Chr1_3150306	-2.59
orf19.6176	C	24	Chr3_1774072	Chr3_1775429	-2.58
orf19.3324	C	20	Chr1_0263495	Chr1_0264616	-2.58
orf19.3997	W	17	Chr5_1107962	Chr5_1108906	-2.58
orf19.1065	C	32	Chr1_0890488	Chr1_0892317	-2.56
orf19.5636	W	12	Chr4_0019707	Chr4_0020356	-2.56
orf19.6190	C	18	Chr3_1785223	Chr3_1786226	-2.56
orf19.5299	C	10	Chr4_0878924	Chr4_0879455	-2.55
orf19.5791	W	18	Chr2_0621035	Chr2_0622038	-2.54
orf19.717	C	28	ChrR_1386501	ChrR_1388094	-2.53
orf19.5007	W	29	Chr1_3011538	Chr1_3013190	-2.53
orf19.1896	W	33	Chr2_1506979	Chr2_1508867	-2.53
orf19.3590	C	14	Chr2_1790474	Chr2_1791241	-2.52
orf19.3010.1	C	36	Chr1_0662276	Chr1_0664341	-2.51
orf19.3642	W	21	Chr6_0158357	Chr6_0159537	-2.5
orf19.3014	C	12	Chr1_0675197	Chr1_0675846	-2.5
orf19.4016	C	21	Chr5_1145014	Chr5_1146194	-2.48
orf19.4813	C	26	Chr1_2090548	Chr1_2092023	-2.47
orf19.2287	C	6	Chr2_1485739	Chr2_1486034	-2.46
orf19.2877	C	28	Chr4_1468275	Chr4_1469868	-2.46
orf19.657	C	18	Chr1_2513696	Chr1_2514699	-2.45
orf19.5112	W	33	Chr1_1826759	Chr1_1828647	-2.45
orf19.4456	W	31	Chr1_1527039	Chr1_1528809	-2.44
orf19.357	W	13	Chr3_0761632	Chr3_0762340	-2.43
orf19.7264	W	16	Chr1_3174732	Chr1_3175617	-2.42
orf19.6090	C	19	Chr1_0028321	Chr1_0029383	-2.42
orf19.6745	W	12	Chr3_1702092	Chr3_1702741	-2.42
orf19.4831	W	25	Chr1_2129901	Chr1_2131317	-2.41
orf19.339	C	28	Chr3_0722987	Chr3_0724580	-2.41
orf19.5500	C	15	Chr2_1300066	Chr2_1300892	-2.39
orf19.59	W	19	Chr1_1058107	Chr1_1059169	-2.37
orf19.5943.1	C	21	Chr3_1023297	Chr3_1024477	-2.36
orf19.1164	W	9	Chr1_2538653	Chr1_2539125	-2.35
orf19.1601	W	20	Chr2_1921926	Chr2_1923047	-2.35
orf19.6873	C	10	Chr2_1141769	Chr2_1142300	-2.34
orf19.5341	W	12	Chr2_2190022	Chr2_2190671	-2.33
orf19.2871	C	32	Chr4_1478423	Chr4_1480252	-2.32
orf19.6720	W	11	Chr3_1748407	Chr3_1748997	-2.31
orf19.5466	W	6	Chr3_0015931	Chr3_0016226	-2.31
orf19.6127	C	24	ChrR_1606158	ChrR_1607515	-2.31
orf19.1779	C	18	Chr2_2053614	Chr2_2054617	-2.29
orf19.7108	W	11	Chr7_0019176	Chr7_0019766	-2.28
orf19.4393	W	25	ChrR_0777857	ChrR_0779273	-2.28
orf19.6126	W	22	ChrR_1609285	ChrR_1610524	-2.27
orf19.506	W	20	ChrR_0939281	ChrR_0940402	-2.27
orf19.7236	C	14	Chr1_3144347	Chr1_3145114	-2.26
orf19.2023	W	27	Chr2_0164493	Chr2_0166027	-2.26
orf19.85	W	8	Chr6_0165083	Chr6_0165496	-2.25
orf19.4765	C	11	Chr1_1978271	Chr1_1978861	-2.25
orf19.5117	C	24	Chr1_1834429	Chr1_1835786	-2.25
orf19.4040	C	29	Chr5_1169558	Chr5_1171210	-2.23
orf19.1815	W	11	ChrR_1538839	ChrR_1539429	-2.21
orf19.6105	W	18	Chr1_0013807	Chr1_0014810	-2.21
orf19.2319	W	33	Chr1_2419827	Chr1_2421715	-2.2
orf19.7152	C	18	Chr7_0907598	Chr7_0908601	-2.19
orf19.2116	C	10	Chr2_0022834	Chr2_0023365	-2.18
orf19.3414	C	13	Chr6_0364267	Chr6_0364975	-2.18
orf19.6702	W	27	Chr7_0815499	Chr7_0817033	-2.17
orf19.172	W	6	ChrR_0560855	ChrR_0561150	-2.15
orf19.1585	W	18	Chr2_0524098	Chr2_0525101	-2.14
orf19.6524	C	19	Chr7_0422264	Chr7_0423326	-2.14
orf19.5684	C	6	Chr5_0015105	Chr5_0015400	-2.13
orf19.563	W	12	Chr2_1911247	Chr2_1911896	-2.12
orf19.1708	W	10	Chr3_0306860	Chr3_0307391	-2.12
orf19.5049	C	15	Chr1_1699378	Chr1_1700204	-2.12
orf19.6659	W	28	Chr5_0785645	Chr5_0787238	-2.12
orf19.2150	W	16	Chr6_1015922	Chr6_1016807	-2.12
orf19.4602	C	16	Chr4_0370521	Chr4_0371406	-2.12
orf19.7124	C	13	Chr7_0001240	Chr7_0001948	-2.11
orf19.5645	C	22	Chr4_0030681	Chr4_0031920	-2.11
orf19.5130	C	28	Chr7_0705641	Chr7_0707234	-2.1
orf19.386	C	15	Chr1_1850536	Chr1_1851362	-2.09
orf19.3630	W	21	Chr2_1712653	Chr2_1713833	-2.09
orf19.2935	W	10	Chr1_0521384	Chr1_0521915	-2.09
orf19.2765	W	10	Chr4_0480674	Chr4_0481205	-2.08
orf19.3354	W	22	Chr1_0332761	Chr1_0334000	-2.08
orf19.4371	W	15	ChrR_0831901	ChrR_0832727	-2.08
orf19.395	C	22	Chr1_1864283	Chr1_1865522	-2.08
orf19.2803	C	15	Chr3_0846356	Chr3_0847182	-2.07
orf19.6975	C	18	Chr3_1193158	Chr3_1194220	-2.07
orf19.6540	C	47	Chr7_0385979	Chr7_0388693	-2.07
orf19.903	W	12	Chr2_0675964	Chr2_0676613	-2.06
orf19.2994	C	9	Chr1_0631124	Chr1_0631596	-2.05
orf19.5024	C	36	Chr1_3046053	Chr1_3048118	-2.05
orf19.2947	C	14	Chr1_0541798	Chr1_0542565	-2.04
orf19.7398	W	8	Chr3_1457360	Chr3_1457773	-2.04
orf19.754	W	19	Chr1_1015922	Chr1_1016984	-2.04
orf19.7424	W	13	Chr3_1457065	Chr3_1457773	-2.02
orf19.6710	W	22	Chr3_1765458	Chr3_1766697	-2
orf19.3812	W	27	Chr4_1007721	Chr4_1009255	-2
orf19.2013	W	34	Chr2_0180836	Chr2_0182783	-1.99
orf19.655	W	27	Chr1_2522428	Chr1_2523962	-1.99
orf19.4826	W	21	Chr1_2120520	Chr1_2121700	-1.99
orf19.5444	C	21	Chr3_0031743	Chr3_0032923	-1.98
orf19.1591	W	19	Chr2_0902642	Chr2_0903704	-1.98
orf19.3322	C	8	Chr1_0261371	Chr1_0261784	-1.98
orf19.4336	W	11	Chr5_0683044	Chr5_0683634	-1.98
orf19.4223	C	27	Chr5_0482385	Chr5_0483919	-1.98
orf19.6114	C	5	Chr1_0004426	Chr1_0004662	-1.97
orf19.6099	W	27	Chr1_0017347	Chr1_0018881	-1.97
orf19.1816	C	58	ChrR_1532349	ChrR_1535771	-1.96
orf19.1091	W	35	Chr6_0955211	Chr6_0957217	-1.96
orf19.3822	W	19	Chr4_0987897	Chr4_0988959	-1.96
orf19.437	W	32	Chr1_1111266	Chr1_1113095	-1.96
orf19.93	W	7	Chr6_0182783	Chr6_0183137	-1.95
orf19.6322	W	14	Chr6_0017288	Chr6_0018055	-1.95
orf19.4051	C	25	Chr5_1179470	Chr5_1180886	-1.94
orf19.4836	W	22	Chr1_2137099	Chr1_2138338	-1.94
orf19.7398.1	W	9	Chr3_1452522	Chr3_1452994	-1.93
orf19.1690	C	23	Chr3_0336950	Chr3_0338248	-1.92
orf19.6676	W	15	Chr5_0809422	Chr5_0810248	-1.92
orf19.1357	W	25	Chr2_2034852	Chr2_2036327	-1.92
orf19.6886	W	21	Chr2_1174632	Chr2_1175812	-1.91
orf19.6944	C	14	Chr3_0785704	Chr3_0786471	-1.9
orf19.6955	W	23	Chr3_0770541	Chr3_0771839	-1.89
orf19.5437	W	12	Chr3_0045136	Chr3_0045785	-1.88
orf19.7107	C	8	Chr7_0019884	Chr7_0020297	-1.88
orf19.661	W	17	Chr1_2504256	Chr1_2505200	-1.85
orf19.2934	C	8	Chr1_0520145	Chr1_0520558	-1.85
orf19.5858	C	8	Chr3_0865177	Chr3_0865590	-1.85
orf19.7534	W	51	ChrR_0021418	ChrR_0024368	-1.84
orf19.7116	C	15	Chr7_0006550	Chr7_0007376	-1.84
orf19.969	W	20	Chr5_0043425	Chr5_0044546	-1.84
orf19.7605	W	13	ChrR_2195863	ChrR_2196571	-1.83
orf19.279	W	6	Chr3_0621920	Chr3_0622215	-1.83
orf19.7514	W	27	ChrR_0049679	ChrR_0051213	-1.83
orf19.7613	W	14	ChrR_2214330	ChrR_2215097	-1.83
orf19.6109	W	25	Chr1_0012214	Chr1_0013630	-1.82
orf19.5207	W	21	Chr2_1194987	Chr2_1196167	-1.82
orf19.6937	W	29	Chr3_0797858	Chr3_0799510	-1.82
orf19.637	C	12	ChrR_1119703	ChrR_1120352	-1.81
orf19.3990	W	7	Chr5_1097755	Chr5_1098109	-1.81
orf19.6561	W	24	Chr7_0352703	Chr7_0354060	-1.81
orf19.6213	W	15	Chr1_1484854	Chr1_1485680	-1.81
orf19.7673	W	5	ChrR_2282652	ChrR_2282888	-1.81
orf19.7488	C	8	ChrR_0115641	ChrR_0116054	-1.78
orf19.6189	W	11	Chr3_1784515	Chr3_1785105	-1.78
orf19.1193	C	29	Chr6_0054399	Chr6_0056051	-1.78
orf19.4980	W	32	Chr1_2955842	Chr1_2957671	-1.77
orf19.7675	C	7	ChrR_2283006	ChrR_2283360	-1.77
orf19.7258	W	16	Chr1_3170071	Chr1_3170956	-1.77
orf19.3022	W	15	Chr1_0685522	Chr1_0686348	-1.77
orf19.2992	W	4	Chr1_0630298	Chr1_0630475	-1.77
orf19.1480	W	8	Chr2_0305503	Chr2_0305916	-1.76
orf19.7643	C	17	ChrR_2249671	ChrR_2250615	-1.76
orf19.4737	W	30	Chr1_1914964	Chr1_1916675	-1.76
orf19.2311	W	18	Chr1_2432512	Chr1_2433515	-1.75
orf19.5178	C	26	Chr7_0612185	Chr7_0613660	-1.75
orf19.2967	W	17	Chr1_0582980	Chr1_0583924	-1.75
orf19.1697	C	17	Chr3_0322967	Chr3_0323911	-1.75
orf19.5960	C	8	Chr3_1056809	Chr3_1057222	-1.75
orf19.4026	C	14	Chr5_1153274	Chr5_1154041	-1.73
orf19.691	C	18	Chr6_0411585	Chr6_0412588	-1.73
orf19.5285	W	9	ChrR_1158053	ChrR_1158525	-1.73
orf19.4449	W	12	Chr1_1540786	Chr1_1541435	-1.72
orf19.4109	W	38	Chr2_1246140	Chr2_1248323	-1.71
orf19.3205	W	10	Chr5_0384504	Chr5_0385035	-1.7
orf19.4215	C	31	Chr6_0076760	Chr6_0078530	-1.7
orf19.7188	C	5	Chr7_0861460	Chr7_0861696	-1.69
orf19.4029	W	21	Chr5_1155811	Chr5_1156991	-1.68
orf19.2618	W	20	ChrR_0475659	ChrR_0476780	-1.68
orf19.1470	C	5	Chr2_0287921	Chr2_0288157	-1.68
orf19.2422	W	19	ChrR_0698443	ChrR_0699505	-1.67
orf19.5982	C	17	Chr3_1096693	Chr3_1097637	-1.67
orf19.596.1	C	2	ChrR_1752891	ChrR_1752950	-1.67
orf19.3651	C	21	Chr6_0132043	Chr6_0133223	-1.67
orf19.2060	C	11	Chr2_0111334	Chr2_0111924	-1.66
orf19.6177	W	5	Chr3_1775724	Chr3_1775960	-1.66
orf19.4004	W	27	Chr5_1127845	Chr5_1129379	-1.66
orf19.2875	W	13	Chr4_1472641	Chr4_1473349	-1.66
orf19.7421	C	10	Chr3_1454882	Chr3_1455413	-1.66
orf19.5685	C	35	Chr5_0012568	Chr5_0014574	-1.66
orf19.7231	C	18	Chr1_3133196	Chr1_3134199	-1.66
orf19.3967	W	49	Chr5_1041292	Chr5_1044124	-1.66
orf19.3478	W	9	Chr6_0493654	Chr6_0494126	-1.65
orf19.7676	C	17	ChrR_2283596	ChrR_2284540	-1.65
orf19.2214	W	14	Chr2_1568339	Chr2_1569106	-1.65
orf19.5698	W	13	Chr5_0004013	Chr5_0004721	-1.64
orf19.2694	W	20	Chr4_0621566	Chr4_0622687	-1.64
orf19.4490.2	C	4	Chr2_0959990	Chr2_0960167	-1.64
orf19.300	W	26	Chr3_0641921	Chr3_0643396	-1.64
orf19.6327	C	9	Chr6_0011978	Chr6_0012450	-1.63
orf19.492	C	30	ChrR_0917864	ChrR_0919575	-1.62
orf19.4143	W	6	Chr5_0330519	Chr5_0330814	-1.61
orf19.2386	W	12	ChrR_0748475	ChrR_0749124	-1.61
orf19.4048	W	18	Chr5_1178408	Chr5_1179411	-1.6
orf19.5360	W	5	Chr2_2213445	Chr2_2213681	-1.6
orf19.1124.2	C	15	Chr5_0821340	Chr5_0822166	-1.6
orf19.4118	W	30	Chr2_1232865	Chr2_1234576	-1.6
orf19.1917	C	19	Chr2_0008143	Chr2_0009205	-1.59
orf19.7417	C	9	Chr3_1406089	Chr3_1406561	-1.59
orf19.1911	C	19	Chr2_0013276	Chr2_0014338	-1.59
orf19.2250	W	15	Chr2_1427919	Chr2_1428745	-1.59
orf19.4035	C	22	Chr5_1166018	Chr5_1167257	-1.58
orf19.5143	W	20	Chr7_0676849	Chr7_0677970	-1.58
orf19.5693	C	27	Chr5_0004839	Chr5_0006373	-1.58
orf19.5661	W	17	Chr4_0051567	Chr4_0052511	-1.58
orf19.2709	C	21	Chr4_0596078	Chr4_0597258	-1.58
orf19.7270	W	17	Chr1_3179806	Chr1_3180750	-1.56
orf19.501	W	31	ChrR_0932673	ChrR_0934443	-1.55
orf19.2286	W	15	Chr2_1484736	Chr2_1485562	-1.55
orf19.1414	C	15	Chr4_0925829	Chr4_0926655	-1.54
orf19.6014	W	10	Chr1_0178712	Chr1_0179243	-1.54
orf19.2098	C	24	Chr2_0042127	Chr2_0043484	-1.54
orf19.6085	W	10	Chr1_0031861	Chr1_0032392	-1.54
orf19.7150	W	15	Chr7_0918867	Chr7_0919693	-1.54
orf19.6316.4	W	4	ChrR_1032147	ChrR_1032324	-1.53
orf19.1471	W	7	Chr2_0289927	Chr2_0290281	-1.52
orf19.4191	C	10	Chr4_0089386	Chr4_0089917	-1.51
orf19.3777	W	5	Chr4_1071441	Chr4_1071677	-1.51
orf19.4490	C	8	Chr2_0961465	Chr2_0961878	-1.51
orf19.5288.1	W	2	ChrR_1147669	ChrR_1147728	-1.5
orf19.6828	W	13	Chr3_1542674	Chr3_1543382	-1.5
orf19.2191.1	C	2	Chr2_1611940	Chr2_1611999	-1.5
orf19.3419	W	31	Chr6_0350756	Chr6_0352526	-1.5

## Sheet: 2. Biofilm transfrags
Upregulated Transfrags							Downregulated Transfrags
Feature ID	Strand	Number of probes	Transfrags Start	Transfrags End	Log2 Fold change		Feature ID	Strand	Number of probes	Transfrags Start	Transfrags End	Log2 Fold change
orf19.4082	W	10	Chr2_1890007	Chr2_1890538	-6.32		RDN5	C	2	ChrR_1889122	ChrR_1889181	1.5
orf19.3374	C	13	Chr4_0726645	Chr4_0727353	-6.27		orf19.409	C	10	Chr1_1885641	Chr1_1886172	1.5
orf19.1321	W	31	Chr4_0762989	Chr4_0764759	-6.16		orf19.1680	W	32	Chr3_0356007	Chr3_0357836	1.51
orf19.5636	W	12	Chr4_0019707	Chr4_0020356	-6.12		tR(UCU)2	W	1	Chr2_0790247	Chr2_0790247	1.51
orf19.4975	W	46	Chr1_2944868	Chr1_2947523	-5.67		orf19.7381	W	31	Chr3_1362665	Chr3_1364435	1.51
orf19.1691	W	9	Chr3_0335888	Chr3_0336360	-5.54		tQ(UUG)1	C	2	Chr4_0772488	Chr4_0772547	1.51
beta-1c	W	4	Chr1_0045903	Chr1_0046080	-5.37		orf19.4651	W	6	Chr4_0278304	Chr4_0278599	1.53
orf19.5674	C	12	Chr4_0072807	Chr4_0073456	-4.98		orf19.6197	C	27	Chr1_1510047	Chr1_1511581	1.53
beta-1b	W	6	Chr1_0042186	Chr1_0042481	-4.83		orf19.7150	W	15	Chr7_0918867	Chr7_0919693	1.54
orf19.5635	W	10	Chr4_0017819	Chr4_0018350	-4.76		orf19.3911	C	22	Chr5_0946066	Chr5_0947305	1.54
orf19.5760	C	19	Chr6_0838509	Chr6_0839571	-4.54		orf19.1051	C	6	Chr1_0870782	Chr1_0871077	1.54
orf19.822	C	9	Chr2_0838214	Chr2_0838686	-4.53		orf19.6531	W	23	Chr7_0406747	Chr7_0408045	1.55
orf19.2608	C	16	ChrR_0454065	ChrR_0454950	-4.49		orf19.5260	W	47	Chr1_2635531	Chr1_2638245	1.55
orf19.7504	W	15	ChrR_0072158	ChrR_0072984	-4.36		orf19.2758	C	25	Chr4_0493654	Chr4_0495070	1.55
orf19.1816	C	58	ChrR_1532349	ChrR_1535771	-4.29		orf19.1258	W	12	Chr4_1264017	Chr4_1264666	1.55
orf19.7111.1	W	11	Chr7_0015990	Chr7_0016580	-4.17		alpha-Ra	C	5	ChrR_2243771	ChrR_2244007	1.55
orf19.4943	W	22	Chr1_2874363	Chr1_2875602	-3.83		orf19.4495	C	24	Chr2_0952556	Chr2_0953913	1.56
orf19.2125	W	7	Chr6_0986127	Chr6_0986481	-3.77		orf19.5517	W	18	Chr6_0514422	Chr6_0515425	1.56
Tca8-1	W	64	Chr1_0042186	Chr1_0046080	-3.76		orf19.6317	C	69	ChrR_1027486	ChrR_1031498	1.57
orf19.6078	W	32	Chr1_0043838	Chr1_0045667	-3.71		orf19.1253	W	32	Chr4_1249621	Chr4_1251450	1.57
orf19.4530.1	W	23	Chr1_0400611	Chr1_0401909	-3.67		orf19.4438	W	25	Chr1_1579018	Chr1_1580434	1.58
orf19.7676	C	17	ChrR_2283596	ChrR_2284540	-3.66		tC(GCA)1	C	2	ChrR_1190975	ChrR_1191034	1.58
orf19.4056	W	21	Chr1_1082710	Chr1_1083890	-3.47		orf19.300	W	26	Chr3_0641921	Chr3_0643396	1.6
orf19.5585	W	20	Chr6_0635372	Chr6_0636493	-3.38		orf19.198	C	29	Chr2_1851834	Chr2_1853486	1.6
orf19.251	C	11	Chr3_0565280	Chr3_0565870	-3.36		orf19.1189	W	34	Chr6_0039826	Chr6_0041773	1.6
orf19.6079	W	14	Chr1_0042658	Chr1_0043425	-3.32		orf19.946	W	10	Chr5_0078884	Chr5_0079415	1.6
orf19.4914.1	W	4	Chr1_2799964	Chr1_2800141	-3.31		orf19.7586	W	28	ChrR_2161879	ChrR_2163472	1.61
orf19.489	C	7	ChrR_0913439	ChrR_0913793	-3.24		orf19.6367	W	30	ChrR_1762626	ChrR_1764337	1.62
orf19.467	W	32	ChrR_0878629	ChrR_0880458	-3.2		orf19.1682	W	19	Chr3_0353647	Chr3_0354709	1.62
orf19.4936.1	W	3	Chr1_2855129	Chr1_2855247	-3.15		orf19.5085	W	55	Chr1_1769116	Chr1_1772302	1.62
orf19.2107.1	W	3	Chr2_0033395	Chr2_0033513	-3.09		orf19.3002	W	12	Chr1_0643337	Chr1_0643986	1.62
orf19.2768	W	58	Chr4_0464980	Chr4_0468343	-3.06		orf19.5383	W	44	Chr3_0133164	Chr3_0135701	1.63
orf19.4255	C	20	Chr5_0541562	Chr5_0542683	-3.01		orf19.4826	W	21	Chr1_2120520	Chr1_2121700	1.63
orf19.2803	C	15	Chr3_0846356	Chr3_0847182	-2.99		orf19.2551	C	39	ChrR_0368751	ChrR_0370993	1.63
orf19.7350	W	9	Chr3_1279239	Chr3_1279711	-2.97		orf19.4311	W	7	Chr5_0641803	Chr5_0642157	1.63
orf19.5620	W	15	Chr6_0696437	Chr6_0697263	-2.9		orf19.6938	W	17	Chr3_0794908	Chr3_0795852	1.63
orf19.7329	W	8	ChrR_1981221	ChrR_1981634	-2.89		Tca4-4	C	115	Chr4_0673958	Chr4_0680743	1.63
orf19.3646	C	12	Chr6_0140893	Chr6_0141542	-2.88		tD(GUC)6	W	1	Chr4_0227800	Chr4_0227800	1.63
orf19.85	W	8	Chr6_0165083	Chr6_0165496	-2.83		orf19.6805	W	47	Chr3_1592116	Chr3_1594830	1.63
orf19.1868	W	19	Chr2_1546155	Chr2_1547217	-2.79		orf19.5419	W	10	Chr3_0065432	Chr3_0065963	1.64
orf19.734	W	23	ChrR_1559135	ChrR_1560433	-2.78		orf19.2876	W	16	Chr4_1471284	Chr4_1472169	1.64
orf19.715	W	8	ChrR_1390690	ChrR_1391103	-2.75		orf19.7057	W	36	Chr7_0101658	Chr7_0103723	1.65
orf19.2241	C	9	Chr2_1412697	Chr2_1413169	-2.72		orf19.2489	C	56	Chr1_1177641	Chr1_1180886	1.65
orf19.6601.1	C	8	ChrR_2043879	ChrR_2044292	-2.69		orf19.1665	C	22	Chr3_0399136	Chr3_0400375	1.65
kahu-Rb	C	8	ChrR_2103469	ChrR_2103882	-2.68		orf19.7392	C	33	Chr3_1388035	Chr3_1389923	1.66
orf19.5634	C	27	Chr4_0015813	Chr4_0017347	-2.66		orf19.5231.2	C	3	Chr1_2687451	Chr1_2687569	1.66
orf19.675	W	10	Chr1_2475641	Chr1_2476172	-2.64		tP(UGG)4	C	2	ChrR_1230092	ChrR_1230151	1.66
orf19.3829	C	27	Chr4_0970669	Chr4_0972203	-2.62		orf19.3496	W	84	Chr6_0438076	Chr6_0442973	1.66
orf19.2344	C	19	Chr1_2383601	Chr1_2384663	-2.62		orf19.2158	C	28	Chr6_1023533	Chr6_1025126	1.67
orf19.6882	W	25	Chr2_1165487	Chr2_1166903	-2.6		orf19.4684.2	C	2	Chr4_0208507	Chr4_0208566	1.68
kahu-Ra	W	8	ChrR_1611232	ChrR_1611645	-2.54		tF(GAA)5	W	2	Chr3_1715839	Chr3_1715898	1.69
orf19.3338	W	22	Chr1_0300429	Chr1_0301668	-2.52		tP(UGG)5	C	2	ChrR_1229502	ChrR_1229561	1.69
orf19.7077	W	29	Chr7_0070624	Chr7_0072276	-2.5		orf19.4016	C	21	Chr5_1145014	Chr5_1146194	1.7
orf19.176	W	18	ChrR_0550943	ChrR_0551946	-2.5		orf19.5654	W	23	Chr4_0041655	Chr4_0042953	1.7
orf19.951	C	8	Chr5_0071627	Chr5_0072040	-2.45		orf19.2475	C	5	Chr1_1204250	Chr1_1204486	1.7
orf19.5417	C	12	Chr3_0068087	Chr3_0068736	-2.45		orf19.3934	C	15	Chr5_0981938	Chr5_0982764	1.7
orf19.2762	C	8	Chr4_0486220	Chr4_0486633	-2.45		orf19.5806	C	24	Chr2_0591594	Chr2_0592951	1.71
orf19.6021	W	12	Chr1_0167089	Chr1_0167738	-2.44		orf19.2091	C	11	Chr2_0057113	Chr2_0057703	1.71
orf19.6148	C	52	ChrR_1571820	ChrR_1574829	-2.39		orf19.1390	W	21	Chr2_1972548	Chr2_1973728	1.73
orf19.7221	C	54	Chr1_3115614	Chr1_3118741	-2.38		orf19.1052	W	6	Chr1_0872021	Chr1_0872316	1.73
orf19.4631	C	16	Chr4_0317244	Chr4_0318129	-2.38		alpha-2a	C	6	Chr2_1886939	Chr2_1887234	1.73
gamma-1b	W	4	Chr1_3187653	Chr1_3187830	-2.36		orf19.7655	W	87	ChrR_2260586	ChrR_2265660	1.75
orf19.3997	W	17	Chr5_1107962	Chr5_1108906	-2.35		orf19.3037	W	31	Chr1_0706585	Chr1_0708355	1.76
orf19.7561	W	44	ChrR_2106301	ChrR_2108838	-2.35		orf19.6724	C	25	Chr3_1741799	Chr3_1743215	1.76
orf19.3740	W	14	ChrR_0510528	ChrR_0511295	-2.35		orf19.4942	W	5	Chr1_2871413	Chr1_2871649	1.76
orf19.2769	W	6	Chr4_0463682	Chr4_0463977	-2.34		orf19.556	C	7	ChrR_1124246	ChrR_1124600	1.76
orf19.6116	C	18	ChrR_1624448	ChrR_1625451	-2.33		orf19.5653	W	32	Chr4_0039472	Chr4_0041301	1.77
orf19.1562	W	8	Chr2_0474715	Chr2_0475128	-2.33		orf19.1232	C	18	Chr1_1674303	Chr1_1675306	1.77
orf19.4048	W	18	Chr5_1178408	Chr5_1179411	-2.32		orf19.670.2	C	5	Chr1_2485317	Chr1_2485553	1.77
gamma-7b	C	4	Chr7_0553952	Chr7_0554129	-2.32		orf19.4602	C	16	Chr4_0370521	Chr4_0371406	1.79
orf19.2457	W	34	Chr1_1236405	Chr1_1238352	-2.3		orf19.4674.1	W	3	Chr4_0233700	Chr4_0233818	1.79
orf19.5437	W	12	Chr3_0045136	Chr3_0045785	-2.29		orf19.4716	W	23	Chr4_1362606	Chr4_1363904	1.81
orf19.1996	W	17	Chr2_0215587	Chr2_0216531	-2.29		orf19.4591	W	31	Chr4_0398251	Chr4_0400021	1.81
gamma-1a	W	4	Chr1_1054980	Chr1_1055157	-2.29		tV(AAC)3	C	1	ChrR_0515779	ChrR_0515779	1.81
orf19.1097	W	119	Chr6_0971495	Chr6_0978457	-2.27		orf19.3182	W	8	Chr5_0429639	Chr5_0430052	1.81
orf19.4279	C	40	Chr5_0589470	Chr5_0591771	-2.27		orf19.3160	C	8	Chr5_0466396	Chr5_0466809	1.81
orf19.7531	C	11	ChrR_0024486	ChrR_0025076	-2.27		orf19.1770	W	5	Chr2_2074795	Chr2_2075031	1.82
toroa-2a	C	4	Chr2_0177119	Chr2_0177296	-2.26		orf19.2669	C	73	Chr4_0674371	Chr4_0678619	1.83
orf19.3940.1	C	1	Chr5_0992440	Chr5_0992440	-2.25		tI(AAU)4	W	1	Chr4_1015568	Chr4_1015568	1.84
orf19.2947	C	14	Chr1_0541798	Chr1_0542565	-2.21		orf19.6854	W	36	Chr1_0949429	Chr1_0951494	1.85
orf19.2210	C	34	Chr2_1572351	Chr2_1574298	-2.2		orf19.2871	C	32	Chr4_1478423	Chr4_1480252	1.85
orf19.1409.2	C	4	Chr4_0935151	Chr4_0935328	-2.19		tD(GUC)2	W	1	Chr4_0782754	Chr4_0782754	1.85
orf19.4664	W	9	Chr4_0250987	Chr4_0251459	-2.19		orf19.7284	C	13	ChrR_1907235	ChrR_1907943	1.85
orf19.6758	W	14	Chr3_1687755	Chr3_1688522	-2.19		orf19.2785	W	8	Chr1_1645747	Chr1_1646160	1.86
orf19.5818	W	17	Chr2_0573068	Chr2_0574012	-2.18		tA(AGC)7	C	1	Chr1_3061157	Chr1_3061157	1.86
gamma-Ra	C	4	ChrR_2150374	ChrR_2150551	-2.17		orf19.3803	C	29	Chr4_1018931	Chr4_1020583	1.87
Tca9-R	C	86	ChrR_0210631	ChrR_0215646	-2.17		tT(AGU)6	C	1	Chr1_0042127	Chr1_0042127	1.87
orf19.5614	W	14	Chr6_0685935	Chr6_0686702	-2.15		orf19.3507	W	14	Chr6_0418075	Chr6_0418842	1.89
gamma-7a	C	4	Chr7_0560088	Chr7_0560265	-2.15		orf19.4679	C	28	Chr4_0223906	Chr4_0225499	1.9
gamma-2a	W	4	Chr2_1442492	Chr2_1442669	-2.15		tI(AAU)5	W	2	ChrR_1813307	ChrR_1813366	1.9
orf19.1654	C	9	Chr3_0427692	Chr3_0428164	-2.13		orf19.6925	C	6	Chr3_0817977	Chr3_0818272	1.91
orf19.4612	W	12	Chr4_0356597	Chr4_0357246	-2.12		orf19.5597.1	W	3	Chr6_0658795	Chr6_0658913	1.94
gamma-1c	W	4	Chr1_3187299	Chr1_3187476	-2.08		tE(UUC)4	W	1	Chr5_0217475	Chr5_0217475	1.95
kahu-3a	W	9	Chr3_1646986	Chr3_1647458	-2.07		orf19.5788	W	45	Chr2_0623690	Chr2_0626286	1.96
orf19.6852.1	W	2	Chr1_0946361	Chr1_0946420	-2.03		orf19.3335	W	10	Chr1_0291874	Chr1_0292405	1.97
orf19.2020	W	28	Chr2_0170216	Chr2_0171809	-2.02		orf19.4195.1	W	8	Chr6_0112337	Chr6_0112750	1.97
orf19.2432	C	18	Chr1_1284372	Chr1_1285375	-2		orf19.769	W	19	Chr1_0986363	Chr1_0987425	1.97
orf19.732	W	13	ChrR_1563383	ChrR_1564091	-1.99		orf19.5032	W	18	Chr1_3074314	Chr1_3075317	1.98
psi-2a	W	7	Chr2_1012441	Chr2_1012795	-1.99		orf19.6937	W	29	Chr3_0797858	Chr3_0799510	1.99
orf19.7053	W	33	Chr7_0115936	Chr7_0117824	-1.97		tI(AAU)2	W	1	Chr2_1620318	Chr2_1620318	1.99
orf19.4555	C	106	Chr6_0898689	Chr6_0904884	-1.96		orf19.5197	C	54	Chr1_0911197	Chr1_0914324	2
orf19.2506	W	30	Chr3_0209746	Chr3_0211457	-1.96		tA(AGC)4	W	2	Chr1_0204967	Chr1_0205026	2
orf19.3822	W	19	Chr4_0987897	Chr4_0988959	-1.94		orf19.1896	W	33	Chr2_1506979	Chr2_1508867	2.02
orf19.7276.1	C	3	Chr1_3186709	Chr1_3186827	-1.94		tK(CUU)2	C	1	Chr3_1039109	Chr3_1039109	2.04
orf19.4135	W	24	Chr5_0322790	Chr5_0324147	-1.94		tK(CUU)1	C	2	Chr3_0681274	Chr3_0681333	2.04
orf19.2699	W	32	Chr4_0606639	Chr4_0608468	-1.92		orf19.3223	W	18	ChrR_0312052	ChrR_0313055	2.04
orf19.4170	W	13	Chr4_0124078	Chr4_0124786	-1.92		tN(GUU)2	W	1	Chr1_1168083	Chr1_1168083	2.05
orf19.4459	C	28	Chr1_0813965	Chr1_0815558	-1.91		tE(CUC)1	W	2	Chr2_0771780	Chr2_0771839	2.06
orf19.406	C	25	Chr1_1880685	Chr1_1882101	-1.88		orf19.7590	W	35	ChrR_2166068	ChrR_2168133	2.08
orf19.4842	W	5	Chr1_2142409	Chr1_2142645	-1.88		orf19.4765	C	11	Chr1_1978271	Chr1_1978861	2.1
orf19.6920	W	6	Chr7_0285915	Chr7_0286210	-1.88		orf19.6817	W	26	Chr3_1568575	Chr3_1570050	2.1
orf19.6745	W	12	Chr3_1702092	Chr3_1702741	-1.87		orf19.930	W	15	Chr5_0134757	Chr5_0135583	2.11
orf19.2451	W	23	Chr1_1251627	Chr1_1252925	-1.87		orf19.3066	W	58	Chr1_0761514	Chr1_0764877	2.12
orf19.3053	C	9	Chr1_0739212	Chr1_0739684	-1.86		orf19.4216	W	8	Chr5_0473417	Chr5_0473830	2.12
orf19.5102	C	38	Chr1_1804221	Chr1_1806404	-1.85		orf19.339	C	28	Chr3_0722987	Chr3_0724580	2.16
orf19.3461	W	6	Chr6_0460201	Chr6_0460496	-1.85		tP(AGG)1	C	2	Chr1_1484087	Chr1_1484146	2.16
orf19.1589.1	C	7	Chr2_0532181	Chr2_0532771	-1.84		orf19.7514	W	27	ChrR_0049679	ChrR_0051213	2.17
orf19.7503	W	18	ChrR_0073456	ChrR_0074459	-1.83		tF(GAA)2	W	2	Chr2_0790306	Chr2_0790365	2.17
orf19.1964	C	25	Chr5_0225971	Chr5_0227387	-1.81		orf19.2583.2	C	4	ChrR_0417603	ChrR_0417780	2.17
orf19.6311	W	5	ChrR_1043357	ChrR_1043593	-1.8		tY(GUA)3	C	2	Chr3_1595184	Chr3_1595243	2.19
orf19.5809	W	23	Chr2_0588290	Chr2_0589588	-1.78		tR(CCG)1	C	2	Chr1_0488698	Chr1_0488757	2.2
orf19.1149	C	17	Chr1_2562784	Chr1_2563728	-1.77		tR(UCU)5	W	1	Chr3_1715780	Chr3_1715780	2.22
orf19.5686	C	9	Chr5_0011860	Chr5_0012332	-1.76		tP(UGG)3	W	2	Chr1_0126497	Chr1_0126556	2.22
orf19.7469	C	24	ChrR_0149920	ChrR_0151277	-1.76		tI(AAU)1	W	1	Chr2_1321542	Chr2_1321542	2.24
orf19.6114	C	5	Chr1_0004426	Chr1_0004662	-1.75		tA(AGC)5	W	1	Chr5_1035156	Chr5_1035156	2.28
orf19.2060	C	11	Chr2_0111334	Chr2_0111924	-1.75		orf19.6165	W	50	Chr3_0175349	Chr3_0178240	2.3
orf19.5956	W	14	Chr3_1045717	Chr3_1046484	-1.75		tR(UCU)3	W	1	Chr2_0810425	Chr2_0810425	2.31
orf19.7544	W	12	ChrR_0009146	ChrR_0009795	-1.74		tR(ACG)2	C	1	ChrR_1158938	ChrR_1158938	2.33
orf19.903	W	12	Chr2_0675964	Chr2_0676613	-1.73		tE(UUC)7	W	1	ChrR_1881098	ChrR_1881098	2.34
orf19.5288.1	W	2	ChrR_1147669	ChrR_1147728	-1.73		tF(GAA)3	W	1	Chr2_0810484	Chr2_0810484	2.34
orf19.2952	C	24	Chr1_0551002	Chr1_0552359	-1.73		tY(GUA)2	C	2	Chr3_0423798	Chr3_0423857	2.34
orf19.7323	C	24	ChrR_1968949	ChrR_1970306	-1.73		orf19.2644	W	18	Chr5_0762045	Chr5_0763048	2.34
orf19.2248	C	30	Chr2_1422550	Chr2_1424261	-1.73		orf19.557	W	16	ChrR_1125780	ChrR_1126665	2.34
orf19.1822	C	42	Chr1_1314521	Chr1_1316940	-1.73		tT(AGU)3	C	1	ChrR_0172458	ChrR_0172458	2.36
orf19.7278	C	10	Chr1_3187948	Chr1_3188479	-1.72		tW(CCA)1	C	1	Chr1_2727689	Chr1_2727689	2.38
orf19.3626.1	C	2	Chr2_1723627	Chr2_1723686	-1.72		orf19.2602	C	39	ChrR_0440908	ChrR_0443150	2.4
orf19.4979	W	33	Chr1_2952302	Chr1_2954190	-1.72		tA(AGC)2	W	1	Chr3_0845766	Chr3_0845766	2.41
orf19.5741	W	64	Chr6_0791486	Chr6_0795203	-1.71		tP(UGG)2	W	2	Chr2_1888119	Chr2_1888178	2.42
orf19.7324	W	16	ChrR_1972430	ChrR_1973315	-1.71		orf19.5791	W	18	Chr2_0621035	Chr2_0622038	2.43
psi-2b	W	7	Chr2_0655019	Chr2_0655373	-1.71		orf19.4342	W	17	Chr5_0697440	Chr5_0698384	2.44
orf19.6601	C	20	ChrR_2045118	ChrR_2046239	-1.7		tG(UCC)1	W	2	Chr3_0196058	Chr3_0196117	2.44
orf19.3074	C	11	Chr4_1597367	Chr4_1597957	-1.69		orf19.4211	C	30	Chr6_0087557	Chr6_0089268	2.5
orf19.5265	C	45	Chr1_2626740	Chr1_2629336	-1.68		tF(GAA)4	W	2	Chr2_2168487	Chr2_2168546	2.5
orf19.6637	W	16	ChrR_1220062	ChrR_1220947	-1.67		tL(AAG)1	W	2	ChrR_0456543	ChrR_0456602	2.53
orf19.7304	C	25	ChrR_1936853	ChrR_1938269	-1.67		orf19.2531	W	15	ChrR_0341080	ChrR_0341906	2.6
psi-Rb	W	7	ChrR_0210631	ChrR_0210985	-1.67		orf19.4885	W	15	Chr1_2236455	Chr1_2237281	2.62
orf19.716	C	8	ChrR_1389215	ChrR_1389628	-1.66		orf19.6229	W	24	Chr1_1453466	Chr1_1454823	2.62
orf19.1591	W	19	Chr2_0902642	Chr2_0903704	-1.65		orf19.6948	W	15	Chr3_0782754	Chr3_0783580	2.64
orf19.7127.1	C	2	Chr7_0942113	Chr7_0942172	-1.65		tY(GUA)4	W	2	Chr1_2589216	Chr1_2589275	2.65
orf19.6420	W	22	ChrR_1838972	ChrR_1840211	-1.65		tE(UUC)5	W	1	Chr5_0769656	Chr5_0769656	2.68
orf19.1765	W	20	Chr2_2088837	Chr2_2089958	-1.65		tH(GUG)3	C	2	Chr3_1469632	Chr3_1469691	2.71
orf19.3932	C	13	Chr5_0979991	Chr5_0980699	-1.64		tP(UGG)1	W	2	Chr1_1116104	Chr1_1116163	2.74
orf19.4450.1	C	2	Chr1_1535299	Chr1_1535358	-1.64		orf19.1774	W	19	Chr2_2064883	Chr2_2065945	2.75
orf19.2371	C	15	Chr7_0559026	Chr7_0559852	-1.64		orf19.2896	W	13	Chr4_1418951	Chr4_1419659	2.76
orf19.7085	C	21	Chr7_0056110	Chr7_0057290	-1.63		tN(GUU)4	W	2	ChrR_2049248	ChrR_2049307	2.78
orf19.4527	W	27	Chr1_0406688	Chr1_0408222	-1.63		tH(GUG)1	W	1	ChrR_1098994	ChrR_1098994	2.81
orf19.1461	W	19	Chr2_0275590	Chr2_0276652	-1.63		tG(UCC)2	W	1	Chr4_0157059	Chr4_0157059	2.82
orf19.4287	W	18	Chr5_0606108	Chr5_0607111	-1.62		tK(UUU)5	W	1	ChrR_1788822	ChrR_1788822	2.82
orf19.7680	C	13	ChrR_2285602	ChrR_2286310	-1.61		orf19.3548.1	W	2	Chr2_1069081	Chr2_1069140	2.83
orf19.5683	C	6	Chr5_0015577	Chr5_0015872	-1.61		tA(AGC)3	W	1	Chr1_0354237	Chr1_0354237	2.86
orf19.2376	W	12	ChrR_0760334	ChrR_0760983	-1.61		tV(AAC)5	C	1	Chr3_1232629	Chr3_1232629	2.9
orf19.6139	W	20	ChrR_1587278	ChrR_1588399	-1.6		orf19.5305	C	9	Chr4_0867832	Chr4_0868304	2.95
orf19.5799	C	34	Chr2_0606344	Chr2_0608291	-1.6		tL(CAA)4	C	2	ChrR_1841922	ChrR_1841981	2.96
orf19.1374	W	9	Chr2_1994437	Chr2_1994909	-1.6		tT(AGU)1	W	1	Chr1_1168909	Chr1_1168909	2.99
psi-Rc	W	8	ChrR_1968359	ChrR_1968772	-1.6		tL(CAA)2	C	2	Chr2_0175939	Chr2_0175998	2.99
orf19.3150	W	17	Chr2_1376471	Chr2_1377415	-1.59		orf19.2360	C	112	ChrR_1514531	ChrR_1521080	3.02
orf19.7610	W	46	ChrR_2207014	ChrR_2209669	-1.56		snR52	C	2	Chr3_1714954	Chr3_1715013	3.02
orf19.1075.1	C	2	Chr6_0927245	Chr6_0927304	-1.56		tA(AGC)1	W	1	Chr2_1621675	Chr2_1621675	3.04
orf19.90	W	38	Chr6_0174700	Chr6_0176883	-1.56		orf19.6874	W	30	Chr2_1150088	Chr2_1151799	3.11
orf19.4690	W	29	Chr4_0195232	Chr4_0196884	-1.55		tT(AGU)4	W	1	Chr2_1042531	Chr2_1042531	3.12
orf19.1237	C	25	Chr4_1213631	Chr4_1215047	-1.55		orf19.220	C	17	Chr2_1800740	Chr2_1801684	3.13
orf19.4358	W	5	ChrR_0864764	ChrR_0865000	-1.54		orf19.655	W	27	Chr1_2522428	Chr1_2523962	3.16
orf19.6889	C	22	Chr2_1180532	Chr2_1181771	-1.54		orf19.5267	W	7	Chr1_2624144	Chr1_2624498	3.16
orf19.6028	C	39	Chr1_0138592	Chr1_0140834	-1.54		tL(CAA)5	W	1	Chr6_0006963	Chr6_0006963	3.21
psi-Ra	W	7	ChrR_0215292	ChrR_0215646	-1.54		tY(GUA)1	W	2	Chr1_2588744	Chr1_2588803	3.22
orf19.2308	W	18	Chr1_2442070	Chr1_2443073	-1.54		orf19.3869	W	29	ChrR_1316704	ChrR_1318356	3.24
orf19.6640	W	24	ChrR_1213749	ChrR_1215106	-1.52		orf19.6385	C	38	ChrR_1783630	ChrR_1785813	3.25
orf19.4658	W	39	Chr4_0259011	Chr4_0261253	-1.52		orf19.4393	W	25	ChrR_0777857	ChrR_0779273	3.27
pi-Rb	W	4	ChrR_1968123	ChrR_1968300	-1.52		tL(CAA)1	C	2	Chr2_0323380	Chr2_0323439	3.3
orf19.362	W	11	Chr4_0001004	Chr4_0001594	-1.5		tN(GUU)3	W	2	Chr1_0719270	Chr1_0719329	3.44
orf19.7210	W	16	Chr1_3090126	Chr1_3091011	-1.5		tA(UGC)1	W	1	Chr6_0378781	Chr6_0378781	3.45
vau-3a	C	4	Chr3_0359665	Chr3_0359842	-1.5		orf19.5753	C	27	Chr6_0817564	Chr6_0819098	3.45
orf19.7442	W	14	Chr3_1492229	Chr3_1492996	-1.5		tN(GUU)1	W	2	Chr1_1168260	Chr1_1168319	3.48
orf19.2701	W	8	Chr4_0605577	Chr4_0605990	-1.5		tA(UGC)2	C	1	Chr6_0843288	Chr6_0843288	3.49
orf19.2903	W	46	Chr4_1407269	Chr4_1409924	-1.5		tV(AAC)4	W	1	ChrR_1233278	ChrR_1233278	3.49
orf19.6500	C	22	Chr7_0470408	Chr7_0471647	-1.5		tW(CCA)2	C	2	Chr3_1560964	Chr3_1561023	3.62
orf19.1034	W	8	Chr1_0784583	Chr1_0784996	-1.5		orf19.2584	W	12	ChrR_0417957	ChrR_0418606	3.67
							tL(CAA)3	W	2	Chr6_0992971	Chr6_0993030	3.72
							orf19.4737	W	30	Chr1_1914964	Chr1_1916675	4.14
							tL(CAA)6	W	2	ChrR_0010326	ChrR_0010385	4.24
							tV(AAC)1	W	1	Chr2_0496191	Chr2_0496191	4.43
							orf19.54	W	32	Chr1_1048431	Chr1_1050260	4.55
							orf19.3895	C	29	Chr5_0919811	Chr5_0921463	4.88
							orf19.3618	W	26	Chr2_1747050	Chr2_1748525	5.65

## Sheet: 3. Caecum transfrags
Upregulated Transfrags							Downregulated Transfrags
Feature ID	Strand	Number of probes	Transfrags Start	Transfrags End	Log2 Fold change		Feature ID	Strand	Number of probes	Transfrags Start	Transfrags End	Log2 Fold change
orf19.3374	C	13	Chr4_0726645	Chr4_0727353	-9.25		orf19.3788.1	W	7	Chr4_1055511	Chr4_1055865	1.5
orf19.4026	C	14	Chr5_1153274	Chr5_1154041	-8.38		orf19.657	C	18	Chr1_2513696	Chr1_2514699	1.5
orf19.1321	W	31	Chr4_0762989	Chr4_0764759	-7.99		orf19.3391	W	12	Chr6_0393826	Chr6_0394475	1.5
orf19.5635	W	10	Chr4_0017819	Chr4_0018350	-7.84		orf19.7048.1	W	4	Chr7_0131630	Chr7_0131807	1.5
orf19.5585	W	20	Chr6_0635372	Chr6_0636493	-7.39		orf19.754	W	19	Chr1_1015922	Chr1_1016984	1.51
orf19.4975	W	46	Chr1_2944868	Chr1_2947523	-7.12		orf19.7635	W	31	ChrR_2240939	ChrR_2242709	1.51
orf19.3981	C	29	Chr5_1074273	Chr5_1075925	-7.03		orf19.6524	C	19	Chr7_0422264	Chr7_0423326	1.51
orf19.4936.1	W	3	Chr1_2855129	Chr1_2855247	-6.91		orf19.3074	C	11	Chr4_1597367	Chr4_1597957	1.52
orf19.5634	C	27	Chr4_0015813	Chr4_0017347	-6.34		orf19.7552	C	44	ChrR_2092731	ChrR_2095268	1.52
orf19.7668	W	29	ChrR_2276929	ChrR_2278581	-6.08		orf19.2250	W	15	Chr2_1427919	Chr2_1428745	1.52
orf19.4914.1	W	4	Chr1_2799964	Chr1_2800141	-5.87		orf19.3341	C	30	Chr1_0306683	Chr1_0308394	1.52
beta-1c	W	4	Chr1_0045903	Chr1_0046080	-5.61		orf19.838.1	C	17	Chr2_0805823	Chr2_0806767	1.53
orf19.5636	W	12	Chr4_0019707	Chr4_0020356	-5.58		orf19.1839	C	84	Chr1_2364426	Chr1_2369323	1.53
orf19.2608	C	16	ChrR_0454065	ChrR_0454950	-5.39		orf19.5061	C	41	Chr1_1718612	Chr1_1720972	1.53
orf19.4599	W	30	Chr4_0379784	Chr4_0381495	-5.35		orf19.5467	W	7	Chr3_0013807	Chr3_0014161	1.54
orf19.1816	C	58	ChrR_1532349	ChrR_1535771	-5.14		orf19.4623.3	C	4	Chr4_0337363	Chr4_0337540	1.54
orf19.5542	C	21	Chr6_0558318	Chr6_0559498	-4.98		orf19.236	C	9	Chr3_0538966	Chr3_0539438	1.54
orf19.1868	W	19	Chr2_1546155	Chr2_1547217	-4.94		orf19.362	W	11	Chr4_0001004	Chr4_0001594	1.55
orf19.4527	W	27	Chr1_0406688	Chr1_0408222	-4.76		orf19.840	C	13	Chr2_0804525	Chr2_0805233	1.55
orf19.5674	C	12	Chr4_0072807	Chr4_0073456	-4.74		orf19.1448	W	9	Chr2_0256769	Chr2_0257241	1.55
orf19.2048	C	5	Chr2_0131158	Chr2_0131394	-4.72		orf19.6948	W	15	Chr3_0782754	Chr3_0783580	1.55
orf19.4899	W	47	Chr1_2271619	Chr1_2274333	-4.7		orf19.6147	W	8	ChrR_1576304	ChrR_1576717	1.56
beta-1b	W	6	Chr1_0042186	Chr1_0042481	-4.66		orf19.6539	W	25	Chr7_0390345	Chr7_0391761	1.56
orf19.3664	W	16	Chr1_0427869	Chr1_0428754	-4.63		orf19.2183	C	30	Chr2_1621911	Chr2_1623622	1.56
orf19.2849	C	13	ChrR_0667822	ChrR_0668530	-4.45		orf19.6874	W	30	Chr2_1150088	Chr2_1151799	1.56
orf19.5818	W	17	Chr2_0573068	Chr2_0574012	-4.43		orf19.7680	C	13	ChrR_2285602	ChrR_2286310	1.57
orf19.7114	C	51	Chr7_0010031	Chr7_0012981	-4.39		orf19.1866	W	5	Chr2_1549282	Chr2_1549518	1.57
orf19.3668	C	27	Chr1_0434477	Chr1_0436011	-4.37		orf19.6345	W	47	Chr1_2782618	Chr1_2785332	1.57
orf19.822	C	9	Chr2_0838214	Chr2_0838686	-4.35		orf19.6507	W	20	Chr7_0463564	Chr7_0464685	1.57
orf19.1363	C	19	Chr2_2020456	Chr2_2021518	-4.35		san-4b	C	6	Chr4_0673958	Chr4_0674253	1.57
orf19.918	C	76	Chr3_0848834	Chr3_0853259	-4.34		orf19.4197	C	15	Chr6_0109741	Chr6_0110567	1.57
orf19.6073	C	14	Chr1_0050859	Chr1_0051626	-4.3		orf19.6385	C	38	ChrR_1783630	ChrR_1785813	1.57
orf19.5716	C	20	Chr6_0745171	Chr6_0746292	-4.22		orf19.7466	W	115	ChrR_0155230	ChrR_0161956	1.58
orf19.4450.1	C	2	Chr1_1535299	Chr1_1535358	-4.21		orf19.5626	W	21	Chr6_0710243	Chr6_0711423	1.58
orf19.6078	W	32	Chr1_0043838	Chr1_0045667	-4.18		orf19.1860	C	25	ChrR_1451460	ChrR_1452994	1.59
orf19.5760	C	19	Chr6_0838509	Chr6_0839571	-4.16		orf19.4602	C	16	Chr4_0370521	Chr4_0371406	1.59
orf19.999	C	48	Chr1_2332979	Chr1_2335752	-4.08		orf19.4223	C	27	Chr5_0482385	Chr5_0483919	1.6
orf19.251	C	11	Chr3_0565280	Chr3_0565870	-4.07		orf19.6417	W	42	ChrR_1832541	ChrR_1834960	1.6
Tca8-1	W	64	Chr1_0042186	Chr1_0046080	-4.01		orf19.7062	W	58	Chr7_0092454	Chr7_0095817	1.6
orf19.7676	C	17	ChrR_2283596	ChrR_2284540	-4.01		orf19.4896	C	12	Chr1_2266368	Chr1_2267017	1.61
orf19.6202	C	17	Chr1_1498011	Chr1_1499014	-3.95		orf19.6317	C	69	ChrR_1027486	ChrR_1031498	1.61
orf19.2768	W	58	Chr4_0464980	Chr4_0468343	-3.9		orf19.5912	W	54	Chr3_0962586	Chr3_0965713	1.62
orf19.7469	C	24	ChrR_0149920	ChrR_0151277	-3.9		orf19.6337.1	W	16	Chr6_0005547	Chr6_0006432	1.63
orf19.7112	W	30	Chr7_0014043	Chr7_0015754	-3.89		orf19.3540	W	39	Chr2_1053033	Chr2_1055275	1.63
orf19.176	W	18	ChrR_0550943	ChrR_0551946	-3.85		orf19.2232	C	15	Chr2_1395587	Chr2_1396413	1.63
orf19.732	W	13	ChrR_1563383	ChrR_1564091	-3.85		orf19.501	W	31	ChrR_0932673	ChrR_0934443	1.63
orf19.4943	W	22	Chr1_2874363	Chr1_2875602	-3.63		orf19.437	W	32	Chr1_1111266	Chr1_1113095	1.64
orf19.7566	W	28	ChrR_2122998	ChrR_2124591	-3.63		orf19.6730	W	10	Chr3_1734778	Chr3_1735309	1.65
orf19.111	C	28	Chr6_0206088	Chr6_0207681	-3.62		orf19.2319	W	33	Chr1_2419827	Chr1_2421715	1.65
orf19.4255	C	20	Chr5_0541562	Chr5_0542683	-3.58		orf19.5493	C	10	Chr2_1280773	Chr2_1281304	1.65
orf19.5102	C	38	Chr1_1804221	Chr1_1806404	-3.55		orf19.6924	W	6	Chr3_0818921	Chr3_0819216	1.65
orf19.1584	W	25	Chr2_0521207	Chr2_0522623	-3.54		orf19.4211	C	30	Chr6_0087557	Chr6_0089268	1.65
orf19.4025	W	9	Chr5_1152625	Chr5_1153097	-3.54		orf19.4492	W	21	Chr2_0956922	Chr2_0958102	1.66
orf19.2125	W	7	Chr6_0986127	Chr6_0986481	-3.51		orf19.5982	C	17	Chr3_1096693	Chr3_1097637	1.66
orf19.6844	W	27	Chr1_0929192	Chr1_0930726	-3.5		orf19.6213	W	15	Chr1_1484854	Chr1_1485680	1.66
orf19.4526	W	16	Chr1_0411408	Chr1_0412293	-3.4		orf19.6337	W	9	Chr6_0005547	Chr6_0006019	1.67
orf19.4664	W	9	Chr4_0250987	Chr4_0251459	-3.39		orf19.7238	C	14	Chr1_3146825	Chr1_3147592	1.67
orf19.734	W	23	ChrR_1559135	ChrR_1560433	-3.38		orf19.269	W	23	Chr3_0601388	Chr3_0602686	1.67
orf19.4056	W	21	Chr1_1082710	Chr1_1083890	-3.33		orf19.2111.2	W	3	Chr2_0028616	Chr2_0028734	1.67
orf19.3988	W	28	Chr5_1095749	Chr5_1097342	-3.33		orf19.6854	W	36	Chr1_0949429	Chr1_0951494	1.67
orf19.1822	C	42	Chr1_1314521	Chr1_1316940	-3.3		orf19.946	W	10	Chr5_0078884	Chr5_0079415	1.68
orf19.6116	C	18	ChrR_1624448	ChrR_1625451	-3.29		orf19.4371	W	15	ChrR_0831901	ChrR_0832727	1.7
orf19.4082	W	10	Chr2_1890007	Chr2_1890538	-3.27		orf19.7188	C	5	Chr7_0861460	Chr7_0861696	1.7
orf19.842	C	6	Chr2_0801162	Chr2_0801457	-3.21		orf19.4651	W	6	Chr4_0278304	Chr4_0278599	1.7
orf19.6079	W	14	Chr1_0042658	Chr1_0043425	-3.17		orf19.5419	W	10	Chr3_0065432	Chr3_0065963	1.7
orf19.3822	W	19	Chr4_0987897	Chr4_0988959	-3.12		orf19.6112	W	12	Chr1_0010739	Chr1_0011388	1.71
orf19.2369.1	C	3	ChrR_1489574	ChrR_1489692	-3.08		orf19.5850	W	36	ChrR_1174868	ChrR_1176933	1.71
orf19.467	W	32	ChrR_0878629	ChrR_0880458	-3.04		orf19.979	C	103	Chr5_0023542	Chr5_0029560	1.71
orf19.4459	C	28	Chr1_0813965	Chr1_0815558	-3.03		orf19.6763	C	60	Chr3_1677253	Chr3_1680734	1.72
orf19.944	C	19	Chr5_0080477	Chr5_0081539	-3.02		orf19.3087	W	9	Chr4_1585567	Chr4_1586039	1.72
orf19.7314	W	12	ChrR_1957975	ChrR_1958624	-3.01		orf19.7152	C	18	Chr7_0907598	Chr7_0908601	1.73
orf19.2515	C	44	Chr3_0227446	Chr3_0229983	-2.91		orf19.5198	C	37	Chr1_0908660	Chr1_0910784	1.73
orf19.2179	C	29	Chr2_1634596	Chr2_1636248	-2.91		orf19.1415	W	35	Chr4_0923174	Chr4_0925180	1.73
orf19.7514	W	27	ChrR_0049679	ChrR_0051213	-2.9		orf19.2435	C	34	Chr1_1278708	Chr1_1280655	1.73
orf19.2210	C	34	Chr2_1572351	Chr2_1574298	-2.88		orf19.2859	C	21	ChrR_0685581	ChrR_0686761	1.74
orf19.4947	W	8	Chr1_2880794	Chr1_2881207	-2.88		orf19.6191	C	8	Chr3_1787760	Chr3_1788173	1.75
orf19.6169	W	13	Chr3_0187503	Chr3_0188211	-2.86		orf19.1124.2	C	15	Chr5_0821340	Chr5_0822166	1.75
orf19.4665	C	10	Chr4_0250043	Chr4_0250574	-2.82		orf19.2309.2	C	19	Chr1_2435934	Chr1_2436996	1.76
orf19.2175	W	18	Chr2_1642915	Chr2_1643918	-2.79		orf19.1059	C	5	Chr1_0881048	Chr1_0881284	1.76
orf19.3369	W	13	Chr4_0717323	Chr4_0718031	-2.79		orf19.5024	C	36	Chr1_3046053	Chr1_3048118	1.77
orf19.1162	W	6	Chr1_2541485	Chr1_2541780	-2.79		orf19.4632	C	8	Chr4_0315769	Chr4_0316182	1.77
orf19.1433	W	19	Chr2_1695484	Chr2_1696546	-2.78		orf19.4941	C	13	Chr1_2869053	Chr1_2869761	1.77
orf19.7053	W	33	Chr7_0115936	Chr7_0117824	-2.77		orf19.5949	C	95	Chr3_1030790	Chr3_1036336	1.78
orf19.3982	W	29	Chr5_1078993	Chr5_1080645	-2.77		orf19.5641	C	21	Chr4_0025902	Chr4_0027082	1.78
orf19.4828	W	26	Chr1_2124414	Chr1_2125889	-2.76		orf19.6435	W	6	ChrR_1856141	ChrR_1856436	1.79
orf19.7531	C	11	ChrR_0024486	ChrR_0025076	-2.74		orf19.2311	W	18	Chr1_2432512	Chr1_2433515	1.79
orf19.2157	W	20	Chr6_1022294	Chr6_1023415	-2.73		orf19.2644	W	18	Chr5_0762045	Chr5_0763048	1.79
orf19.5348	W	51	Chr2_2198931	Chr2_2201881	-2.67		orf19.7127.1	C	2	Chr7_0942113	Chr7_0942172	1.8
orf19.1960	C	23	Chr5_0244261	Chr5_0245559	-2.66		orf19.1378	W	36	Chr2_1985764	Chr2_1987829	1.81
orf19.1826	C	30	Chr1_1300833	Chr1_1302544	-2.65		orf19.3268	C	7	ChrR_0198005	ChrR_0198359	1.82
orf19.4735	W	17	Chr1_1910303	Chr1_1911247	-2.61		orf19.1061	W	6	Chr1_0882287	Chr1_0882582	1.82
orf19.3338	W	22	Chr1_0300429	Chr1_0301668	-2.58		orf19.1854	C	4	ChrR_1461077	ChrR_1461254	1.83
orf19.4833	W	27	Chr1_2132438	Chr1_2133972	-2.58		orf19.1164	W	9	Chr1_2538653	Chr1_2539125	1.84
orf19.2833	C	9	ChrR_0630121	ChrR_0630593	-2.57		orf19.1435	C	22	Chr2_1690587	Chr2_1691826	1.85
orf19.2241	C	9	Chr2_1412697	Chr2_1413169	-2.54		orf19.6749	C	30	Chr3_1697313	Chr3_1699024	1.85
orf19.3733	W	20	ChrR_0525573	ChrR_0526694	-2.54		orf19.4826	W	21	Chr1_2120520	Chr1_2121700	1.85
orf19.4530.1	W	23	Chr1_0400611	Chr1_0401909	-2.52		orf19.4311	W	7	Chr5_0641803	Chr5_0642157	1.85
orf19.4274	W	24	Chr5_0580974	Chr5_0582331	-2.52		orf19.4393	W	25	ChrR_0777857	ChrR_0779273	1.85
tR(UCU)1	C	1	Chr3_0592125	Chr3_0592125	-2.52		orf19.4152	C	53	Chr5_0347924	Chr5_0350992	1.86
orf19.1862	C	6	Chr2_1556598	Chr2_1556893	-2.5		orf19.4054	C	12	Chr5_1182184	Chr5_1182833	1.87
orf19.5741	W	64	Chr6_0791486	Chr6_0795203	-2.48		orf19.7091	C	13	Chr7_0047201	Chr7_0047909	1.87
orf19.3337	W	12	Chr1_0299662	Chr1_0300311	-2.46		orf19.2360	C	112	ChrR_1514531	ChrR_1521080	1.87
orf19.7227	C	5	Chr1_3127178	Chr1_3127414	-2.42		orf19.6515	W	35	Chr7_0439551	Chr7_0441557	1.88
orf19.3940.1	C	1	Chr5_0992440	Chr5_0992440	-2.41		orf19.3324	C	20	Chr1_0263495	Chr1_0264616	1.88
orf19.473	C	35	ChrR_0888836	ChrR_0890842	-2.4		orf19.1064	C	33	Chr1_0886122	Chr1_0888010	1.88
orf19.5683	C	6	Chr5_0015577	Chr5_0015872	-2.38		orf19.7057	W	36	Chr7_0101658	Chr7_0103723	1.89
tR(UCU)5	W	1	Chr3_1715780	Chr3_1715780	-2.38		orf19.7544	W	12	ChrR_0009146	ChrR_0009795	1.9
orf19.1945	W	24	Chr5_0277006	Chr5_0278363	-2.37		orf19.5943.1	C	21	Chr3_1023297	Chr3_1024477	1.9
orf19.6222.1	C	3	Chr1_1464558	Chr1_1464676	-2.37		orf19.3941	C	28	Chr5_0993797	Chr5_0995390	1.9
orf19.3670	C	26	Chr1_0449286	Chr1_0450761	-2.34		orf19.492	C	30	ChrR_0917864	ChrR_0919575	1.91
orf19.2060	C	11	Chr2_0111334	Chr2_0111924	-2.32		orf19.3812	W	27	Chr4_1007721	Chr4_1009255	1.91
orf19.3710	W	20	ChrR_1697018	ChrR_1698139	-2.32		orf19.6702	W	27	Chr7_0815499	Chr7_0817033	1.92
orf19.5079	W	75	Chr1_1758142	Chr1_1762508	-2.31		orf19.3354	W	22	Chr1_0332761	Chr1_0334000	1.93
orf19.4048	W	18	Chr5_1178408	Chr5_1179411	-2.29		orf19.7382	W	24	Chr3_1366795	Chr3_1368152	1.94
orf19.5437	W	12	Chr3_0045136	Chr3_0045785	-2.29		orf19.6312	W	12	ChrR_1041056	ChrR_1041705	1.94
orf19.97	W	28	Chr6_0191161	Chr6_0192754	-2.29		orf19.7569	C	26	ChrR_2128190	ChrR_2129665	1.94
orf19.2371	C	15	Chr7_0559026	Chr7_0559852	-2.27		orf19.4623	C	6	Chr4_0340608	Chr4_0340903	1.95
orf19.3526	C	27	Chr2_1030141	Chr2_1031675	-2.24		orf19.54	W	32	Chr1_1048431	Chr1_1050260	1.95
orf19.3829	C	27	Chr4_0970669	Chr4_0972203	-2.23		orf19.7236	C	14	Chr1_3144347	Chr1_3145114	1.96
orf19.2107.1	W	3	Chr2_0033395	Chr2_0033513	-2.22		orf19.2917	C	26	Chr4_1386560	Chr4_1388035	1.96
tR(UCU)4	C	1	Chr1_0536606	Chr1_0536606	-2.22		orf19.493	C	9	ChrR_0920460	ChrR_0920932	1.96
orf19.7437	W	15	Chr3_1482022	Chr3_1482848	-2.21		orf19.5338	W	13	Chr2_2186718	Chr2_2187426	1.97
orf19.1911	C	19	Chr2_0013276	Chr2_0014338	-2.21		orf19.7600	C	22	ChrR_2186541	ChrR_2187780	1.97
orf19.2462	W	16	Chr1_1219885	Chr1_1220770	-2.21		orf19.2651	W	21	Chr5_0742870	Chr5_0744050	1.97
orf19.6877	W	49	Chr2_1157109	Chr2_1159941	-2.18		orf19.3003.1	W	14	Chr1_0650181	Chr1_0650948	1.97
orf19.347	W	13	Chr3_0743401	Chr3_0744109	-2.18		orf19.4684.2	C	2	Chr4_0208507	Chr4_0208566	1.97
orf19.3626.1	C	2	Chr2_1723627	Chr2_1723686	-2.15		orf19.5788	W	45	Chr2_0623690	Chr2_0626286	1.97
orf19.2075	W	23	Chr2_0082837	Chr2_0084135	-2.14		orf19.1153	W	28	Chr1_2555940	Chr1_2557533	1.98
tui-Ra	C	2	ChrR_2154327	ChrR_2154386	-2.13		orf19.3590	C	14	Chr2_1790474	Chr2_1791241	1.98
orf19.5867	W	17	Chr3_0883172	Chr3_0884116	-2.13		orf19.3618	W	26	Chr2_1747050	Chr2_1748525	1.98
orf19.2841	W	28	ChrR_0644458	ChrR_0646051	-2.13		orf19.5351	W	7	Chr2_2203061	Chr2_2203415	1.99
orf19.691	C	18	Chr6_0411585	Chr6_0412588	-2.12		orf19.1030	C	21	Chr1_0795616	Chr1_0796796	2
orf19.882	C	37	Chr2_0707234	Chr2_0709535	-2.12		orf19.7150	W	15	Chr7_0918867	Chr7_0919693	2
orf19.815	C	97	Chr2_0847654	Chr2_0853318	-2.11		orf19.2876	W	16	Chr4_1471284	Chr4_1472169	2.01
orf19.5265	C	45	Chr1_2626740	Chr1_2629336	-2.1		orf19.3138	W	15	Chr4_1498011	Chr4_1498837	2.02
orf19.7021	W	45	Chr7_0195114	Chr7_0197710	-2.08		orf19.1117	C	19	Chr5_0833966	Chr5_0835028	2.02
orf19.6028	C	39	Chr1_0138592	Chr1_0140834	-2.06		orf19.6676	W	15	Chr5_0809422	Chr5_0810248	2.02
orf19.3969	W	34	Chr5_1053918	Chr5_1055865	-2.05		orf19.3358	C	16	Chr1_0342968	Chr1_0343853	2.03
orf19.4035	C	22	Chr5_1166018	Chr5_1167257	-2.05		orf19.5112	W	33	Chr1_1826759	Chr1_1828647	2.03
orf19.1830	C	5	Chr1_2344366	Chr1_2344602	-2.05		orf19.4813	C	26	Chr1_2090548	Chr1_2092023	2.03
orf19.7612	C	34	ChrR_2211675	ChrR_2213622	-2.05		orf19.3599	C	54	Chr2_1780090	Chr2_1783217	2.04
orf19.5610	W	17	Chr6_0678147	Chr6_0679091	-2.04		orf19.382	W	22	Chr1_1842689	Chr1_1843928	2.05
orf19.3483	W	20	Chr6_0501619	Chr6_0502740	-2.04		orf19.7312	C	22	ChrR_1951485	ChrR_1952724	2.05
orf19.4779	C	31	Chr1_2022639	Chr1_2024409	-2.03		orf19.5305	C	9	Chr4_0867832	Chr4_0868304	2.06
tD(GUC)6	W	1	Chr4_0227800	Chr4_0227800	-2.03		orf19.6837	C	14	Chr1_0917569	Chr1_0918336	2.07
orf19.2242	C	23	Chr2_1413995	Chr2_1415293	-2.02		orf19.2994.1	W	12	Chr1_0632186	Chr1_0632835	2.09
orf19.1562	W	8	Chr2_0474715	Chr2_0475128	-2.01		orf19.2709	C	21	Chr4_0596078	Chr4_0597258	2.09
orf19.6705	W	53	Chr7_0771072	Chr7_0774140	-2		orf19.1052	W	6	Chr1_0872021	Chr1_0872316	2.09
orf19.1290	W	31	Chr4_1154808	Chr4_1156578	-2		orf19.2935	W	10	Chr1_0521384	Chr1_0521915	2.1
orf19.7306	C	17	ChrR_1942399	ChrR_1943343	-2		orf19.5294	C	19	Chr4_0885591	Chr4_0886653	2.1
orf19.6640	W	24	ChrR_1213749	ChrR_1215106	-1.99		orf19.6561	W	24	Chr7_0352703	Chr7_0354060	2.12
orf19.1756	W	20	Chr2_2107835	Chr2_2108956	-1.99		orf19.4737	W	30	Chr1_1914964	Chr1_1916675	2.12
orf19.6601.1	C	8	ChrR_2043879	ChrR_2044292	-1.98		orf19.6663	C	5	Chr5_0793492	Chr5_0793728	2.13
Tca9-R	C	86	ChrR_0210631	ChrR_0215646	-1.98		orf19.3037	W	31	Chr1_0706585	Chr1_0708355	2.14
orf19.2959.1	C	2	Chr1_0564336	Chr1_0564395	-1.98		orf19.1199	C	26	Chr6_0064488	Chr6_0065963	2.16
orf19.5686	C	9	Chr5_0011860	Chr5_0012332	-1.96		orf19.6873	C	10	Chr2_1141769	Chr2_1142300	2.17
orf19.767	C	19	Chr1_0991732	Chr1_0992794	-1.96		orf19.4622	C	19	Chr4_0340962	Chr4_0342024	2.18
orf19.1152	W	12	Chr1_2558477	Chr1_2559126	-1.93		orf19.5126	W	19	Chr7_0710774	Chr7_0711836	2.2
orf19.2156	C	12	Chr6_1021291	Chr6_1021940	-1.92		alpha-2a	C	6	Chr2_1886939	Chr2_1887234	2.2
orf19.1375	W	28	Chr2_1992254	Chr2_1993847	-1.92		orf19.3097	C	19	Chr4_1574416	Chr4_1575478	2.23
orf19.2079	C	5	Chr2_0074577	Chr2_0074813	-1.92		orf19.1833	W	23	Chr1_2352685	Chr1_2353983	2.25
tui-3a	C	3	Chr3_0014574	Chr3_0014692	-1.92		orf19.6906	W	20	Chr7_0257949	Chr7_0259070	2.25
orf19.6178	W	16	Chr3_1776196	Chr3_1777081	-1.91		orf19.1700	W	8	Chr3_0317480	Chr3_0317893	2.25
orf19.3974	C	30	Chr5_1062119	Chr5_1063830	-1.91		orf19.3789	C	7	Chr4_1054213	Chr4_1054567	2.26
orf19.7323	C	24	ChrR_1968949	ChrR_1970306	-1.9		orf19.5806	C	24	Chr2_0591594	Chr2_0592951	2.3
orf19.2154	W	24	Chr6_1019580	Chr6_1020937	-1.9		orf19.4093	C	29	Chr2_1901217	Chr2_1902869	2.31
orf19.1940	C	12	Chr5_0290458	Chr5_0291107	-1.89		alpha-Rb	C	6	ChrR_0961465	ChrR_0961760	2.33
orf19.1368	W	30	Chr2_2009423	Chr2_2011134	-1.89		orf19.3002	W	12	Chr1_0643337	Chr1_0643986	2.33
orf19.2457	W	34	Chr1_1236405	Chr1_1238352	-1.88		orf19.5791	W	18	Chr2_0621035	Chr2_0622038	2.33
orf19.4792	C	28	Chr1_2050192	Chr1_2051785	-1.85		orf19.5081	C	51	Chr1_1763865	Chr1_1766815	2.34
orf19.6882	W	25	Chr2_1165487	Chr2_1166903	-1.84		orf19.2992	W	4	Chr1_0630298	Chr1_0630475	2.34
orf19.1282	C	4	Chr5_0909663	Chr5_0909840	-1.83		alpha-Ra	C	5	ChrR_2243771	ChrR_2244007	2.36
orf19.7502	C	13	ChrR_0075934	ChrR_0076642	-1.83		orf19.5231.2	C	3	Chr1_2687451	Chr1_2687569	2.36
orf19.3746	C	46	ChrR_0499967	ChrR_0502622	-1.81		orf19.4885	W	15	Chr1_2236455	Chr1_2237281	2.38
orf19.5288.1	W	2	ChrR_1147669	ChrR_1147728	-1.8		orf19.6975	C	18	Chr3_1193158	Chr3_1194220	2.39
orf19.3672	W	33	Chr1_0452236	Chr1_0454124	-1.79		orf19.930	W	15	Chr5_0134757	Chr5_0135583	2.39
orf19.5288	C	22	ChrR_1148672	ChrR_1149911	-1.79		orf19.5858	C	8	Chr3_0865177	Chr3_0865590	2.4
gamma-1b	W	4	Chr1_3187653	Chr1_3187830	-1.78		orf19.6265	C	5	Chr1_1377179	Chr1_1377415	2.4
orf19.1277	C	19	Chr4_1305317	Chr4_1306379	-1.78		orf19.3465	C	10	Chr6_0465393	Chr6_0465924	2.41
orf19.2020	W	28	Chr2_0170216	Chr2_0171809	-1.77		orf19.4560	C	23	Chr4_0447870	Chr4_0449168	2.42
orf19.6440	C	35	ChrR_1861923	ChrR_1863929	-1.77		orf19.2422	W	19	ChrR_0698443	ChrR_0699505	2.43
orf19.3902	W	12	Chr5_0933794	Chr5_0934443	-1.77		kappa-1a	C	4	Chr1_1021350	Chr1_1021527	2.45
orf19.787.1	W	3	Chr4_0845707	Chr4_0845825	-1.77		orf19.1470	C	5	Chr2_0287921	Chr2_0288157	2.47
orf19.6659	W	28	Chr5_0785645	Chr5_0787238	-1.75		orf19.4149.1	W	13	Chr5_0342968	Chr5_0343676	2.49
orf19.1034	W	8	Chr1_0784583	Chr1_0784996	-1.74		orf19.7217	C	18	Chr1_3106823	Chr1_3107826	2.5
orf19.5902	C	16	Chr3_0934561	Chr3_0935446	-1.74		orf19.1154	W	8	Chr1_2554347	Chr1_2554760	2.52
orf19.1149	C	17	Chr1_2562784	Chr1_2563728	-1.72		orf19.6090	C	19	Chr1_0028321	Chr1_0029383	2.54
orf19.6720	W	11	Chr3_1748407	Chr3_1748997	-1.7		orf19.6785	C	6	Chr3_1636720	Chr3_1637015	2.55
orf19.413.1	C	3	Chr1_1155634	Chr1_1155752	-1.7		alpha-1a	W	5	Chr1_0403915	Chr1_0404151	2.61
orf19.215	W	29	Chr2_1816139	Chr2_1817791	-1.7		orf19.1774	W	19	Chr2_2064883	Chr2_2065945	2.69
gamma-2a	W	4	Chr2_1442492	Chr2_1442669	-1.68		orf19.339	C	28	Chr3_0722987	Chr3_0724580	2.72
orf19.6321	W	4	Chr6_0018409	Chr6_0018586	-1.68		orf19.2310.1	W	3	Chr1_2434164	Chr1_2434282	2.73
tR(UCU)2	W	1	Chr2_0790247	Chr2_0790247	-1.68		orf19.4660	W	18	Chr4_0255707	Chr4_0256710	2.74
gamma-Ra	C	4	ChrR_2150374	ChrR_2150551	-1.67		orf19.3423	W	23	Chr6_0337304	Chr6_0338602	2.74
orf19.7304	C	25	ChrR_1936853	ChrR_1938269	-1.67		orf19.3334	C	12	Chr1_0289750	Chr1_0290399	2.77
orf19.6322	W	14	Chr6_0017288	Chr6_0018055	-1.67		orf19.6367	W	30	ChrR_1762626	ChrR_1764337	2.79
orf19.6689	W	23	Chr7_0792135	Chr7_0793433	-1.67		orf19.7015	W	15	Chr7_0211811	Chr7_0212637	2.8
orf19.4546	C	31	Chr1_0367984	Chr1_0369754	-1.67		orf19.6002	C	13	Chr3_1153274	Chr3_1153982	2.82
orf19.7504	W	15	ChrR_0072158	ChrR_0072984	-1.66		orf19.6375	W	5	ChrR_1772361	ChrR_1772597	2.83
orf19.5642	W	6	Chr4_0027554	Chr4_0027849	-1.66		orf19.1635	W	8	Chr3_0457900	Chr3_0458313	2.83
tui-1a	W	2	Chr1_1808115	Chr1_1808174	-1.66		orf19.6085	W	10	Chr1_0031861	Chr1_0032392	2.84
orf19.5037	C	21	Chr4_0809717	Chr4_0810897	-1.66		orf19.5466	W	6	Chr3_0015931	Chr3_0016226	2.87
gamma-7a	C	4	Chr7_0560088	Chr7_0560265	-1.64		orf19.6541	C	15	Chr7_0384504	Chr7_0385330	2.91
orf19.1671	C	23	Chr3_0376421	Chr3_0377719	-1.64		orf19.1601	W	20	Chr2_1921926	Chr2_1923047	3.05
orf19.7445	W	24	Chr3_1496477	Chr3_1497834	-1.64		orf19.4336	W	11	Chr5_0683044	Chr5_0683634	3.11
orf19.374	C	39	Chr4_0008969	Chr4_0011211	-1.63		orf19.6253	W	7	Chr1_1409098	Chr1_1409452	3.12
orf19.3232	W	26	ChrR_0282670	ChrR_0284145	-1.63		orf19.4490	C	8	Chr2_0961465	Chr2_0961878	3.13
orf19.3117	C	7	Chr4_1540196	Chr4_1540550	-1.63		orf19.5341	W	12	Chr2_2190022	Chr2_2190671	3.17
orf19.1477	C	9	Chr2_0298246	Chr2_0298718	-1.63		orf19.2994	C	9	Chr1_0631124	Chr1_0631596	3.23
orf19.2989	W	16	Chr1_0620209	Chr1_0621094	-1.62		orf19.3895	C	29	Chr5_0919811	Chr5_0921463	3.66
orf19.2073	W	30	Chr2_0084843	Chr2_0086554	-1.6
orf19.3131	C	21	Chr4_1511817	Chr4_1512997	-1.59
orf19.550	C	13	ChrR_1004889	ChrR_1005597	-1.59
orf19.1193	C	29	Chr6_0054399	Chr6_0056051	-1.59
orf19.489	C	7	ChrR_0913439	ChrR_0913793	-1.58
Tca2-7	C	108	Chr7_0553952	Chr7_0560265	-1.58
orf19.1369	C	22	Chr2_2003169	Chr2_2004408	-1.58
orf19.3499	W	8	Chr6_0434477	Chr6_0434890	-1.58
orf19.1354	C	10	Chr2_1676014	Chr2_1676545	-1.58
gamma-1a	W	4	Chr1_1054980	Chr1_1055157	-1.57
orf19.1409.2	C	4	Chr4_0935151	Chr4_0935328	-1.57
orf19.3195	C	30	Chr5_0402853	Chr5_0404564	-1.57
upsilon-a	W	3	Chr2_2169136	Chr2_2169254	-1.56
tR(UCU)3	W	1	Chr2_0810425	Chr2_0810425	-1.56
orf19.2769	W	6	Chr4_0463682	Chr4_0463977	-1.55
orf19.86	W	8	Chr6_0167207	Chr6_0167620	-1.55
orf19.6852.1	W	2	Chr1_0946361	Chr1_0946420	-1.54
orf19.5876	C	7	Chr3_0900636	Chr3_0900990	-1.54
orf19.583	C	21	Chr5_0189568	Chr5_0190748	-1.54
orf19.7210	W	16	Chr1_3090126	Chr1_3091011	-1.53
orf19.4309	C	17	Chr5_0639030	Chr5_0639974	-1.53
orf19.1067	W	13	Chr1_0895208	Chr1_0895916	-1.53
orf19.4555	C	106	Chr6_0898689	Chr6_0904884	-1.52
orf19.5537	C	21	Chr6_0547698	Chr6_0548878	-1.52
orf19.260	C	29	Chr3_0578673	Chr3_0580325	-1.51
orf19.2124	C	18	Chr6_0984593	Chr6_0985596	-1.5
orf19.1037	C	30	Chr1_0774081	Chr1_0775792	-1.5
