# Supplementary material for: Experimental annotation of the human pathogen Candida albicans coding and noncoding transcribed regions using high-resolution tiling arrays
Source: Genome Biol. 2010 Jul 9;11(7):R71. doi: 10.1186/gb-2010-11-7-r71 (PMC2926782; doi:10.1186/gb-2010-11-7-r71)
Supplement: Additional file 14 — Table S12. Genome-scale detection of differentially expressed unannotated transfrags in C. albicans. [file gb-2010-11-7-r71-S14.xls]

## Sheet: Legend
Genome-scale detection of differentially expressed unannotated transfrags in C. albicans SC5314

## Sheet: 1.Hyphae
Strand	Number of probes	Chromosome	Transfrag Start	Transfrag End	Log2 Fold change	RNAP-II binding	Conservation with C. dubliniensis
Upregulated Transfrags
C	1	1	94991	94991	-1.77	YES	YES
W	17	1	1614654	1615598	-1.6	YES	YES
W	2	1	2591989	2592048	-1.72	NO	NO
C	1	1	2630693	2630693	-1.7	NO	YES
W	2	2	289455	289514	-2.15	YES	YES
W	3	2	1143657	1143775	-1.66	YES	YES
C	7	2	1304550	1304904	-2.22	YES	YES
W	7	2	1637841	1638195	-1.59	NO	YES
W	2	3	1404260	1404319	-2.12	YES	YES
W	3	4	1470163	1470281	-1.62	YES	YES
W	9	7	119358	119830	-1.64	YES	NO
W	2	R	1695838	1695897	-1.57	NO	NO
W	7	R	2083468	2083822	-1.71	NO	YES
Downregulated Transfrags
W	4	6	296535	296712	1.5	NO	NO
C	1	1	1100705	1100705	1.53	NO	NO
C	1	1	113989	113989	1.8	NO	NO
W	2	1	529467	529526	2.89	NO	NO
W	2	1	1089082	1089141	3.38	NO	NO
C	2	1	894677	894736	1.66	NO	YES
W	3	1	2485907	2486025	2.01	NO	YES
C	12	1	230750	231399	1.84	NO	YES
W	5	2	663279	663515	1.66	NO	NO
W	3	2	1079760	1079878	1.7	NO	NO
W	3	2	1741917	1742035	1.72	NO	NO
W	5	2	964297	964533	1.76	NO	NO
W	4	2	1079288	1079465	1.76	NO	NO
W	2	2	1156165	1156224	1.9	NO	NO
W	2	2	218242	218301	2.27	NO	NO
W	3	2	424388	424506	1.64	NO	YES
C	4	3	97351	97528	1.55	NO	NO
W	1	3	791132	791132	1.61	NO	NO
W	3	3	1260064	1260182	1.84	NO	NO
W	1	3	1153038	1153038	1.93	YES	NO
C	1	4	125081	125081	1.94	NO	NO
C	2	4	339310	339369	2.07	YES	NO
C	6	4	1286968	1287263	1.7	NO	YES
W	2	5	146380	146439	1.83	NO	NO
C	1	R	1293340	1293340	1.52	YES	NO
C	2	R	555722	555781	1.52	NO	NO
W	1	R	2046711	2046711	1.53	NO	NO
C	4	R	419963	420140	1.71	YES	NO
C	1	R	2055738	2055738	1.72	NO	NO
W	3	R	1019639	1019757	1.78	NO	NO
W	2	R	914265	914324	1.87	NO	NO
W	2	R	1018223	1018282	1.91	NO	NO
C	3	R	1165487	1165605	1.84	NO	YES
W	2	R	1150678	1150737	2.22	NO	YES

## Sheet: 2. Biofilm
Strand	Number of probes	Chromosome	Transfrag Start	Transfrag End	Log2 Fold change	RNAP-II binding	Conservation with C. dubliniensis
Upregulated Transfrags
C	12	1	535780	536429	-2.34	NO	NO
W	2	1	946951	947010	-2.15	YES	NO
W	2	1	947305	947364	-2.34	YES	NO
C	5	1	1291747	1291983	-2.55	YES	NO
W	1	1	1382725	1382725	-2.09	NO	NO
W	5	1	1728288	1728524	-3.6	YES	YES
W	3	1	2053850	2053968	-2.15	NO	NO
W	4	1	2281531	2281708	-2.89	NO	YES
C	3	2	148032	148150	-3.15	NO	YES
W	1	2	427161	427161	-2.19	NO	NO
C	7	2	608527	608881	-2.17	NO	YES
W	2	2	732132	732191	-2.28	NO	NO
C	3	2	863879	863997	-2.92	YES	NO
W	7	2	1025480	1025834	-3.17	NO	YES
C	8	2	1026660	1027073	-3.95	NO	NO
C	1	2	1198763	1198763	-2.07	NO	YES
W	9	2	1332634	1333106	-4.08	YES	NO
W	7	2	1425795	1426149	-4.73	YES	YES
W	2	2	1585213	1585272	-2.15	YES	NO
C	7	2	1674775	1675129	-4.28	NO	NO
C	1	3	1295818	1295818	-2.11	NO	NO
W	1	4	164257	164257	-3.37	NO	NO
W	4	4	403856	404033	-2.25	NO	YES
W	5	4	781692	781928	-4.29	YES	NO
C	5	4	1260713	1260949	-2.49	NO	YES
W	1	5	607288	607288	-2.35	NO	NO
W	11	5	865295	865885	-3.74	NO	NO
W	1	6	128739	128739	-2.71	NO	NO
W	3	6	129093	129211	-2.38	NO	YES
W	9	7	119358	119830	-5.23	YES	NO
C	6	7	184907	185202	-3.01	YES	NO
W	1	7	684519	684519	-2	NO	YES
C	11	R	7612	8202	-2	NO	NO
W	2	R	162605	162664	-2.45	NO	YES
C	2	R	488816	488875	-2.56	NO	YES
W	5	R	515897	516133	-3.39	NO	NO
W	2	R	529762	529821	-2.23	NO	YES
W	4	R	547285	547462	-2.79	YES	YES
C	4	R	624339	624516	-4.39	YES	NO
W	7	R	835559	835913	-2.46	NO	YES
W	1	R	1034566	1034566	-2.37	NO	NO
W	3	R	1042354	1042472	-2.06	NO	NO
W	11	R	2009718	2010308	-2.78	YES	NO
W	5	R	2011783	2012019	-2.27	YES	NO
C	9	R	2012196	2012668	-4.8	YES	YES
W	6	R	2014025	2014320	-4.03	NO	NO
W	7	R	2083468	2083822	-4.7	NO	YES
W	9	R	2085887	2086359	-3.25	NO	YES
Downregulated Transfrags
C	2	5	1056632	1056691	2	NO	NO
W	1	1	1578428	1578428	2.02	NO	NO
W	7	3	153696	154050	2.08	NO	YES
W	8	5	775438	775851	2.25	YES	YES
C	4	2	1111679	1111856	2.29	YES	YES
W	2	2	289455	289514	2.33	YES	YES
W	4	1	1096339	1096516	2.33	YES	YES
C	4	2	1498129	1498306	2.45	YES	YES
W	5	1	2217634	2217870	2.65	YES	YES
C	2	1	2839376	2839435	2.76	YES	YES
W	2	5	223139	223198	2.99	YES	YES
W	3	R	1830476	1830594	3.07	YES	YES
W	1	6	378899	378899	3.13	NO	YES
C	3	4	327274	327392	3.17	YES	YES
C	2	R	1803867	1803926	3.55	YES	YES
W	3	R	1151563	1151681	3.99	YES	YES

## Sheet: 3. Coecum
Strand	Number of probes	Chromosome	Transfrag Start	Transfrag End	Log2 Fold change	RNAP-II binding	Conservation with C. dubliniensis
Upregulated Transfrags
C	2	1	163962	164021	-3.06	NO	NO
C	2	1	163962	164021	-3.06	NO	NO
W	2	1	238479	238538	-3.42	NO	YES
W	2	1	252816	252875	-2.16	NO	YES
W	2	1	291579	291638	-2.85	NO	YES
W	2	1	302022	302081	-2.45	NO	YES
C	2	1	344443	344502	-3.62	NO	YES
W	2	1	486810	486869	-2.48	YES	NO
W	2	1	503802	503861	-4.21	YES	NO
W	1	1	518080	518080	-2.72	YES	NO
C	12	1	535780	536429	-4.13	NO	NO
C	2	1	561740	561799	-4.13	NO	NO
C	2	1	624752	624811	-2.1	NO	NO
C	1	1	828420	828420	-2.01	YES	NO
W	2	1	893851	893910	-2	NO	NO
W	2	1	897745	897804	-2.25	NO	YES
W	2	1	1094097	1094156	-2.53	NO	NO
C	2	1	1158171	1158230	-2.77	NO	NO
C	2	1	1263663	1263722	-2.07	NO	YES
C	2	1	1322958	1323017	-2	NO	NO
W	2	1	1335230	1335289	-2.06	NO	NO
W	3	1	1364022	1364140	-3.2	NO	NO
C	2	1	1500607	1500666	-2.24	NO	NO
W	1	1	1502141	1502141	-2.7	NO	NO
C	2	1	1523322	1523381	-2.99	NO	NO
C	2	1	1525741	1525800	-4.17	NO	NO
W	17	1	1614654	1615598	-2.43	YES	YES
W	2	1	1655954	1656013	-3.9	NO	NO
W	1	1	1656662	1656662	-2.69	NO	NO
W	5	1	1728288	1728524	-3.86	YES	YES
W	2	1	1739616	1739675	-4.9	NO	NO
W	2	1	1956205	1956264	-2.12	NO	NO
C	2	1	1996561	1996620	-2.24	NO	NO
W	2	1	2098985	2099044	-2.25	NO	NO
W	2	1	2101817	2101876	-3.59	NO	NO
W	2	1	2180110	2180169	-2.08	NO	NO
W	2	1	2204536	2204595	-2.03	NO	NO
C	2	1	2242945	2243004	-2.69	NO	NO
W	2	1	2243063	2243122	-2.24	NO	NO
W	2	1	2291797	2291856	-2.58	NO	NO
W	2	1	2343540	2343599	-2.29	NO	NO
W	3	1	2616828	2616946	-2.74	NO	NO
C	2	1	2772057	2772116	-3.07	NO	NO
W	1	1	2792707	2792707	-2.02	YES	NO
C	2	1	2797191	2797250	-2.11	NO	NO
C	2	1	2799138	2799197	-2.31	NO	NO
W	2	1	2799374	2799433	-3.24	NO	NO
W	2	1	2937906	2937965	-2.95	NO	NO
W	2	1	2950886	2950945	-2.02	NO	YES
W	2	1	2984693	2984752	-3.28	NO	YES
W	2	1	3049475	3049534	-2.42	YES	NO
C	2	2	243730	243789	-2.95	NO	YES
C	2	2	252403	252462	-4.19	NO	NO
C	2	2	346685	346744	-2.19	NO	NO
W	2	2	349694	349753	-2.84	NO	NO
C	2	2	360491	360550	-3.38	YES	NO
C	2	2	368397	368456	-2.12	NO	NO
C	3	2	661096	661214	-2.33	NO	YES
W	2	2	739448	739507	-2.24	NO	NO
W	2	2	740215	740274	-2.19	YES	NO
W	1	2	785822	785822	-3.28	NO	NO
C	2	2	795439	795498	-2.25	YES	NO
W	2	2	795498	795557	-3.77	YES	NO
W	2	2	870133	870192	-2.33	NO	YES
W	2	2	907480	907539	-2.99	NO	NO
C	8	2	1026660	1027073	-4.06	NO	NO
C	1	2	1108552	1108552	-2.77	NO	NO
C	2	2	1309093	1309152	-2.44	NO	NO
W	9	2	1332634	1333106	-3.16	YES	NO
C	2	2	1361898	1361957	-3.54	NO	NO
C	2	2	1364553	1364612	-3.21	NO	NO
W	2	2	1370925	1370984	-2.43	NO	NO
W	3	2	1382548	1382666	-2.51	NO	NO
W	2	2	1382843	1382902	-3.29	NO	NO
C	2	2	1424969	1425028	-2.89	NO	NO
W	7	2	1425795	1426149	-4.57	YES	YES
W	2	2	1427565	1427624	-2.96	NO	NO
C	7	2	1674775	1675129	-2.89	NO	NO
C	2	2	1770709	1770768	-2.69	NO	NO
W	2	2	1839031	1839090	-2.57	NO	NO
C	1	2	1888296	1888296	-3.02	NO	NO
C	2	2	1963344	1963403	-2.23	NO	YES
C	2	2	2022521	2022580	-2.21	NO	NO
W	2	2	2032846	2032905	-2.28	YES	NO
C	2	2	2102171	2102230	-2.88	NO	YES
C	2	3	136940	136999	-2.53	YES	YES
W	2	3	171809	171868	-3.52	NO	NO
W	3	3	186500	186618	-2.15	NO	NO
W	2	3	230691	230750	-2.57	NO	NO
W	3	3	234939	235057	-2.24	NO	NO
C	2	3	339310	339369	-3.03	NO	YES
W	2	3	496191	496250	-2.25	NO	NO
C	2	3	496250	496309	-2.62	NO	YES
C	1	3	504097	504097	-2.23	NO	NO
W	2	3	784524	784583	-2.67	NO	NO
W	2	3	813257	813316	-2.46	NO	YES
C	2	3	1003178	1003237	-2.1	NO	NO
C	2	3	1019344	1019403	-2.68	NO	NO
C	2	3	1145722	1145781	-4.06	NO	NO
W	2	3	1156932	1156991	-2.56	NO	NO
W	2	3	1163540	1163599	-2.25	NO	YES
W	2	3	1215814	1215873	-2.12	YES	NO
C	2	3	1218351	1218410	-4.7	NO	NO
W	2	3	1218764	1218823	-2.94	NO	NO
W	2	3	1219177	1219236	-2.33	NO	NO
W	2	3	1268501	1268560	-2.93	NO	NO
C	2	3	1289151	1289210	-2.5	NO	NO
C	1	3	1312102	1312102	-2.12	NO	NO
W	2	3	1348623	1348682	-2.25	NO	NO
C	2	3	1393227	1393286	-3.04	NO	NO
W	2	3	1467390	1467449	-2.17	YES	NO
W	3	3	1510578	1510696	-3.26	NO	NO
W	2	3	1548751	1548810	-2.17	NO	YES
W	2	3	1574062	1574121	-2.81	NO	NO
C	2	3	1589756	1589815	-2.42	NO	NO
W	2	3	1626808	1626867	-2.29	NO	NO
C	2	3	1626985	1627044	-2	NO	NO
C	1	3	1632236	1632236	-5.93	NO	NO
C	2	3	1689997	1690056	-2.48	YES	YES
W	2	4	55579	55638	-4.94	NO	NO
W	2	4	123370	123429	-3.11	NO	NO
C	1	4	140480	140480	-5.11	NO	NO
W	1	4	164257	164257	-3.91	NO	NO
W	2	4	201781	201840	-2.57	NO	YES
C	2	4	216177	216236	-2.42	NO	NO
C	2	4	226207	226266	-2.52	NO	NO
C	1	4	234290	234290	-4.27	NO	NO
C	2	4	263318	263377	-2.88	NO	NO
C	3	4	294411	294529	-2.79	YES	NO
C	2	4	456307	456366	-2.1	NO	YES
W	2	4	517136	517195	-2.04	NO	NO
W	3	4	523213	523331	-2.03	NO	NO
W	2	4	569351	569410	-3.52	NO	NO
C	2	4	690006	690065	-2.06	NO	YES
C	2	4	690714	690773	-4.13	NO	NO
W	2	4	702573	702632	-2.47	NO	NO
C	2	4	765467	765526	-2.92	NO	NO
C	3	4	844173	844291	-2.91	NO	YES
C	2	4	853259	853318	-2.71	NO	YES
W	2	4	858274	858333	-3.42	NO	NO
W	2	4	936331	936390	-2.62	NO	YES
W	2	4	1047664	1047723	-2.4	NO	NO
W	2	4	1096516	1096575	-2.62	NO	NO
C	2	4	1100233	1100292	-3.5	NO	YES
C	3	4	1106605	1106723	-2.62	NO	NO
W	2	4	1107254	1107313	-4.17	NO	YES
W	2	4	1137639	1137698	-2.47	NO	NO
C	2	4	1138406	1138465	-2.15	NO	YES
W	2	4	1158702	1158761	-2.17	NO	NO
C	2	4	1164661	1164720	-3.44	NO	NO
C	2	4	1164661	1164720	-3.44	NO	NO
W	1	4	1288266	1288266	-2.79	NO	YES
C	2	4	1295346	1295405	-2.19	NO	YES
C	2	4	1378005	1378064	-3.62	NO	YES
C	2	4	1381840	1381899	-2.41	YES	YES
W	2	5	650	709	-2.81	NO	NO
W	2	5	99475	99534	-5.84	NO	NO
W	2	5	101245	101304	-2.85	NO	YES
W	2	5	101953	102012	-3.85	NO	NO
C	2	5	108443	108502	-2.75	NO	NO
C	3	5	241901	242019	-2.9	NO	YES
C	2	5	337363	337422	-4.83	NO	YES
C	2	5	522977	523036	-2.21	NO	NO
C	2	5	527520	527579	-2.1	NO	NO
C	3	5	561681	561799	-2.47	NO	NO
C	3	5	564513	564631	-3.35	NO	NO
W	2	5	580443	580502	-2.93	NO	NO
C	2	5	593364	593423	-3.15	NO	YES
W	2	5	599500	599559	-3.4	NO	NO
C	2	5	604456	604515	-2.42	YES	NO
W	1	5	605931	605931	-3.91	NO	NO
W	2	5	647880	647939	-2.21	NO	NO
W	2	5	653898	653957	-2.85	NO	NO
C	3	5	694726	694844	-2.59	NO	NO
W	2	5	823995	824054	-3.75	NO	YES
C	2	5	853495	853554	-2.54	NO	NO
C	3	5	855029	855147	-2.72	NO	YES
W	2	5	894854	894913	-2.06	NO	NO
W	2	5	898040	898099	-2.65	NO	NO
C	2	5	968309	968368	-3.71	NO	NO
C	2	5	1077518	1077577	-4.13	NO	YES
W	2	5	1087017	1087076	-2.25	NO	NO
C	2	6	151513	151572	-3.55	NO	NO
C	2	6	184553	184612	-2.32	YES	NO
C	2	6	291284	291343	-5.14	NO	NO
C	2	6	291520	291579	-2.91	NO	NO
C	2	6	302081	302140	-2.38	NO	NO
W	2	6	306270	306329	-4.79	NO	NO
W	2	6	318129	318188	-2.93	NO	YES
C	2	6	319132	319191	-2.31	YES	NO
W	2	6	429875	429934	-2.16	NO	YES
C	2	6	449286	449345	-2.37	NO	NO
W	2	6	484686	484745	-2.62	NO	YES
C	2	6	485866	485925	-2.73	NO	NO
C	2	6	487577	487636	-2.65	YES	NO
C	2	6	529467	529526	-2.51	YES	NO
W	2	6	549999	550058	-2.66	NO	YES
W	2	6	613837	613896	-2.32	YES	YES
C	2	6	889780	889839	-2.69	NO	NO
C	3	6	911020	911138	-3.85	NO	YES
W	2	6	932850	932909	-2.14	NO	NO
W	2	6	953382	953441	-3.15	NO	NO
W	9	7	119358	119830	-7.07	YES	NO
W	2	7	144669	144728	-2.59	NO	NO
C	6	7	184907	185202	-4.42	YES	NO
C	1	7	228213	228213	-2.38	NO	YES
C	3	7	452177	452295	-2.67	NO	NO
W	3	7	454183	454301	-2.05	NO	NO
W	2	7	488580	488639	-2.34	NO	NO
W	2	7	491589	491648	-2.23	NO	NO
W	2	7	496486	496545	-4.32	NO	NO
W	3	7	539556	539674	-3	NO	NO
W	1	7	562625	562625	-2.53	YES	NO
C	1	7	601388	601388	-2.65	NO	NO
W	1	7	692720	692720	-2.04	YES	NO
W	2	7	715730	715789	-2.49	NO	NO
W	2	7	730834	730893	-4.04	NO	NO
W	3	7	789067	789185	-3.02	NO	NO
C	2	R	34398	34457	-2.35	NO	NO
W	2	R	205675	205734	-2.43	NO	NO
C	2	R	209510	209569	-2.38	NO	NO
W	1	R	345505	345505	-7.34	NO	NO
C	2	R	371229	371288	-2.99	YES	NO
C	3	R	455363	455481	-3.11	NO	NO
W	2	R	455422	455481	-2.83	NO	NO
W	2	R	469818	469877	-2.34	NO	NO
C	2	R	522800	522859	-2.33	NO	NO
W	2	R	524865	524924	-4.63	NO	YES
C	4	R	624339	624516	-4.42	YES	NO
C	2	R	643809	643868	-3.22	NO	NO
C	2	R	730185	730244	-2.88	NO	NO
W	2	R	779627	779686	-4.55	YES	NO
W	2	R	857684	857743	-2.03	YES	NO
C	2	R	875797	875856	-3.76	NO	YES
C	2	R	1042295	1042354	-2.37	YES	NO
W	2	R	1053800	1053859	-2.04	NO	NO
C	1	R	1058225	1058225	-4.94	NO	YES
C	2	R	1076574	1076633	-2.95	NO	YES
W	1	R	1146548	1146548	-2.93	NO	YES
W	25	R	1153864	1155280	-2.18	YES	YES
W	2	R	1217407	1217466	-2.02	NO	NO
W	2	R	1266849	1266908	-2.13	NO	YES
W	2	R	1363550	1363609	-3.17	NO	YES
W	2	R	1364022	1364081	-2.35	NO	NO
C	2	R	1371574	1371633	-2.21	NO	NO
C	2	R	1558781	1558840	-3.19	YES	NO
W	2	R	1625746	1625805	-2.67	NO	NO
W	2	R	1634537	1634596	-3.71	NO	NO
C	1	R	1647399	1647399	-3.08	NO	NO
W	2	R	1684038	1684097	-2.19	NO	YES
C	2	R	1721385	1721444	-2.03	NO	NO
W	2	R	1721503	1721562	-2.28	NO	YES
W	2	R	1828529	1828588	-2.07	NO	NO
C	2	R	2000101	2000160	-2.85	YES	NO
W	2	R	2008302	2008361	-2.48	NO	NO
W	2	R	2014851	2014910	-3.79	NO	NO
W	2	R	2016562	2016621	-2.15	NO	NO
W	1	R	2026474	2026474	-2.77	NO	NO
W	2	R	2041637	2041696	-4.67	NO	NO
C	2	R	2061520	2061579	-2.73	NO	NO
W	2	R	2063467	2063526	-2.03	NO	NO
C	2	R	2205303	2205362	-2.79	NO	NO
Downregulated Transfrags
C	2	R	4190	4249	1.18	NO	YES
W	2	1	2407496	2407555	0.27	YES	YES
