# Supplementary material for: Experimental annotation of the human pathogen Candida albicans coding and noncoding transcribed regions using high-resolution tiling arrays
Source: Genome Biol. 2010 Jul 9;11(7):R71. doi: 10.1186/gb-2010-11-7-r71 (PMC2926782; doi:10.1186/gb-2010-11-7-r71)
Supplement: Additional file 16 — Table S14. Primers used in this study. [file gb-2010-11-7-r71-S16.xls]

## Sheet: Table S12
	Primer name	Primer sequence	Purpose
	KAR4F1	TCCAAGTGACAAAACAAAGCA	RT PCR
	KAR4R1	ATAACCCACCCAGCACGTAA	RT PCR
	KAR4RTF1RT	GTACTGTGAGAAGGTCCACAGAT	Strand-specific RT
	SAP2F1	GGATACCGTTGGATTTGGTG	RT PCR
	SAP2R1	TGGCAGCATCTGGAGAATTA	RT PCR
	SAP2RTF1	GTTGATACTGGATCATCAGATTTATGGGT	Strand-specific RT
	LPX1F1	GCTCCTGGTGGACTTGAAAA	RT PCR
	LPX1R1	GCTGCCATTTGATGAGGAGT	RT PCR
	LPX1RTF1	GCTCATCCATTTCGTGCTCCAGGT	Strand-specific RT
	CCW14F1	GATTGTCCCGAAGATGCTGT	RT PCR
	CCW14R1	CTGGTGGAGGAACTGGATTG	RT PCR
	CCW14RTF1	ATGCTTGTATTAGTCATCGCCTTGGTA	Strand-specific RT
	CRH12F1	TCATCAAGGGCAATACCACA	RT PCR
	CRH12R1	CCTCGTCATCATCTTCCACA	RT PCR
	CRH12RTF1	ATGTATAAACAGATACTTACATTTTTGA	Strand-specific RT
	PHR1F1	CTACAGCAGCGGGTACAAC	RT PCR
	PHR1R1	ATGTCGCCATTGGAGAGAAC	RT PCR
	PHR1RTF1	CCAACCTACAGTTCTACATCAAGGGAA	Strand-specific RT
	RPA190TAPF1	TtggaatctccttctgctaaaattgttatgggtaaattatcaaatgttggtactggttcatttgatgtatttgctcaaatgccaagattaGGTCGACGGATCCCCGGGTT	C-terminal TAP tagging
	RPA190TAPR1	tcctcaaattatagtttatattgattaacccaaaagtagaattaagaatcaagaaccaccatctactacaaataagtttttaccaaatcaTCGATGAATTCGAGCTCGTT	C-terminal TAP tagging
	RPA190ExF1	gtttcttcccgtcatttgga	Validation of 5' cassette insertion
	RPA190ExR1	tcgttgattttcgaattctttc	Validation of 3' cassette insertion
	Rpc82TAPF1	aaatgatttacaacttcgagaaattaaaaatttggttaaatttcaaagaattaaaagtttatacagtctttatagtttagttgatGGTCGACGGATCCCCGGGTT	C-terminal TAP tagging
	Rpc82TAPR1	gaaatataccatttgatttgtacatacgtaaagtgtaatattgtgaatggatgtatgattggaaaaagggataatggttctttgttggTCGATGAATTCGAGCTCGTT	C-terminal TAP tagging
	Rpc82ExF1	gatatggcagaaattttaaatcg	Validation of 5' cassette insertion
	Rpc82ExR1	ggtgcacaagtacaattacatcg	Validation of 3' cassette insertion
	Rpb3TAPF1	tggcagaacagaatatggtggtgctgatggaggtcaaactcctggtggtagaacaccatatggtgacagtggtttcggtggtgctcaatggggtGGTCGACGGATCCCCGGGTT	C-terminal TAP tagging
	Rpb3TAPR1	gggaaagtcgatttaacttacggaagctcgttagatatttttagtggaaaattggttaattttactgacttggtggagtggaataaagccaacaTCGATGAATTCGAGCTCGTT	C-terminal TAP tagging
	Rpb3ExF1	aatatggtggtgctgatgga	Validation of 5' cassette insertion
	Rpb3ExR1	cccagtcggatttgaagaaa	Validation of 3' cassette insertion
	Rpb1TAPF1	gcaatactcgccaacgtctccgcaatactcaccaacatcgccacagtattcaccaggctctccgggatatgagccagagcctcctaagaaggatgaaaatGGTCGACGGATCCCCGGGTT	C-terminal TAP tagging
	Rpb1TAPR1	gcttcctgagacttgagtgatgatgaagcagctttagttgagactttggccaccgaaggtttcttgactttatttgatttattcatagtcttggggtctcTCGATGAATTCGAGCTCGTT	C-terminal TAP tagging
	Rpb1ExF1	ctccagggtacacttcaccag	Validation of 5' cassette insertion
	Rpb1ExR1	gcttaacccgatcttcagca	Validation of 3' cassette insertion
	qDAP1F1	TAACCCAAGCAGTCCACTAG	RT-qPCR
	qDAP1R1	CCACCTGGTCCATAAAATGC	RT-qPCR
	qPGA10F1	CTTTGGCCACTTCCATTTGT	RT-qPCR
	qPGA10R1	AGTGGTGTCGGAGGTAGTGG	RT-qPCR
	qRBT5F1	GCCAGAATGTGCCAAAGAAT	RT-qPCR
	qRBT5R1	ATGGTTCCCAAACACCAGC	RT-qPCR
	qHMX1F1	ATTTGCCCTTGCTTTGAGAA	RT-qPCR
	qHMX1R1	GTCTTGCTCGGCTTTACCAG	RT-qPCR
	qCSA1F1	TTGTTCTGTTGCCGGTGTTA	RT-qPCR
	qCSA1R1	GCAACACTTGGGTAGATGGTGT	RT-qPCR
	qCUP1F1	ATCAAGCGCTAGGTTTCGTT	RT-qPCR
	qCUP1R1	ACTACGCATCTGGCTGCTCT	RT-qPCR
	qXKS1F1	TTGCCGATTAAGAGCAGGAC	RT-qPCR
	qXKS1R1	ATTAGAAGCGCCACCAACAT	RT-qPCR
	qGLK1F1	CGCAATTGCAAACGATACTG	RT-qPCR
	qGLK1R1	TGAACCCCATTCTGTGTTGA	RT-qPCR
	qMAL2F1	ACAGCAAATACGGGACCTTG	RT-qPCR
	qMAL2R1	GCCGACCCAGAAAAATATGA	RT-qPCR
	qTF1F1	TCCCATGACTTGATTGGAC	RT-qPCR
	qTF1R1	GTGTTGTTGGTGTGGCTTTTT	RT-qPCR
	qTF2F1	GTTATTGATTGGATTATTCTTC	RT-qPCR
	qTF2R1	TAAATCGAATCGGTCATTGTC	RT-qPCR
	qTF3F1	ACAATTGATACATTGCTCCTAAGTG	RT-qPCR
	qTF3R1	GCAGTTAAAATGGTCGCATGT	RT-qPCR
	qTF4F1	GATGAATCAAATGTTTACACAGACC	RT-qPCR
	qTF4R1	CAATAATTCAAATCCAATGCATAA	RT-qPCR
	qTF5F1	CAGGCAAACCACAGTTTCA	RT-qPCR
	qTF5R1	TCATGACGATAACGCATGTAA	RT-qPCR
	qTF6F1	TGGAACTTACCACGAAAAGTGA	RT-qPCR
	qTF6R1	CTTGTGAGTTCATTTCGGATCAA	RT-qPCR
	qTF7F1	CATTTATTGGAACAAGGGAAGG	RT-qPCR
	qTF7R1	TGACATACCAAAACGGTAATCAA	RT-qPCR
	qTF8F1	AAATTGGTTGGCGATGAAAA	RT-qPCR
	qTF8R1	TGCCGAGAGATACACGAAAA	RT-qPCR
	qTF9F1	ACATTTTCCCCTTCCGAACT	RT-qPCR
	qTF9R1	TCGAGCTGAAAAGCCCTAAC	RT-qPCR
	qTF10F1	TTTTGCCTTTGACTTGATGC	RT-qPCR
	qTF10R1	CCACCCAATTCAAAATCCTC	RT-qPCR
	qTF11F1	CGACGGTCTACTGTTGTTTAGG	RT-qPCR
	qTF11R1	ACGGCCGGTCAAGGCCTGATTTAT	RT-qPCR
	qTF12F1	CAGCATTAAACCCAGCTCAA	RT-qPCR
	qTF12R1	CCTCCCTCAACACACTCCAT	RT-qPCR
	qTF13F1	TTTTGGGGAGATATGAATGAAA	RT-qPCR
	qTF13R1	CTGGGTCTGTCATGCAGTTG	RT-qPCR
	qTF14F1	TACCGAAACGTGTGTTGAGC	RT-qPCR
	qTF14R1	GTCACCTGCTGCGGTATTTA	RT-qPCR
	qTF15F1	CATTAAGGTGTGGTGGTGGTC	RT-qPCR
	qTF15R1	CAGTTGATTAAAACTTCCTCCCA	RT-qPCR
	qTF16F1	GATGCATTGGTTGAGGTGTG	RT-qPCR
	qTF16R1	TGAAAAGCACAGCAACGAG	RT-qPCR
	qTF17F1	CACACTTTTCTGTCCGGTGA	RT-qPCR
	qTF17R1	TCAGATGGTGATGCATGTAAAG	RT-qPCR
	qTF18F1	GTCTATTTGGAAATGGTCCG	RT-qPCR
	qTF18R1	ACAACCATTGTGAACAAAGTCAA	RT-qPCR
	qTF19F1	TTCGATGACTCTTTCGGTCATAA	RT-qPCR
	qTF19RF1	CCACCAAAAAGCGATACAGG	RT-qPCR
	qTF20F1	TAAAATCAAGCCCCAGAACG	RT-qPCR
	qTF20R1	AACGAAAACATGACAGGATGG	RT-qPCR
	qTF21F1	CCTACTTCTGCCCCACATTC	RT-qPCR
	qTF21R1	ATTAAGCCACGCAACGGATA	RT-qPCR
	qTF22F1	TTGGATGAGTTTTGACTTGGT	RT-qPCR
	qTF22R1	CCAAAACGGTTCGTCAAAGT	RT-qPCR
	qTF23F1	TAACTTCCGGATTACCAGCAA	RT-qPCR
	qTF23R1	TGATCTCCTTCCAGCCATTT	RT-qPCR
	qTF24F1	TTGGAATAAGCAGGGGGAAT	RT-qPCR
	qTF24R1	AAATCTCGATGAGGACATTCAAA	RT-qPCR
	qTF25F1	CGCAAAATTCACAGCCATTA	RT-qPCR
	qTF25R1	GGTCAAGAACGCCCAAATTA	RT-qPCR
	qTF26F1	TGAATGAAGTGGAGGGGAAA	RT-qPCR
	qTF26R1	GAAAAACCAGAATCCAAGAATG	RT-qPCR
	qTF27F1	TCCCAGCTTTAAAACCATCG	RT-qPCR
	qTF27R1	TCACCATTTCATGGATCAGC	RT-qPCR
	qTF28F1	TGCTCTCTACAACGCATACCA	RT-qPCR
	qTF28R1	TGAAAACTTCAAAACCTAATAACAT	RT-qPCR
	qTF29F1	TCCCAGCTTTAAAACCATCG	RT-qPCR
	qTF29R1	TCACCATTTCATGGATCAGC	RT-qPCR
	qTF30F1	CACACTCGGCGAAGATAACA	RT-qPCR
	qTF30R1	ACTGGAGGGGAAATGAAGTG	RT-qPCR
	qTF31F1	CACATTTACATTCAAATTCAAATTCTC	RT-qPCR
	qTF31R1	CGAAAAGAAAACGAAACGGATA	RT-qPCR
	qTF32F1	TCCCACCGAAGTATATCCAATC	RT-qPCR
	qTF32R1	TGGCTTTTTGTTGGTTGTTG	RT-qPCR
	qTF33F1	GATTTTGCTTCTGGCGTTGT	RT-qPCR
	qTF33R1	CGGTCAATTAAGCCTTTTGT	RT-qPCR
	qTF34F1	TCCCATTACATTCGTTTCAACA	RT-qPCR
	qTF34R1	GATTCTTGTTTAAATTCTCt	RT-qPCR
	qTF35F1	CCCCTCCCCCTTATTAGGTT	RT-qPCR
	qTF35R1	TTTCAAATCATGGGAAAATCAA	RT-qPCR
